# Supplementary material for: Transcriptional analysis of sweet orange trees co-infected with ‘Candidatus Liberibacter asiaticus’ and mild or severe strains of Citrus tristeza virus
Source: BMC Genomics. 2017 Oct 31;18:837. doi: 10.1186/s12864-017-4174-8 (PMC5664567; doi:10.1186/s12864-017-4174-8)
Supplement: Supplementary file 3 — Complete differentially expressed transcripts (Log2 fold-change) in response to dual and single infection by CTV-B2 and CaLas-B232. (XLSX 140 kb) [file 12864_2017_4174_MOESM3_ESM.xlsx]

## Sheet: Table S1
Supplemental Table S1. Complete differentially expressed transcripts (Log2 fold-change) in response to dual and single infection by CTV-B2 and CaLas-B232
BinCode	BinName	id	type	description	Fold change (log2)
					CTV-B2/CaLas-B232	CTV-B2a	CaLas-B232a
1.1.1.1	PS.lightreaction.photosystem II.LHC-II	orange1.1g025952m|pacid:18125512	Transcript	moderately similar to ( 385) AT3G54890 | Symbols: LHCA1 | LHCA1; chlorophyll binding | chr3:20339881-20340922 REVERSEweakly similar to ( 134) CB21_SINAL Chlorophyll a-b binding protein 1, chloroplast precursor (LHCII type I CAB-1) (LHCP) - Sinapis alba (White mustard) (Brassica hirta)moderately similar to ( 372) loc_os06g21590 12006.m32064 protein chlorophyll a-b binding protein 6A, chloroplast p…	-1.41
1.1.1.1	PS.lightreaction.photosystem II.LHC-II	orange1.1g025421m|pacid:18106327	Transcript	moderately similar to ( 380) AT1G15820 | Symbols: LHCB6, CP24 | LHCB6 (LIGHT HARVESTING COMPLEX PSII SUBUNIT 6); chlorophyll binding | chr1:5446685-5447676 REVERSEmoderately similar to ( 363) CB4_SPIOL Chlorophyll a-b binding protein CP24, chloroplast precursor - Spinacia oleracea (Spinach)moderately similar to ( 355) loc_os04g38410 12004.m08831 protein chlorophyll a-b binding protein CP24, chlor…	-1.2
1.1.1.1	PS.lightreaction.photosystem II.LHC-II	orange1.1g022725m|pacid:18122558	Transcript	moderately similar to ( 408) AT4G10340 | Symbols: LHCB5 | LHCB5 (LIGHT HARVESTING COMPLEX OF PHOTOSYSTEM II 5); chlorophyll binding | chr4:6408200-6409496 FORWARDmoderately similar to ( 206) CB2B_PINSY Chlorophyll a-b binding protein type 2 member 1B, chloroplast precursor (Chlorophyll a-b binding protein type II 1B) (CAB) (LHCP) - Pinus sylvestris (Scots pine)moderately similar to ( 399) loc_os1…	-1.09
1.1.1.1	PS.lightreaction.photosystem II.LHC-II	orange1.1g025674m|pacid:18130469	Transcript	moderately similar to ( 440) AT3G47470 | Symbols: LHCA4, CAB4 | LHCA4 (LIGHT-HARVESTING CHLOROPHYLL-PROTEIN COMPLEX I SUBUNIT A4); chlorophyll binding | chr3:17493622-17494773 REVERSEmoderately similar to ( 226) CB12_PETHY Chlorophyll a-b binding protein, chloroplast precursor (LHCI type II CAB) - Petunia hybrida (Petunia)moderately similar to ( 394) loc_os08g33820 12008.m080044 protein chlorophy…	-1.29
1.1.1.1	PS.lightreaction.photosystem II.LHC-II	orange1.1g024395m|pacid:18130907	Transcript	moderately similar to ( 460) AT5G54270 | Symbols: LHCB3, LHCB3*1 | LHCB3 (LIGHT-HARVESTING CHLOROPHYLL B-BINDING PROTEIN 3); structural molecule | chr5:22038424-22039383 FORWARDmoderately similar to ( 442) CB23_HORVU Chlorophyll a-b binding protein of LHCII type III, chloroplast precursor (CAB) - Hordeum vulgare (Barley)moderately similar to ( 454) loc_os07g37550 12007.m079717 protein chlorophyll…	-1.14
1.1.1.2	PS.lightreaction.photosystem II.PSII polypeptide subunits	orange1.1g025977m|pacid:18095631	Transcript	moderately similar to ( 305) AT3G55330 | Symbols: PPL1 | PPL1 (PsbP-like protein 1); calcium ion binding | chr3:20514031-20515275 REVERSEmoderately similar to ( 271) loc_os10g32348 12010.m22024 protein psbP family protein, expressedPsbP no original description	-1.43
1.1.1.2	PS.lightreaction.photosystem II.PSII polypeptide subunits	orange1.1g023424m|pacid:18100770	Transcript	moderately similar to ( 322) AT3G56650 | Symbols: | thylakoid lumenal 20 kDa protein | chr3:20984807-20985913 FORWARDmoderately similar to ( 302) loc_os01g59090 12001.m12048 protein expressed protein no original description	-1.07
1.1.1.2	PS.lightreaction.photosystem II.PSII polypeptide subunits	orange1.1g025092m|pacid:18110704	Transcript	moderately similar to ( 380) AT1G06680 | Symbols: PSBP-1, OEE2, PSII-P | PSBP-1 (PHOTOSYSTEM II SUBUNIT P-1); poly(U) binding | chr1:2048076-2049186 FORWARDmoderately similar to ( 397) PSBP_CUCSA Oxygen-evolving enhancer protein 2, chloroplast precursor (OEE2) (23 kDa subunit of oxygen evolving system of photosystem II) (OEC 23 kDa subunit) (23 kDa thylakoid membrane protein) (OEC23) - Cucumis sa…	-1.04
1.1.1.2	PS.lightreaction.photosystem II.PSII polypeptide subunits	orange1.1g023653m|pacid:18108093	Transcript	moderately similar to ( 298) AT4G15510 | Symbols: | photosystem II reaction center PsbP family protein | chr4:8861351-8862529 FORWARDmoderately similar to ( 305) loc_os07g17390 12007.m06180 protein thylakoid lumenal 21.5 kDa protein, chloroplast precursor, putative, expressedPsbP no original description	-1.54
1.1.2.2	PS.lightreaction.photosystem I.PSI polypeptide subunits	orange1.1g047658m|pacid:18093139	Transcript	moderately similar to ( 257) AT4G02770 | Symbols: PSAD-1 | PSAD-1 (photosystem I subunit D-1) | chr4:1229247-1229873 REVERSEmoderately similar to ( 262) PSAD_CUCSA Photosystem I reaction center subunit II, chloroplast precursor (Photosystem I 20 kDa subunit) (PSI-D) (PS I subunit 5) - Cucumis sativus (Cucumber)moderately similar to ( 253) loc_os08g44680 12008.m08440 protein photosystem I reaction…	-1.71
1.1.2.2	PS.lightreaction.photosystem I.PSI polypeptide subunits	orange1.1g029577m|pacid:18115323	Transcript	weakly similar to ( 186) AT5G64040 | Symbols: PSAN | PSAN; calmodulin binding | chr5:25628690-25629409 REVERSEweakly similar to ( 105) PSAN_MAIZE Photosystem I reaction center subunit N, chloroplast precursor (PSI-N) (Fragment) - Zea mays (Maize)weakly similar to ( 108) loc_os12g08770 12012.m04863 protein photosystem I reaction center subunit N, chloroplast precursor, putative, expressedPsaN no o…	-1.51
1.1.2.2	PS.lightreaction.photosystem I.PSI polypeptide subunits	orange1.1g026960m|pacid:18139106	Transcript	moderately similar to ( 287) AT1G31330 | Symbols: PSAF | PSAF (photosystem I subunit F) | chr1:11215011-11215939 REVERSEmoderately similar to ( 272) PSAF_SPIOL Photosystem I reaction center subunit III, chloroplast precursor (Light-harvesting complex I 17 kDa protein) (PSI-F) - Spinacia oleracea (Spinach)moderately similar to ( 249) loc_os03g56670 12003.m34938 protein photosystem I reaction cente…	-1.09
1.1.2.2	PS.lightreaction.photosystem I.PSI polypeptide subunits	orange1.1g032156m|pacid:18099828	Transcript	weakly similar to ( 199) AT1G08380 | Symbols: PSAO | PSAO (photosystem I subunit O) | chr1:2641004-2641739 REVERSEweakly similar to ( 160) loc_os04g33830 12004.m08478 protein 16kDa membrane protein, putative, expressed no original description	-1.31
1.1.6	PS.lightreaction.NADH DH	orange1.1g030767m|pacid:18095715	Transcript	weakly similar to ( 113) AT2G01590 | Symbols: CRR3 | CRR3 (CHLORORESPIRATORY REDUCTION 3) | chr2:266675-267379 FORWARD no original description	1.17
1.1.40	PS.lightreaction.cyclic electron flow-chlororespiration	orange1.1g033200m|pacid:18130189	Transcript	weakly similar to ( 155) AT2G05620 | Symbols: PGR5 | PGR5 (proton gradient regulation 5); electron carrier | chr2:2081204-2081687 REVERSEweakly similar to ( 131) loc_os08g45190 12008.m08489 protein PGR5, putative, expressed no original description	-1.21
1.2.2	PS.photorespiration.glycolate oxydase	orange1.1g015722m|pacid:18112223	Transcript	highly similar to ( 622) AT3G14420 | Symbols: | (S)-2-hydroxy-acid oxidase, peroxisomal, putative / glycolate oxidase, putative / short chain alpha-hydroxy acid oxidase, putative | chr3:4821899-4823899 FORWARDhighly similar to ( 621) GOX_SPIOL Peroxisomal (S)-2-hydroxy-acid oxidase (EC 1.1.3.15) (Glycolate oxidase) (GOX) (Short chain alpha-hydroxy acid oxidase) - Spinacia oleracea (Spinach)highly…	1.23
1.2.3	PS.photorespiration.aminotransferases peroxisomal	orange1.1g015729m|pacid:18119787	Transcript	highly similar to ( 748) AT2G13360 | Symbols: AGT, AGT1 | AGT (ALANINE:GLYOXYLATE AMINOTRANSFERASE); alanine-glyoxylate transaminase/ serine-glyoxylate transaminase/ serine-pyruvate transaminase | chr2:5539417-5540902 REVERSEweakly similar to ( 105) SGAT_MAIZE Serine--glyoxylate aminotransferase (EC 2.6.1.45) (SGAT) (Alanine--glyoxylate aminotransferase) (EC 2.6.1.44) (AGT) (Fragments) - Zea mays…	-1.14
1.2.6	PS.photorespiration.hydroxypyruvate reductase	orange1.1g016162m|pacid:18099225	Transcript	highly similar to ( 682) AT1G68010 | Symbols: HPR | HPR; glycerate dehydrogenase/ poly(U) binding | chr1:25493418-25495720 FORWARDhighly similar to ( 689) DHGY_CUCSA Glycerate dehydrogenase (EC 1.1.1.29) (NADH-dependent hydroxypyruvate reductase) (HPR) (GDH) - Cucumis sativus (Cucumber)highly similar to ( 665) loc_os02g01150 12002.m33493 protein hydroxypyruvate reductase, putative, expressed2-Hac…	-1.21
1.2.6	PS.photorespiration.hydroxypyruvate reductase	orange1.1g022233m|pacid:18137510	Transcript	moderately similar to ( 343) AT2G45630 | Symbols: | oxidoreductase family protein | chr2:18796000-18797089 FORWARDvery weakly similar to ( 100) FDH1_ORYSA Formate dehydrogenase 1, mitochondrial precursor (EC 1.2.1.2) (NAD-dependent formate dehydrogenase 1) (FDH 1) - Oryza sativa (Rice)moderately similar to ( 264) loc_os04g01650 12004.m05482 protein glyoxylate reductase, putativeLdhA 2-Hacid_dh Se…	1.39
1.3.7	PS.calvin cycle.FBPase	orange1.1g015111m|pacid:18103841	Transcript	highly similar to ( 609) AT3G54050 | Symbols: | fructose-1,6-bisphosphatase, putative / D-fructose-1,6-bisphosphate 1-phosphohydrolase, putative / FBPase, putative | chr3:20016951-20018527 FORWARDhighly similar to ( 630) F16P1_SOYBN Fructose-1,6-bisphosphatase, chloroplast precursor (EC 3.1.3.11) (D-fructose-1,6-bisphosphate 1-phosphohydrolase) (FBPase) - Glycine max (Soybean)highly similar to ( …	-1.02
1.3.13	PS.calvin cycle.rubisco interacting	orange1.1g011914m|pacid:18108779	Transcript	highly similar to ( 766) AT2G39730 | Symbols: RCA | RCA (RUBISCO ACTIVASE); ADP binding / ATP binding / enzyme regulator/ ribulose-1,5-bisphosphate carboxylase/oxygenase activator | chr2:16571174-16573345 REVERSEhighly similar to ( 760) RCA_ORYSA Ribulose bisphosphate carboxylase/oxygenase activase, chloroplast precursor (RuBisCO activase) (RA) - Oryza sativa (Rice)highly similar to ( 760) loc_os…	-1.21
1.3.13	PS.calvin cycle.rubisco interacting	orange1.1g014243m|pacid:18138113	Transcript	highly similar to ( 692) AT2G39730 | Symbols: RCA | RCA (RUBISCO ACTIVASE); ADP binding / ATP binding / enzyme regulator/ ribulose-1,5-bisphosphate carboxylase/oxygenase activator | chr2:16571174-16573345 REVERSEhighly similar to ( 712) RCA_MALDO Ribulose bisphosphate carboxylase/oxygenase activase, chloroplast precursor (RuBisCO activase) (RA) - Malus domestica (Apple) (Malus sylvestris)highly s…	-1.42
1.3.13	PS.calvin cycle.rubisco interacting	orange1.1g012383m|pacid:18138110	Transcript	highly similar to ( 757) AT2G39730 | Symbols: RCA | RCA (RUBISCO ACTIVASE); ADP binding / ATP binding / enzyme regulator/ ribulose-1,5-bisphosphate carboxylase/oxygenase activator | chr2:16571174-16573345 REVERSEhighly similar to ( 739) RCA_ORYSA Ribulose bisphosphate carboxylase/oxygenase activase, chloroplast precursor (RuBisCO activase) (RA) - Oryza sativa (Rice)highly similar to ( 739) loc_os…	-1.38
2.1.2.2	major CHO metabolism.synthesis.starch.starch synthase	orange1.1g007247m|pacid:18136545	Transcript	highly similar to ( 862) AT1G32900 | Symbols: | starch synthase, putative | chr1:11920582-11923506 REVERSEhighly similar to ( 902) SSG1_ANTMA Granule-bound starch synthase 1, chloroplast precursor (EC 2.4.1.21) (Granule-bound starch synthase I) (GBSS-I) - Antirrhinum majus (Garden snapdragon)highly similar to ( 827) loc_os07g22930 12007.m29139 protein granule-bound starch synthase 1b, chloroplast…	1.59
2.1.2.3	major CHO metabolism.synthesis.starch.starch branching	orange1.1g035501m|pacid:18092452	Transcript	highly similar to ( 746) AT5G03650 | Symbols: SBE2.2 | SBE2.2 (starch branching enzyme 2.2); 1,4-alpha-glucan branching enzyme | chr5:931924-937470 FORWARDnearly identical (1117) GLGB_SOLTU 1,4-alpha-glucan branching enzyme (EC 2.4.1.18) (Starch branching enzyme) (Q-enzyme) - Solanum tuberosum (Potato)nearly identical (1084) loc_os06g51084 12006.m091801 protein 1,4-alpha-glucan branching enzyme, …	1.24
2.2.1.3.1	major CHO metabolism.degradation.sucrose.invertases.neutral	orange1.1g006131m|pacid:18109486	Transcript	highly similar to ( 929) AT3G06500 | Symbols: | beta-fructofuranosidase, putative / invertase, putative / saccharase, putative / beta-fructosidase, putative | chr3:2012309-2015471 FORWARDhighly similar to ( 851) loc_os03g20020 12003.m07415 protein beta-fructofuranosidase, putative, expressedInvertase_neut no original description	-2.05
2.2.1.3.1	major CHO metabolism.degradation.sucrose.invertases.neutral	orange1.1g005783m|pacid:18107747	Transcript	highly similar to ( 940) AT1G56560 | Symbols: | beta-fructofuranosidase, putative / invertase, putative / saccharase, putative / beta-fructosidase, putative | chr1:21192593-21194948 FORWARDhighly similar to ( 865) loc_os03g20020 12003.m07415 protein beta-fructofuranosidase, putative, expressedInvertase_neut no original description	-2.32
2.2.1.4	major CHO metabolism.degradation.sucrose.hexokinase	orange1.1g011505m|pacid:18116878	Transcript	highly similar to ( 592) AT4G29130 | Symbols: ATHXK1, GIN2, HXK1 | HXK1 (HEXOKINASE 1); ATP binding / fructokinase/ glucokinase/ hexokinase | chr4:14352338-14354865 REVERSEhighly similar to ( 623) HXK1_TOBAC Hexokinase-1 (EC 2.7.1.1) (NtHxK1) - Nicotiana tabacum (Common tobacco)highly similar to ( 563) loc_os05g45590 12005.m08684 protein hexokinase-2, putative, expressedCOG5026 Hexokinase_2 Hexok…	1.33
2.2.1.5	major CHO metabolism.degradation.sucrose.Susy	orange1.1g003656m|pacid:18125895	Transcript	nearly identical (1424) AT3G43190 | Symbols: SUS4, ATSUS4 | SUS4; UDP-glycosyltransferase/ sucrose synthase/ transferase, transferring glycosyl groups | chr3:15179204-15182577 REVERSEnearly identical (1466) SUSY_SOYBN Sucrose synthase (EC 2.4.1.13) (Sucrose-UDP glucosyltransferase) (Nodulin-100) - Glycine max (Soybean)nearly identical (1299) loc_os06g09450 12006.m091637 protein sucrose synthase 1…	-1.25
2.2.2.1.2	major CHO metabolism.degradation.starch.starch cleavage.beta amylase	orange1.1g009121m|pacid:18105772	Transcript	highly similar to ( 583) AT5G18670 | Symbols: BMY3, BAM9 | BMY3; beta-amylase/ catalytic/ cation binding | chr5:6226138-6227999 FORWARDmoderately similar to ( 264) AMYB_MAIZE Beta-amylase (EC 3.2.1.2) (1,4-alpha-D-glucan maltohydrolase) - Zea mays (Maize)moderately similar to ( 413) loc_os07g47120 12007.m08929 protein beta-amylase, putative, expressedGlyco_hydro_14 no original description	-1.12
3.1.2.1	minor CHO metabolism.raffinose family.raffinose synthases.known	orange1.1g004371m|pacid:18125641	Transcript	nearly identical (1195) AT1G55740 | Symbols: AtSIP1 | AtSIP1 (Arabidopsis thaliana seed imbibition 1); hydrolase, hydrolyzing O-glycosyl compounds | chr1:20835507-20838707 REVERSEmoderately similar to ( 455) STSYN_PEA Stachyose synthase precursor (EC 2.4.1.67) (Galactinol--raffinose galactosyltransferase) - Pisum sativum (Garden pea)nearly identical (1235) loc_os08g38710 12008.m26519 protein stac…	2.55
3.2.1	minor CHO metabolism.trehalose.TPS	orange1.1g003042m|pacid:18104204	Transcript	nearly identical (1210) AT2G18700 | Symbols: ATTPS11, TPS11, ATTPSB | ATTPS11; transferase, transferring glycosyl groups | chr2:8109043-8111799 FORWARDnearly identical (1087) loc_os02g54820 12002.m33906 protein trehalose-6-phosphate synthase, putative, expressedGlyco_transf_20 OtsA Trehalose_PPase PRK10117 OtsB no original description	-1.78
3.2.2	minor CHO metabolism.trehalose.TPP	orange1.1g016649m|pacid:18127780	Transcript	highly similar to ( 542) AT5G51460 | Symbols: ATTPPA | ATTPPA; trehalose-phosphatase | chr5:20902266-20904292 FORWARDmoderately similar to ( 457) loc_os10g40550 12010.m22032 protein trehalose-phosphate phosphatase, putative, expressedTrehalose_PPase OtsB no original description	-2.25
3.2.2	minor CHO metabolism.trehalose.TPP	orange1.1g017025m|pacid:18107434	Transcript	moderately similar to ( 481) AT1G35910 | Symbols: | trehalose-6-phosphate phosphatase, putative | chr1:13363200-13364965 REVERSEmoderately similar to ( 461) loc_os08g31630 12008.m26845 protein expressed proteinTrehalose_PPase OtsB PRK10187 no original description	-1.22
3.2.3	minor CHO metabolism.trehalose.potential TPS/TPP	orange1.1g003026m|pacid:18112069	Transcript	nearly identical (1371) AT1G06410 | Symbols: ATTPS7, TPS7, ATTPSA | ATTPS7; alpha,alpha-trehalose-phosphate synthase (UDP-forming)/ transferase, transferring glycosyl groups / trehalose-phosphatase | chr1:1955413-1958153 FORWARDnearly identical (1340) loc_os01g54560 12001.m150713 protein trehalose synthase, putative, expressedGlyco_transf_20 OtsA Trehalose_PPase PRK10117 OtsB no original descript…	-1.12
3.2.3	minor CHO metabolism.trehalose.potential TPS/TPP	orange1.1g003042m|pacid:18104204	Transcript	nearly identical (1210) AT2G18700 | Symbols: ATTPS11, TPS11, ATTPSB | ATTPS11; transferase, transferring glycosyl groups | chr2:8109043-8111799 FORWARDnearly identical (1087) loc_os02g54820 12002.m33906 protein trehalose-6-phosphate synthase, putative, expressedGlyco_transf_20 OtsA Trehalose_PPase PRK10117 OtsB no original description	-1.78
3.2.3	minor CHO metabolism.trehalose.potential TPS/TPP	orange1.1g044635m|pacid:18095137	Transcript	nearly identical (1432) AT1G68020 | Symbols: ATTPS6, TPS6 | ATTPS6; alpha,alpha-trehalose-phosphate synthase (UDP-forming)/ transferase, transferring glycosyl groups / trehalose-phosphatase | chr1:25497493-25500241 FORWARDnearly identical (1285) loc_os09g23350 12009.m05492 protein ATTPS6, putative, expressedGlyco_transf_20 OtsA Trehalose_PPase PRK10117 OtsB no original description	-1.32
3.5	minor CHO metabolism.others	orange1.1g020299m|pacid:18102893	Transcript	moderately similar to ( 424) AT1G59960 | Symbols: | aldo/keto reductase, putative | chr1:22071410-22073067 REVERSEmoderately similar to ( 392) NADO1_ORYSA Probable NAD(P)H-dependent oxidoreductase 1 (EC 1.1.1.-) - Oryza sativa (Rice)moderately similar to ( 394) loc_os03g13390 12003.m06784 protein NAD(P)H-dependent oxidoreductase, putative, expressedAldo_ket_red ARA1 dkgA dkgB Tas COG4989 no origi…	-1.68
3.5	minor CHO metabolism.others	orange1.1g028777m|pacid:18101181	Transcript	moderately similar to ( 263) AT5G52190 | Symbols: | sugar isomerase (SIS) domain-containing protein | chr5:21201817-21202443 REVERSEweakly similar to ( 185) loc_os04g48020 12004.m09742 protein 6-phospho 3-hexuloisomerase, putative, expressedGutQ no original description	-1.03
3.8.2	minor CHO metabolism.galactose.alpha-galactosidases	orange1.1g014963m|pacid:18139173	Transcript	highly similar to ( 561) AT5G08380 | Symbols: AtAGAL1 | AtAGAL1 (Arabidopsis thaliana ALPHA-GALACTOSIDASE 1); alpha-galactosidase/ catalytic/ hydrolase, hydrolyzing O-glycosyl compounds | chr5:2694851-2697616 REVERSEmoderately similar to ( 451) AGAL_ORYSA Alpha-galactosidase precursor (EC 3.2.1.22) (Melibiase) (Alpha-D-galactoside galactohydrolase) - Oryza sativa (Rice)highly similar to ( 504) lo…	-1.45
4.1.14	glycolysis.cytosolic branch.pyruvate kinase (PK)	orange1.1g006783m|pacid:18105091	Transcript	highly similar to ( 681) AT3G49160 | Symbols: | pyruvate kinase family protein | chr3:18222132-18224415 REVERSEvery weakly similar to (99.8) KPYC_TOBAC Pyruvate kinase, cytosolic isozyme (EC 2.7.1.40) (PK) - Nicotiana tabacum (Common tobacco)weakly similar to ( 103) loc_os03g46910 12003.m09706 protein pyruvate kinase isozyme A, chloroplast precursor, putative, expressedPRK08187 PykF PRK05826 PRK0…	-1.75
7.1.3	OPP.oxidative PP.6-phosphogluconate dehydrogenase	orange1.1g018303m|pacid:18132936	Transcript	moderately similar to ( 485) AT1G17650 | Symbols: GLYR2, GR2 | GLYR2 (GLYOXYLATE REDUCTASE 2); glyoxylate reductase (NADP)/ phosphogluconate dehydrogenase (decarboxylating) | chr1:6069594-6071964 REVERSEmoderately similar to ( 445) loc_os01g39270 12001.m10205 protein 2-hydroxy-3-oxopropionate reductase, putative, expressedMmsB garR NAD_binding_2 no original description	-1.05
7.1.3	OPP.oxidative PP.6-phosphogluconate dehydrogenase	orange1.1g018213m|pacid:18132935	Transcript	moderately similar to ( 483) AT1G17650 | Symbols: GLYR2, GR2 | GLYR2 (GLYOXYLATE REDUCTASE 2); glyoxylate reductase (NADP)/ phosphogluconate dehydrogenase (decarboxylating) | chr1:6069594-6071964 REVERSEmoderately similar to ( 444) loc_os01g39270 12001.m10205 protein 2-hydroxy-3-oxopropionate reductase, putative, expressedMmsB garR NAD_binding_2 no original description	-1.12
7.1.3	OPP.oxidative PP.6-phosphogluconate dehydrogenase	orange1.1g018694m|pacid:18116612	Transcript	moderately similar to ( 428) AT4G29120 | Symbols: | 6-phosphogluconate dehydrogenase NAD-binding domain-containing protein | chr4:14350861-14351865 FORWARDmoderately similar to ( 338) loc_os01g53910 12001.m11555 protein expressed proteinMmsB garR NAD_binding_2 no original description	1.61
8.1.4	TCA / org transformation.TCA.IDH	orange1.1g018224m|pacid:18099305	Transcript	highly similar to ( 619) AT4G35260 | Symbols: IDH1 | IDH1 (ISOCITRATE DEHYDROGENASE 1); isocitrate dehydrogenase (NAD+)/ oxidoreductase, acting on the CH-OH group of donors, NAD or NADP as acceptor | chr4:16774494-16776233 REVERSEmoderately similar to ( 290) LEU3_SOLTU 3-isopropylmalate dehydrogenase, chloroplast precursor (EC 1.1.1.85) (Beta-IPM dehydrogenase) (IMDH) (3-IPM-DH) - Solanum tuberos…	1.09
8.2.10	TCA / org transformation.other organic acid transformatons.malic	orange1.1g006498m|pacid:18116851	Transcript	nearly identical (1011) AT1G79750 | Symbols: ATNADP-ME4 | ATNADP-ME4 (NADP-malic enzyme 4); malate dehydrogenase (oxaloacetate-decarboxylating) (NADP+)/ malic enzyme/ oxidoreductase, acting on NADH or NADPH, NAD or NADP as acceptor | chr1:30007655-30011179 REVERSEnearly identical (1004) MAOX_VITVI NADP-dependent malic enzyme (EC 1.1.1.40) (NADP-ME) - Vitis vinifera (Grape)highly similar to ( 996)…	-1.11
8.3	TCA / org transformation.carbonic anhydrases	orange1.1g019906m|pacid:18122941	Transcript	moderately similar to ( 433) AT3G01500 | Symbols: CA1 | CA1 (CARBONIC ANHYDRASE 1); carbonate dehydratase/ zinc ion binding | chr3:195173-197873 REVERSEmoderately similar to ( 421) CAHC_TOBAC Carbonic anhydrase, chloroplast precursor (EC 4.2.1.1) (Carbonate dehydratase) - Nicotiana tabacum (Common tobacco)moderately similar to ( 233) loc_os01g45274 12001.m150428 protein carbonic anhydrase, chloro…	-1.36
8.3	TCA / org transformation.carbonic anhydrases	orange1.1g020707m|pacid:18122945	Transcript	moderately similar to ( 409) AT3G01500 | Symbols: CA1 | CA1 (CARBONIC ANHYDRASE 1); carbonate dehydratase/ zinc ion binding | chr3:195173-197873 REVERSEmoderately similar to ( 419) CAHC_TOBAC Carbonic anhydrase, chloroplast precursor (EC 4.2.1.1) (Carbonate dehydratase) - Nicotiana tabacum (Common tobacco)moderately similar to ( 232) loc_os01g45274 12001.m150428 protein carbonic anhydrase, chloro…	-1.29
8.3	TCA / org transformation.carbonic anhydrases	orange1.1g044649m|pacid:18117940	Transcript	weakly similar to ( 132) AT1G08080 | Symbols: ATACA7, ACA7 | ACA7 (ALPHA CARBONIC ANHYDRASE 7); carbonate dehydratase/ zinc ion binding | chr1:2517022-2518546 REVERSEweakly similar to ( 155) loc_os02g33030 12002.m08396 protein carbonic anhydrase precursor, putative, expressedalpha_CA_prokaryotic_like Cah alpha_CA Carb_anhydrase no original description	-1.59
8.3	TCA / org transformation.carbonic anhydrases	orange1.1g021041m|pacid:18107722	Transcript	moderately similar to ( 306) AT4G33580 | Symbols: ATBCA5, BCA5 | carbonic anhydrase family protein / carbonate dehydratase family protein | chr4:16139406-16141363 FORWARDweakly similar to ( 197) CAHC_SPIOL Carbonic anhydrase, chloroplast precursor (EC 4.2.1.1) (Carbonate dehydratase) - Spinacia oleracea (Spinach)moderately similar to ( 278) loc_os09g28910 12009.m22242 protein carbonic anhydrase, …	-1.09
35.2	not assigned.unknown	orange1.1g000988m|pacid:18091014	Transcript	nearly identical (1098) AT3G48770 | Symbols: | ATP binding / DNA binding | chr3:18079261-18086817 REVERSEhighly similar to ( 988) loc_os11g31480 12011.m07051 protein DNA binding protein, putative, expressed no original description	1.01		1.4
10.1.2	cell wall.precursor synthesis.UGE	orange1.1g019795m|pacid:18120355	Transcript	highly similar to ( 555) AT1G12780 | Symbols: UGE1 | UGE1 (UDP-D-glucose/UDP-D-galactose 4-epimerase 1); UDP-glucose 4-epimerase/ protein dimerization | chr1:4356124-4358120 REVERSEhighly similar to ( 543) GALE1_PEA UDP-glucose 4-epimerase (EC 5.1.3.2) (Galactowaldenase) (UDP-galactose 4-epimerase) - Pisum sativum (Garden pea)moderately similar to ( 482) loc_os09g35800 12009.m06531 protein UDP-gl…	-1.36
10.5.4	cell wall.cell wall proteins.HRGP	orange1.1g009377m|pacid:18105006	Transcript	moderately similar to ( 217) AT3G22440 | Symbols: | hydroxyproline-rich glycoprotein family protein | chr3:7959854-7961886 FORWARDmoderately similar to ( 213) loc_os07g07680 12007.m29080 protein hydroxyproline-rich glycoprotein, putative, expressedFrigida no original description	1.31
10.5.4	cell wall.cell wall proteins.HRGP	orange1.1g010192m|pacid:18106187	Transcript	highly similar to ( 620) AT3G22440 | Symbols: | hydroxyproline-rich glycoprotein family protein | chr3:7959854-7961886 FORWARDmoderately similar to ( 397) loc_os07g07680 12007.m29080 protein hydroxyproline-rich glycoprotein, putative, expressedFrigida no original description	1.35
10.6.2	cell wall.degradation.mannan-xylose-arabinose-fucose	orange1.1g045314m|pacid:18134727	Transcript	nearly identical (1483) AT1G09010 | Symbols: | glycoside hydrolase family 2 protein | chr1:2895259-2899287 REVERSEnearly identical (1512) EBM_LILLO Mannosylglycoprotein endo-beta-mannosidase (EC 3.2.1.152) (Endo-beta-mannosidase) [Contains: Mannosylglycoprotein endo-beta-mannosidase 31 kDa subunit; Mannosylglycoprotein endo-beta-mannosidase 28 kDa subunit; Mannosylglycoprotein endo-nearly identic…	1.11
10.6.2	cell wall.degradation.mannan-xylose-arabinose-fucose	orange1.1g003980m|pacid:18110525	Transcript	nearly identical (1129) AT3G19620 | Symbols: | glycosyl hydrolase family 3 protein | chr3:6815613-6818308 REVERSEmoderately similar to ( 402) XYNB_PRUPE Putative beta-D-xylosidase (EC 3.2.1.-) (PpAz152) (Fragment) - Prunus persica (Peach)highly similar to ( 858) loc_os04g54810 12004.m10373 protein beta-D-xylosidase, putative, expressedGlyco_hydro_3 Glyco_hydro_3_C BglX no original description	1.04
10.6.2	cell wall.degradation.mannan-xylose-arabinose-fucose	orange1.1g011170m|pacid:18127824	Transcript	moderately similar to ( 493) AT2G28100 | Symbols: ATFUC1 | ATFUC1 (alpha-L-fucosidase 1); alpha-L-fucosidase | chr2:11974803-11976489 FORWARDmoderately similar to ( 465) FUCO1_ORYSA Putative alpha-L-fucosidase 1 precursor (EC 3.2.1.51) (Alpha-L-fucoside fucohydrolase) - Oryza sativa (Rice)highly similar to ( 570) loc_os09g34920 12009.m06492 protein alpha-L-fucosidase 1 precursor, putative, expres…	1.12
10.6.3	cell wall.degradation.pectate lyases and polygalacturonases	orange1.1g011204m|pacid:18113743	Transcript	highly similar to ( 585) AT5G04310 | Symbols: | pectate lyase family protein | chr5:1203356-1207352 REVERSEmoderately similar to ( 399) PEL_LILLO Pectate lyase precursor (EC 4.2.2.2) - Lilium longiflorum (Trumpet lily)highly similar to ( 521) loc_os10g31910 12010.m06042 protein pectate lyase 12 precursor, putative, expressedAmb_all Pec_lyase_C PelB no original description	1.47
10.6.3	cell wall.degradation.pectate lyases and polygalacturonases	orange1.1g020062m|pacid:18115328	Transcript	moderately similar to ( 499) AT4G33440 | Symbols: | glycoside hydrolase family 28 protein / polygalacturonase (pectinase) family protein | chr4:16092020-16094732 FORWARDmoderately similar to ( 462) loc_os08g01600 12008.m04308 protein polygalacturonase, putative, expressedPGU1 Glyco_hydro_28 no original description	-1.39
10.7	cell wall.modification	orange1.1g024895m|pacid:18099634	Transcript	moderately similar to ( 325) AT3G45970 | Symbols: ATEXLA1, EXPL1, ATEXPL1, ATHEXP BETA 2.1 | ATEXLA1 (ARABIDOPSIS THALIANA EXPANSIN-LIKE A1) | chr3:16896238-16897189 FORWARDmoderately similar to ( 277) EXLA1_ORYSA Expansin-like A1 precursor (OsEXLA1) (OsEXPL1) (OsaEXPb2.1) - Oryza sativa (Rice)moderately similar to ( 277) loc_os03g04020 12003.m101177 protein expansin-like 3 precursor, putative, e…	-1.98
10.7	cell wall.modification	orange1.1g025680m|pacid:18101466	Transcript	moderately similar to ( 336) AT1G69530 | Symbols: ATEXPA1, EXP1, AT-EXP1, ATEXP1, ATHEXP ALPHA 1.2 | ATEXPA1 (ARABIDOPSIS THALIANA EXPANSIN A1) | chr1:26142034-26143200 FORWARDmoderately similar to ( 305) EXPA4_ORYSA Expansin-A4 precursor (OsEXPA4) (Alpha-expansin-4) (OsEXP4) (OsaEXPa1.22) - Oryza sativa (Rice)moderately similar to ( 305) loc_os05g39990 12005.m08176 protein alpha-expansin 1 precu…	1.4
10.7	cell wall.modification	orange1.1g026331m|pacid:18135389	Transcript	moderately similar to ( 350) AT3G29030 | Symbols: ATEXPA5, ATEXP5, ATHEXP ALPHA 1.4, EXP5, EXPA5 | EXPA5 (EXPANSIN A5) | chr3:11011538-11013068 REVERSEmoderately similar to ( 307) EXPA4_ORYSA Expansin-A4 precursor (OsEXPA4) (Alpha-expansin-4) (OsEXP4) (OsaEXPa1.22) - Oryza sativa (Rice)moderately similar to ( 307) loc_os05g39990 12005.m08176 protein alpha-expansin 1 precursor, putative, expressed…	1.09
10.7	cell wall.modification	orange1.1g046524m|pacid:18097357	Transcript	moderately similar to ( 438) AT2G39700 | Symbols: ATEXPA4, ATEXP4, ATHEXP ALPHA 1.6 | ATEXPA4 (ARABIDOPSIS THALIANA EXPANSIN A4) | chr2:16544246-16545434 REVERSEmoderately similar to ( 412) EXPA7_ORYSA Expansin-A7 precursor (OsEXPA7) (Alpha-expansin-7) (OsEXP7) (OsaEXPa1.26) - Oryza sativa (Rice)moderately similar to ( 412) loc_os03g60720 12003.m10961 protein alpha-expansin 6 precursor, putative,…	1.09
10.7	cell wall.modification	orange1.1g044280m|pacid:18116931	Transcript	moderately similar to ( 379) AT4G28250 | Symbols: ATEXPB3, EXPB3, ATHEXP BETA 1.6 | ATEXPB3 (ARABIDOPSIS THALIANA EXPANSIN B3) | chr4:14000446-14001945 REVERSEmoderately similar to ( 335) EXB17_ORYSA Expansin-B17 precursor (OsEXPB17) (Beta-expansin-17) (OsaEXPb1.13) - Oryza sativa (Rice)moderately similar to ( 335) loc_os02g42650 12002.m09300 protein beta-expansin 3 precursor, putative, expressed…	1.18
10.7	cell wall.modification	orange1.1g045443m|pacid:18119749	Transcript	moderately similar to ( 373) AT3G23730 | Symbols: | xyloglucan:xyloglucosyl transferase, putative / xyloglucan endotransglycosylase, putative / endo-xyloglucan transferase, putative | chr3:8550222-8551248 FORWARDmoderately similar to ( 388) BRU1_SOYBN Brassinosteroid-regulated protein BRU1 precursor - Glycine max (Soybean)moderately similar to ( 321) loc_os06g48200 12006.m09346 protein xyloglucan…	-1.3
10.7	cell wall.modification	orange1.1g023431m|pacid:18124013	Transcript	moderately similar to ( 427) AT4G25810 | Symbols: XTR6, XTH23 | XTR6 (XYLOGLUCAN ENDOTRANSGLYCOSYLASE 6); hydrolase, acting on glycosyl bonds / hydrolase, hydrolyzing O-glycosyl compounds / xyloglucan:xyloglucosyl transferase | chr4:13128694-13129715 FORWARDmoderately similar to ( 389) BRU1_SOYBN Brassinosteroid-regulated protein BRU1 precursor - Glycine max (Soybean)moderately similar to ( 390) …	-1.66
33.99	development.unspecified	orange1.1g001216m|pacid:18092521	Transcript	nearly identical (1522) AT1G22770 | Symbols: GI, FB | GI (GIGANTEA) | chr1:8062398-8067447 FORWARDnearly identical (1429) GIGAN_ORYSA Protein GIGANTEA - Oryza sativa (Rice)nearly identical (1429) loc_os01g08700 12001.m42893 protein GIGANTEA protein, putative, expressed no original description	1.28	3.7	3.5
10.7	cell wall.modification	orange1.1g023337m|pacid:18124036	Transcript	moderately similar to ( 432) AT4G25810 | Symbols: XTR6, XTH23 | XTR6 (XYLOGLUCAN ENDOTRANSGLYCOSYLASE 6); hydrolase, acting on glycosyl bonds / hydrolase, hydrolyzing O-glycosyl compounds / xyloglucan:xyloglucosyl transferase | chr4:13128694-13129715 FORWARDmoderately similar to ( 383) BRU1_SOYBN Brassinosteroid-regulated protein BRU1 precursor - Glycine max (Soybean)moderately similar to ( 390) …	-2.15
10.8.1	cell wall.pectin*esterases.PME	orange1.1g008198m|pacid:18097781	Transcript	highly similar to ( 724) AT3G10720 | Symbols: | pectinesterase, putative | chr3:3354639-3357581 REVERSEmoderately similar to ( 368) PME_PRUPE Pectinesterase PPE8B precursor (EC 3.1.1.11) (Pectin methylesterase) (PE) - Prunus persica (Peach)moderately similar to ( 471) loc_os01g20980 12001.m08582 protein pectinesterase-1 precursor, putative, expressedPectinesterase PemB PMEI no original description	-1.1
11.1.8	lipid metabolism.FA synthesis and FA elongation.acyl coa ligase	orange1.1g038104m|pacid:18123253	Transcript	highly similar to ( 723) AT1G65890 | Symbols: AAE12 | AAE12 (ACYL ACTIVATING ENZYME 12); catalytic | chr1:24512598-24514611 REVERSEweakly similar to ( 147) 4CL1_TOBAC 4-coumarate--CoA ligase 1 (EC 6.2.1.12) (4CL 1) (4-coumaroyl-CoA synthase 1) - Nicotiana tabacum (Common tobacco)highly similar to ( 746) loc_os03g03790 12003.m05911 protein acyl-activating enzyme 11, putative, expressedPRK08162 Cai…	-1.2
11.1.10	lipid metabolism.FA synthesis and FA elongation.beta ketoacyl CoA synthase	orange1.1g009598m|pacid:18136395	Transcript	highly similar to ( 775) AT1G01120 | Symbols: KCS1 | KCS1 (3-KETOACYL-COA SYNTHASE 1); acyltransferase/ fatty acid elongase | chr1:57392-58978 REVERSEhighly similar to ( 637) loc_os03g14170 12003.m06860 protein senescence-associated protein 15, putative, expressedFAE1_CUT1_RppA CHS_like BcsA FabH KAS_III init_cond_enzymes no original description	-1.72
11.1.12	lipid metabolism.FA synthesis and FA elongation.ACP protein	orange1.1g032446m|pacid:18101698	Transcript	very weakly similar to (89.4) AT4G25050 | Symbols: ACP4 | ACP4 (acyl carrier protein 4); acyl carrier | chr4:12870178-12871024 FORWARDvery weakly similar to (91.3) ACP1_SPIOL Acyl carrier protein 1, chloroplast precursor (Acyl carrier protein I) (ACP I) - Spinacia oleracea (Spinach)very weakly similar to (93.2) loc_os12g34890 12012.m07282 protein acyl carrier protein 1, chloroplast precursor, put…	-1.71
11.3.9	lipid metabolism.Phospholipid synthesis.choline monooxygenase	orange1.1g039874m|pacid:18105455	Transcript	highly similar to ( 553) AT4G29890 | Symbols: | choline monooxygenase, putative (CMO-like) | chr4:14608868-14610905 FORWARDmoderately similar to ( 427) CHMO_SPIOL Choline monooxygenase, chloroplast precursor (EC 1.14.15.7) - Spinacia oleracea (Spinach)highly similar to ( 573) loc_os06g48510 12006.m09377 protein choline monooxygenase, chloroplast precursor, putative, expressedRieske_RO_Alpha_CMO H…	-1.03
11.5.3	lipid metabolism.glyceral metabolism.FAD-dependent glycerol-3-phosphate dehydrogenase	orange1.1g006891m|pacid:18129520	Transcript	nearly identical (1015) AT3G10370 | Symbols: SDP6 | SDP6 (SUGAR-DEPENDENT 6); glycerol-3-phosphate dehydrogenase | chr3:3216502-3219027 FORWARDhighly similar to ( 974) loc_os04g14790 12004.m06716 protein glycerol-3-phosphate dehydrogenase, mitochondrial precursor, putative, expressedGlpA glpD glpA DAO no original description	1.15
11.6	lipid metabolism.lipid transfer proteins etc	orange1.1g033544m|pacid:18107008	Transcript	very weakly similar to (92.4) AT2G38540 | Symbols: LP1, LTP1, ATLTP1 | LP1; calmodulin binding | chr2:16130418-16130893 FORWARDweakly similar to ( 119) NLTP1_GOSHI Nonspecific lipid-transfer protein precursor (LTP) - Gossypium hirsutum (Upland cotton)very weakly similar to (88.2) loc_os12g02330 12012.m04234 protein nonspecific lipid-transfer protein precursor, putative, expressednsLTP1 no origina…	2.48
11.8	lipid metabolism.'exotics'(steroids, squalene etc)	orange1.1g019700m|pacid:18121892	Transcript	moderately similar to ( 350) AT2G03760 | Symbols: ST, ATST1, RAR047, ST1 | ST; brassinosteroid sulfotransferase/ sulfotransferase | chr2:1149475-1150455 REVERSEmoderately similar to ( 290) loc_os01g20950 12001.m08579 protein flavonol 4-sulfotransferase, putative, expressedSulfotransfer_1 no original description	1.6
11.8.1	lipid metabolism.'exotics' (steroids, squalene etc).sphingolipids	orange1.1g030328m|pacid:18108722	Transcript	moderately similar to ( 220) AT3G06060 | Symbols: | short-chain dehydrogenase/reductase (SDR) family protein | chr3:1828296-1830160 REVERSEweakly similar to ( 188) loc_os02g47350 12002.m09770 protein 3-ketodihydrosphingosine reductase precursor, putative, expressedCOG4221 DltE fabG PRK07109 PRK07326 PRK12826 fabG fabG fabG PRK07576 FabG PRK12829 PRK05872 PRK12827 PRK12429 PRK08278 PRK06180 PRK074…	1.19
11.9.2	lipid metabolism.lipid degradation.lipases	orange1.1g006093m|pacid:18117324	Transcript	highly similar to ( 913) AT1G73920 | Symbols: | lipase family protein | chr1:27791767-27794698 FORWARDhighly similar to ( 545) loc_os01g33784 12001.m09690 protein carboxylic ester hydrolase/ lipase, putative, expressed no original description	-1.25
11.9.2	lipid metabolism.lipid degradation.lipases	orange1.1g005408m|pacid:18117323	Transcript	highly similar to ( 969) AT1G73920 | Symbols: | lipase family protein | chr1:27791767-27794698 FORWARDhighly similar to ( 548) loc_os01g33784 12001.m09690 protein carboxylic ester hydrolase/ lipase, putative, expressed no original description	-1.47
11.9.3.3	lipid metabolism.lipid degradation.lysophospholipases.glycerophosphodiester phosphodiesterase	orange1.1g017440m|pacid:18101529	Transcript	moderately similar to ( 419) AT5G43300 | Symbols: | glycerophosphodiester phosphodiesterase/ phosphoric diester hydrolase | chr5:17376946-17379070 REVERSEmoderately similar to ( 430) loc_os02g31030 12002.m08246 protein glycerophosphodiester phosphodiesterase, putative, expressedGDPD UgpQ no original description	-1.51
11.9.4.2	lipid metabolism.lipid degradation.beta-oxidation.acyl CoA DH	orange1.1g011806m|pacid:18125565	Transcript	highly similar to ( 788) AT1G06290 | Symbols: ACX3, ATACX3 | ACX3 (ACYL-COA OXIDASE 3); acyl-CoA oxidase | chr1:1922423-1926002 FORWARDmoderately similar to ( 313) ACOX2_CUCMA Acyl-coenzyme A oxidase, peroxisomal precursor (EC 1.3.3.6) (AOX) (Long-chain acyl-CoA oxidase) - Cucurbita maxima (Pumpkin) (Winter squash)highly similar to ( 692) loc_os06g24704 12006.m07120 protein acyl-coenzyme A oxidas…	-1.05
11.9.4.13	lipid metabolism.lipid degradation.beta-oxidation.acyl CoA reductase	orange1.1g016854m|pacid:18129774	Transcript	moderately similar to ( 283) AT4G33790 | Symbols: CER4, G7, FAR3 | CER4 (ECERIFERUM 4); fatty acyl-CoA reductase (alcohol-forming)/ oxidoreductase, acting on the CH-CH group of donors | chr4:16204325-16207891 REVERSEmoderately similar to ( 217) loc_os08g20200 12008.m06087 protein male sterility protein 2, putative, expressedNAD_binding_4 no original description	-1.29
11.10.1	lipid metabolism.glycolipid synthesis.MGDG synthase	orange1.1g036427m|pacid:18109224	Transcript	highly similar to ( 792) AT4G31780 | Symbols: MGD1, MGDA | MGD1 (MONOGALACTOSYL DIACYLGLYCEROL SYNTHASE 1); 1,2-diacylglycerol 3-beta-galactosyltransferase/ UDP-galactosyltransferase/ UDP-glycosyltransferase/ transferase, transferring glycosyl groups | chr4:15374222-15376873 FORWARDhighly similar to ( 711) loc_os09g25580 12009.m05710 protein MGDG synthase type A, putative, expressedMGDG_synth Mur…	-1.08
12.2.1	N-metabolism.ammonia metabolism.glutamate synthase	orange1.1g000265m|pacid:18105075	Transcript	nearly identical (2944) AT5G53460 | Symbols: GLT1 | GLT1; glutamate synthase (NADH) | chr5:21700518-21709629 FORWARDnearly identical (2917) GLSN_MEDSA Glutamate synthase [NADH], chloroplast precursor (EC 1.4.1.14) (NADH-GOGAT) - Medicago sativa (Alfalfa)nearly identical (2651) loc_os01g48960 12001.m11085 protein glutamate synthase, chloroplast precursor, putative, expressedgltB GltS GltB Glu_synt…	-1.21
13.1.1.3.11	amino acid metabolism.synthesis.central amino acid metabolism.alanine.alanine-glyoxylate aminotransferase	orange1.1g015729m|pacid:18119787	Transcript	highly similar to ( 748) AT2G13360 | Symbols: AGT, AGT1 | AGT (ALANINE:GLYOXYLATE AMINOTRANSFERASE); alanine-glyoxylate transaminase/ serine-glyoxylate transaminase/ serine-pyruvate transaminase | chr2:5539417-5540902 REVERSEweakly similar to ( 105) SGAT_MAIZE Serine--glyoxylate aminotransferase (EC 2.6.1.45) (SGAT) (Alanine--glyoxylate aminotransferase) (EC 2.6.1.44) (AGT) (Fragments) - Zea mays…	-1.14
13.1.3.1.1	amino acid metabolism.synthesis.aspartate family.asparagine.asparagine synthetase	orange1.1g007799m|pacid:18111455	Transcript	nearly identical (1046) AT3G47340 | Symbols: ASN1, DIN6, AT-ASN1 | ASN1 (GLUTAMINE-DEPENDENT ASPARAGINE SYNTHASE 1); asparagine synthase (glutamine-hydrolyzing) | chr3:17438445-17441043 REVERSEnearly identical (1032) ASNS_ASPOF Asparagine synthetase [glutamine-hydrolyzing] (EC 6.3.5.4) (AS) - Asparagus officinalis (Garden asparagus)highly similar to ( 958) loc_os06g15420 12006.m06255 protein aspa…	-2.16		1.1
13.1.3.4.13	amino acid metabolism.synthesis.aspartate family.methionine.methionine S-methyltransferase	orange1.1g043334m|pacid:18094641	Transcript	nearly identical (1377) AT5G49810 | Symbols: MMT | MMT; S-adenosylmethionine-dependent methyltransferase | chr5:20239418-20246046 FORWARDnearly identical (1299) MMT1_HORVU Methionine S-methyltransferase (EC 2.1.1.12) (AdoMet:Met S-methyltransferase) (Hv-MMT1) - Hordeum vulgare (Barley)nearly identical (1318) loc_os05g01470 12005.m27665 protein methionine S-methyltransferase, putative, expressed n…	1.28
13.1.5.3.2	amino acid metabolism.synthesis.serine-glycine-cysteine group.cysteine.SAT	orange1.1g039045m|pacid:18126747	Transcript	moderately similar to ( 401) AT5G56760 | Symbols: ATSERAT1;1, SAT5, SAT-52 | ATSERAT1;1 (ARABIDOPSIS THALIANA SERINE ACETYLTRANSFERASE 1;1); serine O-acetyltransferase | chr5:22961498-22962582 REVERSEmoderately similar to ( 365) loc_os05g45710 12005.m08696 protein serine acetyltransferase 1, putative, expressedcysE CysE SATase_N no original description	1.59
13.1.5.3.2	amino acid metabolism.synthesis.serine-glycine-cysteine group.cysteine.SAT	orange1.1g047635m|pacid:18104519	Transcript	moderately similar to ( 394) AT3G13110 | Symbols: ATSERAT2;2, SAT-1, SAT-A, SAT3, SAT-M | ATSERAT2;2 (SERINE ACETYLTRANSFERASE 2;2); serine O-acetyltransferase | chr3:4214939-4216114 REVERSEmoderately similar to ( 286) loc_os01g52260 12001.m11400 protein serine acetyltransferase 3, mitochondrial precursor, putative, expressedcysE CysE SATase_N PRK10191 WbbJ no original description	2.78
13.1.6.2.1	amino acid metabolism.synthesis.aromatic aa.phenylalanine and tyrosine.chorismate mutase	orange1.1g025389m|pacid:18109311	Transcript	moderately similar to ( 329) AT5G10870 | Symbols: ATCM2 | ATCM2 (chorismate mutase 2); chorismate mutase | chr5:3430691-3432272 REVERSEmoderately similar to ( 274) loc_os08g34290 12008.m07418 protein chorismate mutase, chloroplast precursor, putative, expressed no original description	-1.09
13.1.6.3.1	amino acid metabolism.synthesis.aromatic aa.phenylalanine.arogenate dehydratase / prephenate dehydratase	orange1.1g048784m|pacid:18097365	Transcript	moderately similar to ( 487) AT3G07630 | Symbols: ADT2 | ADT2 (arogenate dehydratase 2); arogenate dehydratase/ prephenate dehydratase | chr3:2435457-2437530 FORWARDmoderately similar to ( 425) loc_os03g17730 12003.m07198 protein P-protein, putative, expressedPheA PRK11899 PRK11898 PDT pheA ACT_CM-PDT ACT_AAAH-PDT-like no original description	1.01
13.2.3.1.1	amino acid metabolism.degradation.aspartate family.asparagine.L-asparaginase	orange1.1g024472m|pacid:18133718	Transcript	moderately similar to ( 315) AT5G08100 | Symbols: | L-asparaginase / L-asparagine amidohydrolase | chr5:2593242-2594586 REVERSEmoderately similar to ( 332) ASPG_LUPLU L-asparaginase precursor (EC 3.5.1.1) (L-asparagine amidohydrolase) [Contains: L-asparaginase subunit alpha; L-asparaginase subunit beta] - Lupinus luteus (European yellow lupin)moderately similar to ( 257) loc_os03g40070 12003.m090…	1.34
13.2.3.4	amino acid metabolism.degradation.aspartate family.methionine	orange1.1g011464m|pacid:18110605	Transcript	highly similar to ( 891) AT4G13940 | Symbols: HOG1, SAHH1 | MEE58 (MATERNAL EFFECT EMBRYO ARREST 58); adenosylhomocysteinase | chr4:8054931-8056763 FORWARDhighly similar to ( 889) SAHH_CATRO Adenosylhomocysteinase (EC 3.3.1.1) (S-adenosyl-L-homocysteine hydrolase) (AdoHcyase) - Catharanthus roseus (Rosy periwinkle) (Madagascar periwinkle)highly similar to ( 835) loc_os11g26850 12011.m28797 protei…	1.71
13.2.3.4.1	amino acid metabolism.degradation.aspartate family.methionine.methionine gamma-lyase	orange1.1g013210m|pacid:18118756	Transcript	highly similar to ( 644) AT1G64660 | Symbols: ATMGL | ATMGL (ARABIDOPSIS THALIANA METHIONINE GAMMA-LYASE); catalytic/ methionine gamma-lyase | chr1:24028977-24030537 FORWARDhighly similar to ( 573) loc_os10g37340 12010.m06527 protein O-succinylhomoserine sulfhydrylase, putative, expressedMetC Cys_Met_Meta_PP MET17 PRK06234 PRK08133 PRK08249 PRK07503 PRK07671 PRK08574 PRK08064 PRK07811 PRK08134 PR…	-1.05
13.2.3.5	amino acid metabolism.degradation.aspartate family.lysine	orange1.1g012946m|pacid:18126062	Transcript	highly similar to ( 683) AT4G33150 | Symbols: | lysine-ketoglutarate reductase/saccharopine dehydrogenase bifunctional enzyme | chr4:15985479-15988055 REVERSEhighly similar to ( 652) loc_os02g54254 12002.m34034 protein alpha-aminoadipic semialdehyde synthase, putative, expressedAlaDh_PNT_N AlaDh_PNT_C no original description	-1.13
15.2	metal handling.binding, chelation and storage	orange1.1g031705m|pacid:18099735	Transcript	moderately similar to ( 230) AT4G38580 | Symbols: ATFP6, HIPP26 | ATFP6 (FARNESYLATED PROTEIN 6); metal ion binding | chr4:18034596-18035693 FORWARDweakly similar to ( 186) loc_os04g17100 12004.m35260 protein farnesylated protein 1, putative, expressed no original description	2.09
15.2	metal handling.binding, chelation and storage	orange1.1g041524m|pacid:18098745	Transcript	highly similar to ( 841) AT4G36390 | Symbols: | radical SAM domain-containing protein / TRAM domain-containing protein | chr4:17194746-17197054 REVERSEhighly similar to ( 817) CK5P1_ORYSA CDK5RAP1-like protein - Oryza sativa (Rice)highly similar to ( 817) loc_os11g38030 12011.m07650 protein CDK5RAP1-like protein, putative, expressedMiaB Elp3 UPF0004 COG1032 no original description	-1.01
15.2	metal handling.binding, chelation and storage	orange1.1g036289m|pacid:18129685	Transcript	weakly similar to ( 174) AT4G39700 | Symbols: | heavy-metal-associated domain-containing protein / copper chaperone (CCH)-related | chr4:18424265-18424906 FORWARDweakly similar to ( 167) loc_os03g26650 12003.m35252 protein metal ion binding protein, putative, expressed no original description	1.11
15.2	metal handling.binding, chelation and storage	orange1.1g024844m|pacid:18131029	Transcript	moderately similar to ( 279) AT5G01600 | Symbols: ATFER1, FER1 | ATFER1; ferric iron binding / iron ion binding | chr5:228149-229594 REVERSEmoderately similar to ( 286) FRI3_SOYBN Ferritin-3, chloroplast precursor (EC 1.16.3.1) (SFerH-3) - Glycine max (Soybean)moderately similar to ( 257) loc_os12g01530 12012.m26727 protein ferritin-1, chloroplast precursor, putative, expressedEuk_Ferritin Ferrit…	-1.58
16.1.3.2	secondary metabolism.isoprenoids.tocopherol biosynthesis.homogentisate phytyltransferase	orange1.1g029476m|pacid:18120953	Transcript	weakly similar to ( 166) AT2G18950 | Symbols: HPT1, TPT1, ATHPT, VTE2 | HPT1 (HOMOGENTISATE PHYTYLTRANSFERASE 1); homogentisate phytyltransferase/ prenyltransferase | chr2:8207491-8210047 FORWARDweakly similar to ( 170) loc_os06g44840 12006.m32130 protein homogentisate geranylgeranyl transferase, putative, expressedubiA no original description	-4.61
16.1.3.2	secondary metabolism.isoprenoids.tocopherol biosynthesis.homogentisate phytyltransferase	orange1.1g016572m|pacid:18119923	Transcript	moderately similar to ( 228) AT2G18950 | Symbols: HPT1, TPT1, ATHPT, VTE2 | HPT1 (HOMOGENTISATE PHYTYLTRANSFERASE 1); homogentisate phytyltransferase/ prenyltransferase | chr2:8207491-8210047 FORWARDmoderately similar to ( 230) loc_os06g44840 12006.m32130 protein homogentisate geranylgeranyl transferase, putative, expressedubiA UbiA no original description	-4.63
16.1.3.2	secondary metabolism.isoprenoids.tocopherol biosynthesis.homogentisate phytyltransferase	orange1.1g016056m|pacid:18119922	Transcript	moderately similar to ( 241) AT2G18950 | Symbols: HPT1, TPT1, ATHPT, VTE2 | HPT1 (HOMOGENTISATE PHYTYLTRANSFERASE 1); homogentisate phytyltransferase/ prenyltransferase | chr2:8207491-8210047 FORWARDmoderately similar to ( 243) loc_os06g44840 12006.m32130 protein homogentisate geranylgeranyl transferase, putative, expressedubiA UbiA no original description	-2.42
16.1.5	secondary metabolism.isoprenoids.terpenoids	orange1.1g014206m|pacid:18108815	Transcript	moderately similar to ( 419) AT3G25810 | Symbols: | myrcene/ocimene synthase, putative | chr3:9430805-9433844 FORWARDmoderately similar to ( 231) DCS1_GOSHI (+)-delta-cadinene synthase (EC 4.2.3.13) (D-cadinene synthase) - Gossypium hirsutum (Upland cotton)weakly similar to ( 196) loc_os02g02930 12002.m05643 protein terpene synthase 2, putative, expressedTerpene_cyclase_plant_C1 Terpene_synth_C T…	-3.66		1.1
16.1.5	secondary metabolism.isoprenoids.terpenoids	orange1.1g043754m|pacid:18098469	Transcript	moderately similar to ( 247) AT5G23960 | Symbols: ATTPS21, TPS21 | TPS21 (TERPENE SYNTHASE 21); (-)-E-beta-caryophyllene synthase/ alpha-humulene synthase | chr5:8092969-8095128 FORWARDmoderately similar to ( 333) DCS1_GOSHI (+)-delta-cadinene synthase (EC 4.2.3.13) (D-cadinene synthase) - Gossypium hirsutum (Upland cotton)moderately similar to ( 244) loc_os01g23530 12001.m08826 protein sesquiter…	3.28		2.2
16.1.5	secondary metabolism.isoprenoids.terpenoids	orange1.1g008620m|pacid:18098305	Transcript	moderately similar to ( 442) AT5G23960 | Symbols: ATTPS21, TPS21 | TPS21 (TERPENE SYNTHASE 21); (-)-E-beta-caryophyllene synthase/ alpha-humulene synthase | chr5:8092969-8095128 FORWARDhighly similar to ( 545) DCS1_GOSHI (+)-delta-cadinene synthase (EC 4.2.3.13) (D-cadinene synthase) - Gossypium hirsutum (Upland cotton)moderately similar to ( 389) loc_os08g04500 12008.m04593 protein terpene synth…	1.68
16.1.5	secondary metabolism.isoprenoids.terpenoids	orange1.1g008387m|pacid:18137955	Transcript	moderately similar to ( 363) AT5G23960 | Symbols: ATTPS21, TPS21 | TPS21 (TERPENE SYNTHASE 21); (-)-E-beta-caryophyllene synthase/ alpha-humulene synthase | chr5:8092969-8095128 FORWARDmoderately similar to ( 499) DCS1_GOSHI (+)-delta-cadinene synthase (EC 4.2.3.13) (D-cadinene synthase) - Gossypium hirsutum (Upland cotton)moderately similar to ( 341) loc_os01g23530 12001.m08826 protein sesquiter…	1.31
16.1.5	secondary metabolism.isoprenoids.terpenoids	orange1.1g008206m|pacid:18137954	Transcript	moderately similar to ( 357) AT5G23960 | Symbols: ATTPS21, TPS21 | TPS21 (TERPENE SYNTHASE 21); (-)-E-beta-caryophyllene synthase/ alpha-humulene synthase | chr5:8092969-8095128 FORWARDmoderately similar to ( 493) DCS1_GOSHI (+)-delta-cadinene synthase (EC 4.2.3.13) (D-cadinene synthase) - Gossypium hirsutum (Upland cotton)moderately similar to ( 335) loc_os01g23530 12001.m08826 protein sesquiter…	1.2
16.2	secondary metabolism.phenylpropanoids	orange1.1g012489m|pacid:18138012	Transcript	highly similar to ( 637) AT2G39980 | Symbols: | transferase family protein | chr2:16688437-16689885 REVERSEvery weakly similar to (93.2) HCBT1_DIACA Anthranilate N-benzoyltransferase protein 1 (EC 2.3.1.144) (Anthranilate N-hydroxycinnamoyl/benzoyltransferase 1) - Dianthus caryophyllus (Carnation) (Clove pink)moderately similar to ( 436) loc_os01g63480 12001.m12464 protein AER, putative, expresse…	1		1.1
16.2	secondary metabolism.phenylpropanoids	orange1.1g013527m|pacid:18127016	Transcript	highly similar to ( 588) AT5G23940 | Symbols: EMB3009 | EMB3009 (embryo defective 3009); transferase/ transferase, transferring acyl groups other than amino-acyl groups | chr5:8076616-8079677 REVERSEvery weakly similar to (99.4) HCBT1_DIACA Anthranilate N-benzoyltransferase protein 1 (EC 2.3.1.144) (Anthranilate N-hydroxycinnamoyl/benzoyltransferase 1) - Dianthus caryophyllus (Carnation) (Clove p…	1.68
16.2	secondary metabolism.phenylpropanoids	orange1.1g012180m|pacid:18104385	Transcript	highly similar to ( 510) AT1G32910 | Symbols: | transferase family protein | chr1:11925426-11926908 FORWARDweakly similar to ( 102) HCBT3_DIACA Anthranilate N-benzoyltransferase protein 3 (EC 2.3.1.144) (Anthranilate N-hydroxycinnamoyl/benzoyltransferase 3) - Dianthus caryophyllus (Carnation) (Clove pink)moderately similar to ( 303) loc_os04g51980 12004.m10093 protein transferase, putative, expre…	1.76
16.2	secondary metabolism.phenylpropanoids	orange1.1g013346m|pacid:18119790	Transcript	moderately similar to ( 407) AT5G17540 | Symbols: | transferase family protein | chr5:5782061-5783682 REVERSEweakly similar to ( 159) HCBT1_DIACA Anthranilate N-benzoyltransferase protein 1 (EC 2.3.1.144) (Anthranilate N-hydroxycinnamoyl/benzoyltransferase 1) - Dianthus caryophyllus (Carnation) (Clove pink)moderately similar to ( 427) loc_os10g35950 12010.m06411 protein 10-deacetylbaccatin III 10…	-1.95
16.2	secondary metabolism.phenylpropanoids	orange1.1g037471m|pacid:18099113	Transcript	very weakly similar to (98.2) AT3G50280 | Symbols: | transferase family protein | chr3:18637854-18639185 FORWARDvery weakly similar to (94.0) loc_os08g02020 12008.m04350 protein conserved hypothetical protein no original description	-3.09
16.2.1.1	secondary metabolism.phenylpropanoids.lignin biosynthesis.PAL	orange1.1g016039m|pacid:18127583	Transcript	highly similar to ( 707) AT2G37040 | Symbols: pal1, ATPAL1 | pal1 (Phe ammonia lyase 1); phenylalanine ammonia-lyase | chr2:15557602-15560237 REVERSEhighly similar to ( 716) PAL1_TOBAC Phenylalanine ammonia-lyase (EC 4.3.1.5) - Nicotiana tabacum (Common tobacco)highly similar to ( 652) loc_os04g43800 12004.m09339 protein phenylalanine ammonia-lyase, putative, expressedPAL PAL-HAL HutH PRK09367 no…	1.4
16.2.1.3	secondary metabolism.phenylpropanoids.lignin biosynthesis.4CL	orange1.1g039504m|pacid:18105019	Transcript	moderately similar to ( 344) AT1G65060 | Symbols: 4CL3 | 4CL3; 4-coumarate-CoA ligase | chr1:24167927-24171457 REVERSEmoderately similar to ( 397) 4CL2_SOYBN 4-coumarate--CoA ligase 2 (EC 6.2.1.12) (4CL 2) (4-coumaroyl-CoA synthase 2) (Clone 4CL16) - Glycine max (Soybean)moderately similar to ( 347) loc_os02g46970 12002.m09733 protein 4-coumarate--CoA ligase 2, putative, expressedAMP-binding CaiC…	2.82
16.2.1.6	secondary metabolism.phenylpropanoids.lignin biosynthesis.CCoAOMT	orange1.1g029836m|pacid:18109990	Transcript	moderately similar to ( 309) AT4G34050 | Symbols: | caffeoyl-CoA 3-O-methyltransferase, putative | chr4:16310844-16311973 FORWARDmoderately similar to ( 317) CAMT_VITVI Caffeoyl-CoA O-methyltransferase (EC 2.1.1.104) (Trans-caffeoyl-CoA 3-O-methyltransferase) (CCOAMT) (CCOAOMT) - Vitis vinifera (Grape)moderately similar to ( 293) loc_os06g06980 12006.m31989 protein caffeoyl-CoA O-methyltransferas…	-1.02	1.2
16.4.1	secondary metabolism.N misc.alkaloid-like	orange1.1g010842m|pacid:18100356	Transcript	highly similar to ( 591) AT2G20340 | Symbols: | tyrosine decarboxylase, putative | chr2:8779804-8782490 FORWARDhighly similar to ( 728) DDC_CATRO Aromatic-L-amino-acid decarboxylase (EC 4.1.1.28) (AADC) (DOPA decarboxylase) (Tryptophan decarboxylase) - Catharanthus roseus (Rosy periwinkle) (Madagascar periwinkle)highly similar to ( 604) loc_os07g25590 12007.m06837 protein tyrosine decarboxylase 1…	1.71
16.4.1	secondary metabolism.N misc.alkaloid-like	orange1.1g018474m|pacid:18131310	Transcript	weakly similar to ( 152) AT3G51420 | Symbols: SSL4, ATSSL4 | SSL4 (STRICTOSIDINE SYNTHASE-LIKE 4); strictosidine synthase | chr3:19084082-19085451 FORWARDmoderately similar to ( 231) loc_os07g42250 12007.m08460 protein strictosidine synthase 1 precursor, putative, expressedStr_synth COG3386 no original description	1.07
30.2.17	signalling.receptor kinases.DUF 26	orange1.1g003092m|pacid:18130919	Transcript	highly similar to ( 670) AT4G21380 | Symbols: ARK3 | ARK3 (A. THALIANA RECEPTOR KINASE 3); kinase/ transmembrane receptor protein serine/threonine kinase | chr4:11389219-11393090 REVERSEmoderately similar to ( 302) SLSG3_BRAOL S-locus-specific glycoprotein S13 precursor (SLSG-13) (Fragment) - Brassica oleracea (Wild cabbage)highly similar to ( 606) loc_os07g36544 12007.m07905 protein serine/threo…	1.79		1.6
16.8.1.21	secondary metabolism.flavonoids.anthocyanins.anthocyanin 5-aromatic acyltransferase	orange1.1g038932m|pacid:18135297	Transcript	moderately similar to ( 338) AT3G29590 | Symbols: AT5MAT | AT5MAT; O-malonyltransferase/ transferase | chr3:11398917-11400266 REVERSEweakly similar to ( 172) loc_os02g57480 12002.m10770 protein anthocyanin 5-aromatic acyltransferase, putative, expressedTransferase no original description	-1.55
27.3.26	RNA.regulation of transcription.MYB-related transcription factor family	orange1.1g004250m|pacid:18136697	Transcript	moderately similar to ( 350) AT1G01060 | Symbols: LHY, LHY1 | LHY (LATE ELONGATED HYPOCOTYL); DNA binding / transcription factor | chr1:33992-37061 REVERSEmoderately similar to ( 278) loc_os08g06110 12008.m080033 protein LHY protein, putative, expressed no original description	-2.08
16.8.2	secondary metabolism.flavonoids.chalcones	orange1.1g016111m|pacid:18108383	Transcript	highly similar to ( 560) AT5G13930 | Symbols: CHS, TT4, ATCHS | TT4 (TRANSPARENT TESTA 4); naringenin-chalcone synthase | chr5:4488762-4490035 FORWARDhighly similar to ( 572) CHSY_BETVE Chalcone synthase (EC 2.3.1.74) (Naringenin-chalcone synthase) - Betula verrucosa (White birch) (Betula pendula)highly similar to ( 545) loc_os11g32650 12011.m07166 protein chalcone synthase, putative, expressedCh…	-1.14
16.8.5.1	secondary metabolism.flavonoids.isoflavones.isoflavone reductase	orange1.1g038413m|pacid:18093736	Transcript	weakly similar to ( 188) AT1G75280 | Symbols: | isoflavone reductase, putative | chr1:28252030-28253355 FORWARDweakly similar to ( 175) IFRH_SOLTU Isoflavone reductase homolog (EC 1.3.1.-) (CP100) - Solanum tuberosum (Potato)weakly similar to ( 177) loc_os06g27770 12006.m07322 protein isoflavone reductase, putative, expressedNmrA no original description	2.21
16.8.5.1	secondary metabolism.flavonoids.isoflavones.isoflavone reductase	orange1.1g021596m|pacid:18113053	Transcript	moderately similar to ( 452) AT4G39230 | Symbols: | isoflavone reductase, putative | chr4:18266024-18267604 REVERSEmoderately similar to ( 452) IFRH_SOLTU Isoflavone reductase homolog (EC 1.3.1.-) (CP100) - Solanum tuberosum (Potato)moderately similar to ( 372) loc_os06g27770 12006.m07322 protein isoflavone reductase, putative, expressedNmrA no original description	2.28
16.1.1.10	secondary metabolism.isoprenoids.non-mevalonate pathway.geranylgeranyl pyrophosphate synthase	orange1.1g020845m|pacid:18108562	Transcript	very weakly similar to (93.2) AT4G36810 | Symbols: GGPS1 | GGPS1 (GERANYLGERANYL PYROPHOSPHATE SYNTHASE 1); farnesyltranstransferase | chr4:17343513-17344628 FORWARDvery weakly similar to (95.1) GGPPS_CAPAN Geranylgeranyl pyrophosphate synthetase, chloroplast precursor (GGPP synthetase) (GGPS) [Includes: Dimethylallyltranstransferase (EC 2.5.1.1); Geranyltranstransferase (EC 2.5.1.10); Farnesyltr…	-5.15	3.9	1
17.1.1.1.10	hormone metabolism.abscisic acid.synthesis-degradation.synthesis.9-cis-epoxycarotenoid dioxygenase	orange1.1g007379m|pacid:18123427	Transcript	highly similar to ( 865) AT3G14440 | Symbols: NCED3, ATNCED3, STO1, SIS7 | NCED3 (NINE-CIS-EPOXYCAROTENOID DIOXYGENASE 3); 9-cis-epoxycarotenoid dioxygenase | chr3:4831678-4833477 REVERSEhighly similar to ( 756) loc_os03g44380 12003.m09477 protein 9-cis-epoxycarotenoid dioxygenase 2, putative, expressedRPE65 COG3670 no original description	-1.61		1.3
27.3.66	RNA.regulation of transcription.Psudo ARR transcription factor family	orange1.1g005920m|pacid:18111072	Transcript	moderately similar to ( 377) AT5G24470 | Symbols: APRR5, PRR5 | APRR5 (ARABIDOPSIS PSEUDO-RESPONSE REGULATOR 5); transcription regulator/ two-component response regulator | chr5:8356204-8358873 REVERSEmoderately similar to ( 281) PRR95_ORYSA Two-component response regulator-like PRR95 (Pseudo-response regulator 95) (OsPRR95) - Oryza sativa (Rice)moderately similar to ( 281) loc_os09g36220 12009.m…	1.62	2.6	2.3
17.2.1	hormone metabolism.auxin.synthesis-degradation	orange1.1g013395m|pacid:18101984	Transcript	moderately similar to ( 477) AT1G51760 | Symbols: IAR3, JR3 | IAR3 (IAA-ALANINE RESISTANT 3); IAA-Ala conjugate hydrolase/ metallopeptidase | chr1:19199562-19201424 FORWARDmoderately similar to ( 489) loc_os01g37960 12001.m10082 protein IAA-amino acid hydrolase ILR1-like 4 precursor, putative, expressedAbgB Peptidase_M20 no original description	-2.37
17.2.2	hormone metabolism.auxin.signal transduction	orange1.1g007826m|pacid:18100822	Transcript	highly similar to ( 716) AT1G73590 | Symbols: PIN1, ATPIN1 | PIN1 (PIN-FORMED 1); transporter | chr1:27659772-27662876 FORWARDhighly similar to ( 736) PIN1C_ORYSA Probable auxin efflux carrier component 1c (OsPIN1c) - Oryza sativa (Rice)highly similar to ( 736) loc_os06g12610 12006.m05977 protein auxin efflux carrier component 1c, putative, expressedMem_trans no original description	1.27
17.2.2	hormone metabolism.auxin.signal transduction	orange1.1g044749m|pacid:18107898	Transcript	moderately similar to ( 486) AT5G49980 | Symbols: AFB5 | AFB5 (Auxin F-Box protein 5); ubiquitin-protein ligase | chr5:20334420-20336531 REVERSEmoderately similar to ( 394) loc_os02g52230 12002.m10254 protein transport inhibitor response 1 protein, putative, expressed no original description	1.77
17.2.3	hormone metabolism.auxin.induced-regulated-responsive-activated	orange1.1g007815m|pacid:18135787	Transcript	highly similar to ( 830) AT2G46370 | Symbols: JAR1, FIN219 | JAR1 (JASMONATE RESISTANT 1); ATP binding / adenylyltransferase/ catalytic/ jasmonate-amino synthetase | chr2:19034579-19036369 FORWARDhighly similar to ( 862) GH35_ORYSA Probable indole-3-acetic acid-amido synthetase GH3.5 (EC 6.3.2.-) (Auxin-responsive GH3-like protein 5) (OsGH3-5) - Oryza sativa (Rice)highly similar to ( 862) loc_os0…	-1.28
17.2.3	hormone metabolism.auxin.induced-regulated-responsive-activated	orange1.1g007558m|pacid:18124634	Transcript	highly similar to ( 965) AT2G14960 | Symbols: GH3.1 | GH3.1 | chr2:6451659-6453670 REVERSEhighly similar to ( 900) GH38_ORYSA Probable indole-3-acetic acid-amido synthetase GH3.8 (EC 6.3.2.-) (Auxin-responsive GH3-like protein 8) (OsGH3-8) - Oryza sativa (Rice)highly similar to ( 900) loc_os07g40290 12007.m08271 protein indole-3-acetic acid-amido synthetase GH3.8, putative, expressedGH3 no origin…	-1.05
17.2.3	hormone metabolism.auxin.induced-regulated-responsive-activated	orange1.1g007532m|pacid:18106750	Transcript	nearly identical (1005) AT2G14960 | Symbols: GH3.1 | GH3.1 | chr2:6451659-6453670 REVERSEhighly similar to ( 906) GH38_ORYSA Probable indole-3-acetic acid-amido synthetase GH3.8 (EC 6.3.2.-) (Auxin-responsive GH3-like protein 8) (OsGH3-8) - Oryza sativa (Rice)highly similar to ( 906) loc_os07g40290 12007.m08271 protein indole-3-acetic acid-amido synthetase GH3.8, putative, expressedGH3 no origina…	-5.13
17.2.3	hormone metabolism.auxin.induced-regulated-responsive-activated	orange1.1g047827m|pacid:18091996	Transcript	weakly similar to ( 176) AT1G75580 | Symbols: | auxin-responsive protein, putative | chr1:28377530-28377856 FORWARDvery weakly similar to (92.0) AX15A_SOYBN Auxin-induced protein 15A - Glycine max (Soybean)weakly similar to ( 107) loc_os02g24700 12002.m07617 protein OsSAUR8 - Auxin-responsive SAUR gene family member, expressedAuxin_inducible no original description	1.08
17.2.3	hormone metabolism.auxin.induced-regulated-responsive-activated	orange1.1g025171m|pacid:18114698	Transcript	moderately similar to ( 367) AT4G27450 | Symbols: | unknown protein | chr4:13727665-13728683 REVERSEweakly similar to ( 115) TSJT1_TOBAC Stem-specific protein TSJT1 - Nicotiana tabacum (Common tobacco)moderately similar to ( 227) loc_os03g53270 12003.m35408 protein stem-specific protein TSJT1, putative, expressedWali7 no original description	-1.5
17.2.3	hormone metabolism.auxin.induced-regulated-responsive-activated	orange1.1g006724m|pacid:18103935	Transcript	highly similar to ( 793) AT2G37980 | Symbols: | unknown protein | chr2:15894162-15897452 REVERSEhighly similar to ( 615) loc_os01g63230 12001.m12439 protein axi 1 like protein, putative, expressedDUF246 no original description	-1.52
17.2.3	hormone metabolism.auxin.induced-regulated-responsive-activated	orange1.1g008992m|pacid:18101978	Transcript	highly similar to ( 790) AT2G44500 | Symbols: | unknown protein | chr2:18374447-18376435 FORWARDmoderately similar to ( 265) loc_os04g47520 12004.m35417 protein auxin-independent growth promoter, putative, expressedDUF246 no original description	-1.55
17.2.3	hormone metabolism.auxin.induced-regulated-responsive-activated	orange1.1g025251m|pacid:18130912	Transcript	moderately similar to ( 443) AT4G27450 | Symbols: | unknown protein | chr4:13727665-13728683 REVERSEweakly similar to ( 117) TSJT1_TOBAC Stem-specific protein TSJT1 - Nicotiana tabacum (Common tobacco)moderately similar to ( 234) loc_os03g53270 12003.m35408 protein stem-specific protein TSJT1, putative, expressedWali7 no original description	-2.82
17.2.3	hormone metabolism.auxin.induced-regulated-responsive-activated	orange1.1g037801m|pacid:18134001	Transcript	very weakly similar to (91.3) AT1G22460 | Symbols: | unknown protein | chr1:7927530-7930351 REVERSEvery weakly similar to (91.3) loc_os06g11600 12006.m32016 protein auxin-independent growth promoter-like protein, putative, expressedDUF246 no original description	-1.48
17.3.1.1.1	hormone metabolism.brassinosteroid.synthesis-degradation.BRs.DET2	orange1.1g024678m|pacid:18134846	Transcript	moderately similar to ( 288) AT5G16010 | Symbols: | 3-oxo-5-alpha-steroid 4-dehydrogenase family protein / steroid 5-alpha-reductase family protein | chr5:5227982-5229012 FORWARDmoderately similar to ( 206) loc_os07g06800 12007.m05140 protein 3-oxo-5-alpha-steroid 4-dehydrogenase 2, putative, expressedSteroid_dh no original description	1.09
17.3.1.2.2	hormone metabolism.brassinosteroid.synthesis-degradation.sterols.SMT2	orange1.1g018194m|pacid:18091702	Transcript	highly similar to ( 660) AT1G20330 | Symbols: SMT2, CVP1, FRL1 | SMT2 (STEROL METHYLTRANSFERASE 2); S-adenosylmethionine-dependent methyltransferase | chr1:7038968-7040053 REVERSEhighly similar to ( 546) SMT2_ORYSA 24-methylenesterol C-methyltransferase 2 (EC 2.1.1.143) (24-sterol C-methyltransferase 2) (Sterol-C-methyltransferase 2) - Oryza sativa (Rice)highly similar to ( 546) loc_os03g04340 12…	1.52
27.3.66	RNA.regulation of transcription.Psudo ARR transcription factor family	orange1.1g007462m|pacid:18111073	Transcript	moderately similar to ( 377) AT5G24470 | Symbols: APRR5, PRR5 | APRR5 (ARABIDOPSIS PSEUDO-RESPONSE REGULATOR 5); transcription regulator/ two-component response regulator | chr5:8356204-8358873 REVERSEmoderately similar to ( 202) PRR95_ORYSA Two-component response regulator-like PRR95 (Pseudo-response regulator 95) (OsPRR95) - Oryza sativa (Rice)moderately similar to ( 249) loc_os11g05930 12011.m…	1.57	3.3	3
17.5.1	hormone metabolism.ethylene.synthesis-degradation	orange1.1g020953m|pacid:18106654	Transcript	moderately similar to ( 458) AT1G05010 | Symbols: EFE, ACO4, EAT1 | EFE (ETHYLENE-FORMING ENZYME); 1-aminocyclopropane-1-carboxylate oxidase | chr1:1431419-1432695 REVERSEmoderately similar to ( 494) ACCO1_PETHY 1-aminocyclopropane-1-carboxylate oxidase 1 (EC 1.14.17.4) (ACC oxidase 1) (Ethylene-forming enzyme) (EFE) (ACCO) - Petunia hybrida (Petunia)moderately similar to ( 397) loc_os09g27820 12…	-1.1
17.5.1	hormone metabolism.ethylene.synthesis-degradation	orange1.1g018097m|pacid:18138296	Transcript	highly similar to ( 519) AT5G05600 | Symbols: | oxidoreductase, 2OG-Fe(II) oxygenase family protein | chr5:1672266-1674602 FORWARDmoderately similar to ( 234) LDOX_MALDO Leucoanthocyanidin dioxygenase (EC 1.14.11.19) (LDOX) (Leucocyanidin oxygenase) (Leucoanthocyanidin hydroxylase) (Anthocyanidin synthase) - Malus domestica (Apple) (Malus sylvestris)moderately similar to ( 430) loc_os05g03640 120…	-4.41
17.5.1	hormone metabolism.ethylene.synthesis-degradation	orange1.1g016776m|pacid:18101204	Transcript	highly similar to ( 528) AT4G25420 | Symbols: GA5, GA20OX1, AT2301, ATGA20OX1 | GA20OX1; gibberellin 20-oxidase | chr4:12990982-12992409 REVERSEhighly similar to ( 514) GAO1D_WHEAT Gibberellin 20 oxidase 1-D (EC 1.14.11.-) (Gibberellin C-20 oxidase 1-D) (GA 20-oxidase 1-D) (Ta20ox1D) (TaGA20ox1-D) (Protein Wga20) - Triticum aestivum (Wheat)moderately similar to ( 465) loc_os03g63970 12003.m11264 …	2.32
17.5.1	hormone metabolism.ethylene.synthesis-degradation	orange1.1g018014m|pacid:18114541	Transcript	moderately similar to ( 431) AT4G21200 | Symbols: ATGA2OX8, GA2OX8 | GA2OX8 (GIBBERELLIN 2-OXIDASE 8); gibberellin 2-beta-dioxygenase | chr4:11302751-11304032 FORWARDweakly similar to ( 152) ACCO1_ORYSA 1-aminocyclopropane-1-carboxylate oxidase 1 (EC 1.14.17.4) (ACC oxidase 1) (Ethylene-forming enzyme) (EFE) - Oryza sativa (Rice)moderately similar to ( 318) loc_os04g44150 12004.m09373 protein gib…	3.93
17.5.1.1	hormone metabolism.ethylene.synthesis-degradation.1-aminocyclopropane-1-carboxylate synthase	orange1.1g011570m|pacid:18118997	Transcript	highly similar to ( 667) AT4G11280 | Symbols: ACS6 | ACS6 (1-AMINOCYCLOPROPANE-1-CARBOXYLIC ACID (ACC) SYNTHASE 6); 1-aminocyclopropane-1-carboxylate synthase | chr4:6864168-6865922 FORWARDhighly similar to ( 748) 1A1C_SOYBN 1-aminocyclopropane-1-carboxylate synthase (EC 4.4.1.14) (ACC synthase) (S-adenosyl-L-methionine methylthioadenosine-lyase) - Glycine max (Soybean)highly similar to ( 620) lo…	-1.71
17.5.2	hormone metabolism.ethylene.signal transduction	orange1.1g032263m|pacid:18137253	Transcript	weakly similar to ( 120) AT2G44840 | Symbols: ATERF13, EREBP, ERF13 | ERF13 (ETHYLENE-RESPONSIVE ELEMENT BINDING FACTOR 13); DNA binding / transcription factor | chr2:18495440-18496120 FORWARDweakly similar to ( 107) ERF1_TOBAC Ethylene-responsive transcription factor 1 (Ethylene-responsive element-binding factor 1) (EREBP-1) (NtERF1) - Nicotiana tabacum (Common tobacco)weakly similar to ( 101) l…	-1.07
17.5.2	hormone metabolism.ethylene.signal transduction	orange1.1g047334m|pacid:18094453	Transcript	weakly similar to ( 125) AT4G17490 | Symbols: ATERF6, ERF-6-6 | ATERF6 (ETHYLENE RESPONSIVE ELEMENT BINDING FACTOR 6); DNA binding / transcription factor | chr4:9752973-9753821 REVERSEweakly similar to ( 108) ERF5_TOBAC Ethylene-responsive transcription factor 5 (Ethylene-responsive element-binding factor 5 homolog) (EREBP-4) (NtERF4) - Nicotiana tabacum (Common tobacco)very weakly similar to (95…	-1.2
17.5.2	hormone metabolism.ethylene.signal transduction	orange1.1g042174m|pacid:18093255	Transcript	weakly similar to ( 149) AT3G23240 | Symbols: ERF1, ATERF1 | ERF1 (ETHYLENE RESPONSE FACTOR 1); DNA binding / transcription activator/ transcription factor | chr3:8295705-8296361 FORWARDvery weakly similar to (82.8) ERF5_TOBAC Ethylene-responsive transcription factor 5 (Ethylene-responsive element-binding factor 5 homolog) (EREBP-4) (NtERF4) - Nicotiana tabacum (Common tobacco)weakly similar to (…	-2.64
17.5.2	hormone metabolism.ethylene.signal transduction	orange1.1g044938m|pacid:18094396	Transcript	weakly similar to ( 195) AT4G17500 | Symbols: ATERF-1 | ATERF-1 (ETHYLENE RESPONSIVE ELEMENT BINDING FACTOR 1); DNA binding / transcription activator/ transcription factor | chr4:9759405-9760211 FORWARDweakly similar to ( 173) ERF2_NICSY Ethylene-responsive transcription factor 2 (Ethylene-responsive element-binding factor 2) (EREBP-2) (NsERF2) - Nicotiana sylvestris (Wood tobacco)weakly similar …	-2.33
17.5.3	hormone metabolism.ethylene.induced-regulated-responsive-activated	orange1.1g036196m|pacid:18106742	Transcript	weakly similar to ( 153) AT3G19500 | Symbols: | ethylene-responsive protein -related | chr3:6759289-6760893 REVERSEweakly similar to ( 120) loc_os05g42180 12005.m08391 protein conserved hypothetical protein no original description	-1.27
17.6.1.11	hormone metabolism.gibberelin.synthesis-degradation.GA20 oxidase	orange1.1g016776m|pacid:18101204	Transcript	highly similar to ( 528) AT4G25420 | Symbols: GA5, GA20OX1, AT2301, ATGA20OX1 | GA20OX1; gibberellin 20-oxidase | chr4:12990982-12992409 REVERSEhighly similar to ( 514) GAO1D_WHEAT Gibberellin 20 oxidase 1-D (EC 1.14.11.-) (Gibberellin C-20 oxidase 1-D) (GA 20-oxidase 1-D) (Ta20ox1D) (TaGA20ox1-D) (Protein Wga20) - Triticum aestivum (Wheat)moderately similar to ( 465) loc_os03g63970 12003.m11264 …	2.32
17.6.3	hormone metabolism.gibberelin.induced-regulated-responsive-activated	orange1.1g034644m|pacid:18106763	Transcript	very weakly similar to (84.0) AT2G14900 | Symbols: | gibberellin-regulated family protein | chr2:6404210-6405043 FORWARD no original description	2.33
17.6.3	hormone metabolism.gibberelin.induced-regulated-responsive-activated	orange1.1g034401m|pacid:18115184	Transcript	GASA no original description	1.21
17.6.3	hormone metabolism.gibberelin.induced-regulated-responsive-activated	orange1.1g034862m|pacid:18092407	Transcript	very weakly similar to (80.1) AT1G22690 | Symbols: | gibberellin-responsive protein, putative | chr1:8027328-8027961 FORWARDGASA no original description	1.02
17.6.3	hormone metabolism.gibberelin.induced-regulated-responsive-activated	orange1.1g033656m|pacid:18092406	Transcript	very weakly similar to (82.4) AT1G22690 | Symbols: | gibberellin-responsive protein, putative | chr1:8027328-8027961 FORWARDGASA no original description	1.15
17.7.1.3	hormone metabolism.jasmonate.synthesis-degradation.allene oxidase synthase	orange1.1g039030m|pacid:18092612	Transcript	highly similar to ( 601) AT5G42650 | Symbols: AOS, CYP74A, DDE2 | AOS (ALLENE OXIDE SYNTHASE); allene oxide synthase/ hydro-lyase/ oxygen binding | chr5:17097803-17099359 REVERSEhighly similar to ( 543) C74A1_ORYSA Cytochrome P450 74A1, chloroplast precursor (EC 4.2.1.92) (Allene oxide synthase 1) (Hydroperoxide dehydrase 1) - Oryza sativa (Rice)highly similar to ( 543) loc_os03g55800 12003.m1049…	-1.62
17.7.1.2	hormone metabolism.jasmonate.synthesis-degradation.lipoxygenase	orange1.1g002617m|pacid:18128729	Transcript	nearly identical (1025) AT3G45140 | Symbols: LOX2, ATLOX2 | LOX2 (LIPOXYGENASE 2); lipoxygenase | chr3:16525437-16529233 FORWARDhighly similar to ( 980) LOXC2_ORYSA Probable lipoxygenase 8, chloroplast precursor (EC 1.13.11.12) - Oryza sativa (Rice)highly similar to ( 999) loc_os02g10120 12002.m06309 protein lipoxygenase 2.3, chloroplast precursor, putative, expressedLipoxygenase PLAT_LH2 LH2 no …	1.18		1.9
17.7.2	hormone metabolism.jasmonate.signal transduction	orange1.1g026462m|pacid:18132955	Transcript	very weakly similar to (92.0) AT1G19180 | Symbols: TIFY10A | JAZ1 (JASMONATE-ZIM-DOMAIN PROTEIN 1); protein binding | chr1:6622708-6623271 FORWARD no original description	-3.24		1.1
29.7.5	protein.glycosylation.alpha-1,3-mannosyl-glycoprotein-beta-1,2-N-acetylglucosaminyltransferase(GnTI)	orange1.1g007610m|pacid:18120055	Transcript	highly similar to ( 746) AT1G05590 | Symbols: HEXO2, ATHEX3 | HEXO2 (BETA-HEXOSAMINIDASE 2); beta-N-acetylhexosaminidase/ hexosaminidase/ hydrolase, hydrolyzing O-glycosyl compounds | chr1:1669871-1671686 FORWARDhighly similar to ( 626) loc_os07g38790 12007.m08124 protein beta-hexosaminidase precursor, putative, expressedGlyco_hydro_20 Chb no original description	1.88		1.1
18.2	Co-factor and vitamine metabolism.thiamine	orange1.1g006203m|pacid:18111258	Transcript	nearly identical (1174) AT2G29630 | Symbols: THIC | THIC (ThiaminC); ADP-ribose pyrophosphohydrolase/ catalytic/ iron-sulfur cluster binding | chr2:12667395-12669569 FORWARDnearly identical (1126) loc_os03g47610 12003.m101437 protein thiamine biosynthesis protein thiC, putative, expressedPRK09284 ThiC ThiC no original description	1
29.7.8	protein.glycosylation.alpha-1,6-mannosyl-glycoprotein-beta-1,2-N-acetylglucosaminyltransferase(GnTII)	orange1.1g007610m|pacid:18120055	Transcript	highly similar to ( 746) AT1G05590 | Symbols: HEXO2, ATHEX3 | HEXO2 (BETA-HEXOSAMINIDASE 2); beta-N-acetylhexosaminidase/ hexosaminidase/ hydrolase, hydrolyzing O-glycosyl compounds | chr1:1669871-1671686 FORWARDhighly similar to ( 626) loc_os07g38790 12007.m08124 protein beta-hexosaminidase precursor, putative, expressedGlyco_hydro_20 Chb no original description	1.88		1.1
18.3.1	Co-factor and vitamine metabolism.riboflavin.GTP cyclohydrolase II	orange1.1g008469m|pacid:18116253	Transcript	highly similar to ( 745) AT5G64300 | Symbols: ATGCH, GCH, ATRIBA1, RFD1 | ATGCH; 3,4-dihydroxy-2-butanone-4-phosphate synthase/ GTP cyclohydrolase II | chr5:25718459-25720790 FORWARDhighly similar to ( 678) loc_os02g36340 12002.m33397 protein riboflavin biosynthesis protein ribAB, chloroplast precursor, putative, expressedPRK09311 PRK09319 GTP_cyclohydro2 PRK09318 RibB DHBP_synthase PRK12485 PRK0…	-1.79
18.3.1	Co-factor and vitamine metabolism.riboflavin.GTP cyclohydrolase II	orange1.1g009355m|pacid:18097515	Transcript	highly similar to ( 753) AT5G59750 | Symbols: | riboflavin biosynthesis protein, putative | chr5:24073397-24075411 FORWARDhighly similar to ( 706) loc_os05g38570 12005.m08036 protein riboflavin biosynthesis protein ribAB, chloroplast precursor, putative, expressedPRK09311 PRK09319 GTP_cyclohydro2 PRK09318 RibA GTP_cyclohydro2 ribA PRK12485 DHBP_synthase RibB PRK09314 ribB ribB ribB PRK08815 ribB …	-2.14
18.5.2.4	Co-factor and vitamine metabolism.folate & vitamine K.vitamine K.o-Succinyl-BenzoylCoa Synthetase	orange1.1g008491m|pacid:18114212	Transcript	highly similar to ( 641) AT1G30520 | Symbols: AAE14 | AAE14 (Acyl-Activating Enzyme 14); AMP binding / o-succinylbenzoate-CoA ligase | chr1:10811039-10813546 FORWARDweakly similar to ( 113) 4CL2_SOYBN 4-coumarate--CoA ligase 2 (EC 6.2.1.12) (4CL 2) (4-coumaroyl-CoA synthase 2) (Clone 4CL16) - Glycine max (Soybean)moderately similar to ( 263) loc_os08g03630 12008.m04507 protein AMP binding protein…	-1.03
19.3	tetrapyrrole synthesis.GSA	orange1.1g012368m|pacid:18133549	Transcript	highly similar to ( 630) AT1G80600 | Symbols: WIN1 | WIN1 (HOPW1-1-INTERACTING 1); N2-acetyl-L-ornithine:2-oxoglutarate 5-aminotransferase/ catalytic/ pyridoxal phosphate binding / transaminase | chr1:30298675-30300513 REVERSEweakly similar to ( 126) GSA_BRANA Glutamate-1-semialdehyde 2,1-aminomutase, chloroplast precursor (EC 5.4.3.8) (GSA) (Glutamate-1-semialdehyde aminotransferase) (GSA-AT) - …	1.24
19.5	tetrapyrrole synthesis.porphobilinogen deaminase	orange1.1g020472m|pacid:18129339	Transcript	moderately similar to ( 368) AT5G08280 | Symbols: HEMC | HEMC (HYDROXYMETHYLBILANE SYNTHASE); hydroxymethylbilane synthase | chr5:2663763-2665596 REVERSEmoderately similar to ( 367) HEM3_PEA Porphobilinogen deaminase, chloroplast precursor (EC 2.5.1.61) (PBG) (Hydroxymethylbilane synthase) (HMBS) (Pre-uroporphyrinogen synthase) - Pisum sativum (Garden pea)moderately similar to ( 327) loc_os02g072…	-1.02
19.14	tetrapyrrole synthesis.protochlorophyllide reductase	orange1.1g015844m|pacid:18130687	Transcript	highly similar to ( 643) AT5G54190 | Symbols: PORA | PORA; oxidoreductase/ protochlorophyllide reductase | chr5:21991183-21992238 REVERSEhighly similar to ( 676) PORA_CUCSA Protochlorophyllide reductase, chloroplast precursor (EC 1.3.1.33) (PCR) (NADPH-protochlorophyllide oxidoreductase) (POR) - Cucumis sativus (Cucumber)highly similar to ( 568) loc_os10g35370 12010.m06361 protein protochlorophyl…	-1.53
20	stress	orange1.1g035270m|pacid:18091124	Transcript	very weakly similar to (92.8) AT2G21970 | Symbols: SEP2 | SEP2 (STRESS ENHANCED PROTEIN 2); chlorophyll binding | chr2:9357188-9357874 REVERSE no original description	2.26
26.1	misc.cytochrome P450	orange1.1g009495m|pacid:18128773	Transcript	moderately similar to ( 421) AT4G12300 | Symbols: CYP706A4 | CYP706A4; electron carrier/ heme binding / iron ion binding / monooxygenase/ oxygen binding | chr4:7308016-7309692 REVERSEmoderately similar to ( 303) F3PH_PETHY Flavonoid 3'-monooxygenase (EC 1.14.13.21) (Flavonoid 3'-hydroxylase) (Cytochrome P450 75B2) - Petunia hybrida (Petunia)moderately similar to ( 391) loc_os08g43440 12008.m08318…	2.36	2.5	2.9
20.1	stress.biotic	orange1.1g036972m|pacid:18134498	Transcript	moderately similar to ( 208) AT5G17540 | Symbols: | transferase family protein | chr5:5782061-5783682 REVERSEmoderately similar to ( 215) loc_os10g35950 12010.m06411 protein 10-deacetylbaccatin III 10-O-acetyltransferase, putative, expressedTransferase no original description	-3.83
20.1	stress.biotic	orange1.1g046470m|pacid:18122204	Transcript	highly similar to ( 505) AT5G63020 | Symbols: | disease resistance protein (CC-NBS-LRR class), putative | chr5:25283252-25286002 REVERSEmoderately similar to ( 382) loc_os01g57870 12001.m150747 protein disease resistance protein RPS2, putative, expressedNB-ARC no original description	-1.06
20.1	stress.biotic	orange1.1g029521m|pacid:18097747	Transcript	very weakly similar to (91.3) AT2G25470 | Symbols: AtRLP21 | AtRLP21 (Receptor Like Protein 21); protein binding | chr2:10838420-10841881 FORWARD no original description	-1.16
20.1	stress.biotic	orange1.1g007061m|pacid:18126615	Transcript	moderately similar to ( 341) AT3G52430 | Symbols: PAD4, ATPAD4 | PAD4 (PHYTOALEXIN DEFICIENT 4); lipase/ protein binding / triacylglycerol lipase | chr3:19431566-19434292 FORWARDmoderately similar to ( 392) loc_os11g09010 12011.m079958 protein phytoalexin-deficient 4-1 protein, putative, expressed no original description	-2.03
20.1	stress.biotic	orange1.1g040659m|pacid:18132635	Transcript	moderately similar to ( 347) AT5G63020 | Symbols: | disease resistance protein (CC-NBS-LRR class), putative | chr5:25283252-25286002 REVERSEmoderately similar to ( 285) loc_os01g57870 12001.m150747 protein disease resistance protein RPS2, putative, expressedNB-ARC no original description	1.25
20.1	stress.biotic	orange1.1g002750m|pacid:18124147	Transcript	highly similar to ( 541) AT3G46530 | Symbols: RPP13 | RPP13 (RECOGNITION OF PERONOSPORA PARASITICA 13); ATP binding | chr3:17130739-17133246 REVERSEmoderately similar to ( 319) loc_os12g31620 12012.m06971 protein disease resistance protein RPM1, putative, expressedNB-ARC no original description	-1.47
20.1	stress.biotic	orange1.1g045150m|pacid:18124176	Transcript	moderately similar to ( 438) AT3G46530 | Symbols: RPP13 | RPP13 (RECOGNITION OF PERONOSPORA PARASITICA 13); ATP binding | chr3:17130739-17133246 REVERSEmoderately similar to ( 270) loc_os07g08890 12007.m05345 protein disease resistance protein RPM1, putative, expressedNB-ARC no original description	-1.16
20.1	stress.biotic	orange1.1g026494m|pacid:18091679	Transcript	moderately similar to ( 214) AT1G78780 | Symbols: | pathogenesis-related family protein | chr1:29621447-29622431 REVERSEmoderately similar to ( 243) PRPX_HORVU Pathogen-related protein - Hordeum vulgare (Barley)moderately similar to ( 243) loc_os01g14590 12001.m150539 protein pathogen-related protein, putative, expressed no original description	-1.24
20.1	stress.biotic	orange1.1g037222m|pacid:18093006	Transcript	highly similar to ( 555) AT5G63020 | Symbols: | disease resistance protein (CC-NBS-LRR class), putative | chr5:25283252-25286002 REVERSEmoderately similar to ( 371) loc_os01g57870 12001.m150747 protein disease resistance protein RPS2, putative, expressedNB-ARC no original description	1.75
20.1	stress.biotic	orange1.1g040680m|pacid:18115546	Transcript	weakly similar to ( 136) AT3G14470 | Symbols: | disease resistance protein (NBS-LRR class), putative | chr3:4857940-4861104 FORWARDweakly similar to ( 167) loc_os08g12740 12008.m080109 protein disease resistance protein RGA3, putative, expressedNB-ARC no original description	-1.37
20.1	stress.biotic	orange1.1g026315m|pacid:18099736	Transcript	moderately similar to ( 299) AT3G12500 | Symbols: ATHCHIB, PR3, PR-3, CHI-B, B-CHI | ATHCHIB (ARABIDOPSIS THALIANA BASIC CHITINASE); chitinase | chr3:3962501-3963945 REVERSEmoderately similar to ( 295) CHI1_TOBAC Endochitinase A precursor (EC 3.2.1.14) (CHN-A) - Nicotiana tabacum (Common tobacco)moderately similar to ( 270) loc_os06g51060 12006.m09629 protein basic endochitinase 1 precursor, puta…	3.07
20.1	stress.biotic	orange1.1g041348m|pacid:18123291	Transcript	moderately similar to ( 321) AT3G14470 | Symbols: | disease resistance protein (NBS-LRR class), putative | chr3:4857940-4861104 FORWARDhighly similar to ( 519) loc_os08g12740 12008.m080109 protein disease resistance protein RGA3, putative, expressedNB-ARC no original description	-1.39
20.1.3	stress.biotic.signalling	orange1.1g026462m|pacid:18132955	Transcript	very weakly similar to (92.0) AT1G19180 | Symbols: TIFY10A | JAZ1 (JASMONATE-ZIM-DOMAIN PROTEIN 1); protein binding | chr1:6622708-6623271 FORWARD no original description	-3.24		1.1
20.1.7	stress.biotic.PR-proteins	orange1.1g029746m|pacid:18128403	Transcript	moderately similar to ( 210) AT1G58170 | Symbols: | disease resistance-responsive protein-related / dirigent protein-related | chr1:21536188-21536745 FORWARDweakly similar to ( 177) loc_os12g07580 12012.m04747 protein disease resistance response protein 206, putative, expressedDirigent no original description	1.58		1.2
20.1.7	stress.biotic.PR-proteins	orange1.1g039149m|pacid:18122299	Transcript	moderately similar to ( 303) AT5G63020 | Symbols: | disease resistance protein (CC-NBS-LRR class), putative | chr5:25283252-25286002 REVERSEmoderately similar to ( 225) loc_os01g57870 12001.m150747 protein disease resistance protein RPS2, putative, expressed no original description	1.11
20.1.7	stress.biotic.PR-proteins	orange1.1g047858m|pacid:18102499	Transcript	weakly similar to ( 167) AT3G13650 | Symbols: | disease resistance response | chr3:4463056-4463616 FORWARDweakly similar to ( 165) loc_os11g07830 12011.m04979 protein dirigent-like protein pDIR9, putative, expressedDirigent no original description	1.18
20.1.7	stress.biotic.PR-proteins	orange1.1g007656m|pacid:18130370	Transcript	weakly similar to ( 145) AT1G12290 | Symbols: | disease resistance protein (CC-NBS-LRR class), putative | chr1:4178593-4181121 REVERSEweakly similar to ( 106) loc_os01g57870 12001.m150747 protein disease resistance protein RPS2, putative, expressed no original description	1.83
20.1.7	stress.biotic.PR-proteins	orange1.1g010089m|pacid:18098349	Transcript	moderately similar to ( 304) AT5G63020 | Symbols: | disease resistance protein (CC-NBS-LRR class), putative | chr5:25283252-25286002 REVERSEmoderately similar to ( 240) loc_os01g57870 12001.m150747 protein disease resistance protein RPS2, putative, expressedNB-ARC no original description	1.1
20.1.7.6.1	stress.biotic.PR-proteins.proteinase inhibitors.trypsin inhibitor	orange1.1g027419m|pacid:18105534	Transcript	weakly similar to ( 107) AT1G17860 | Symbols: | trypsin and protease inhibitor family protein / Kunitz family protein | chr1:6149343-6149933 FORWARDSTI Kunitz_legume STI no original description	3.04		3.1
20.2	stress.abiotic	orange1.1g025038m|pacid:18137566	Transcript	moderately similar to ( 285) AT2G45130 | Symbols: ATSPX3, SPX3 | SPX3 (SPX DOMAIN GENE 3) | chr2:18606489-18607754 FORWARDmoderately similar to ( 241) loc_os03g29250 12003.m08200 protein ids4-like protein, putative, expressedSPX no original description	1.06
26.1	misc.cytochrome P450	orange1.1g010737m|pacid:18119077	Transcript	highly similar to ( 636) AT2G27690 | Symbols: CYP94C1 | CYP94C1; fatty acid (omega-1)-hydroxylase/ oxygen binding | chr2:11809373-11810860 FORWARDvery weakly similar to (99.4) C97B2_SOYBN Cytochrome P450 97B2 (EC 1.14.-.-) - Glycine max (Soybean)highly similar to ( 608) loc_os05g37250 12005.m07905 protein cytochrome P450 94A2, putative, expressedp450 CypX no original description	-2.88
34.13	transport.peptides and oligopeptides	orange1.1g010747m|pacid:18119004	Transcript	highly similar to ( 695) AT4G10770 | Symbols: ATOPT7, OPT7 | OPT7 (OLIGOPEPTIDE TRANSPORTER 7); oligopeptide transporter | chr4:6628646-6632517 REVERSEhighly similar to ( 677) loc_os06g03700 12006.m05102 protein oligopeptide transporter 9, putative, expressedOPT no original description	2.32		1.3
20.1	stress.biotic	orange1.1g011487m|pacid:18108945	Transcript	moderately similar to ( 247) AT4G19800 | Symbols: | glycosyl hydrolase family 18 protein | chr4:10760830-10762104 REVERSEmoderately similar to ( 215) loc_os11g27400 12011.m06659 protein chitinase-3-like protein 1 precursor, putative, expressedGlyco_18 Glyco_hydro_18 ChiA no original description	3.57		2.7
27.3.7	RNA.regulation of transcription.C2C2(Zn) CO-like, Constans-like zinc finger family	orange1.1g011625m|pacid:18102329	Transcript	moderately similar to ( 318) AT2G33500 | Symbols: | zinc finger (B-box type) family protein | chr2:14188159-14190046 REVERSEweakly similar to ( 141) loc_os08g42440 12008.m08222 protein CCT motif family protein, expressed no original description	1.88
20.2.1	stress.abiotic.heat	orange1.1g022195m|pacid:18121228	Transcript	weakly similar to ( 142) AT5G23240 | Symbols: | DNAJ heat shock N-terminal domain-containing protein | chr5:7826857-7828534 REVERSEweakly similar to ( 181) loc_os06g28050 12006.m32226 protein 3Fe-4S ferredoxin, putative, expressed no original description	1.34
27.3.99	RNA.regulation of transcription.unclassified	orange1.1g011804m|pacid:18108978	Transcript	moderately similar to ( 325) AT5G10770 | Symbols: | chloroplast nucleoid DNA-binding protein, putative | chr5:3403331-3405331 REVERSEmoderately similar to ( 251) loc_os02g48860 12002.m09920 protein aspartic proteinase nepenthesin-2 precursor, putative, expressedAsp no original description	1.65	1.1	2.3
20.2.1	stress.abiotic.heat	orange1.1g002758m|pacid:18138369	Transcript	moderately similar to ( 316) AT2G29970 | Symbols: | heat shock protein-related | chr2:12776601-12779784 FORWARDmoderately similar to ( 317) loc_os12g01360 12012.m04140 protein expressed protein no original description	1.04
20.2.1	stress.abiotic.heat	orange1.1g027900m|pacid:18102788	Transcript	very weakly similar to (80.1) HS21C_PEA Small heat shock protein, chloroplast precursor - Pisum sativum (Garden pea)very weakly similar to ( 100) loc_os05g23140 12005.m06609 protein retrotransposon protein, putative, unclassified, expressed no original description	-1.18
20.2.3	stress.abiotic.drought/salt	orange1.1g031555m|pacid:18126575	Transcript	weakly similar to ( 126) AT2G41430 | Symbols: ERD15, LSR1, CID1 | ERD15 (EARLY RESPONSIVE TO DEHYDRATION 15); protein binding | chr2:17269736-17270314 FORWARD no original description	-1.28
20.2.3	stress.abiotic.drought/salt	orange1.1g031469m|pacid:18126574	Transcript	weakly similar to ( 125) AT2G41430 | Symbols: ERD15, LSR1, CID1 | ERD15 (EARLY RESPONSIVE TO DEHYDRATION 15); protein binding | chr2:17269736-17270314 FORWARD no original description	-1.36
20.2.3	stress.abiotic.drought/salt	orange1.1g027149m|pacid:18137068	Transcript	weakly similar to ( 156) AT3G06760 | Symbols: | INVOLVED IN: response to water deprivation; EXPRESSED IN: 24 plant structures; EXPRESSED DURING: 15 growth stages; CONTAINS InterPro DOMAIN/s: Drought induced 19 (InterPro:IPR008598); BEST Arabidopsis thaliana protein match is: HRB1 (HYPERSENSITIVE TO RED AND BLUE); protein binding (TAIR:AT5G49230.1). | chr3:2132971-2134355 FORWARDweakly similar to …	-1.79
20.2.99	stress.abiotic.unspecified	orange1.1g038899m|pacid:18105984	Transcript	weakly similar to ( 105) AT4G14723 | Symbols: | FUNCTIONS IN: molecular_function unknown; INVOLVED IN: biological_process unknown; LOCATED IN: cellular_component unknown; BEST Arabidopsis thaliana protein match is: allergen-related (TAIR:AT3G22820.1); Has 130 Blast hits to 130 proteins in 11 species: Archae - 0; Bacteria - 0; Metazoa - 0; Fungi - 0; Plants - 130; Viruses - 0; Other Eukaryotes - 0…	1.36
21.6	redox.dismutases and catalases	orange1.1g026287m|pacid:18104364	Transcript	moderately similar to ( 242) AT2G28190 | Symbols: CSD2, CZSOD2 | CSD2 (COPPER/ZINC SUPEROXIDE DISMUTASE 2); superoxide dismutase | chr2:12014548-12016303 FORWARDmoderately similar to ( 243) SODCP_PETHY Superoxide dismutase [Cu-Zn], chloroplast precursor (EC 1.15.1.1) - Petunia hybrida (Petunia)moderately similar to ( 234) loc_os08g44770 12008.m080238 protein superoxide dismutase, chloroplast prec…	-3.03		-1.1
21.1	redox.thioredoxin	orange1.1g030870m|pacid:18100173	Transcript	weakly similar to ( 183) AT2G15570 | Symbols: ATHM3, ATM3 | thioredoxin M-type 3, chloroplast (TRX-M3) | chr2:6791556-6792902 REVERSEweakly similar to ( 119) TRXM_PEA Thioredoxin M-type, chloroplast precursor (TRX-M) - Pisum sativum (Garden pea)weakly similar to ( 120) loc_os04g35150 12004.m08605 protein thioredoxin family proteinThioredoxin TRX_family trxA PRK10996 no original description	-1.99
16.8.1.21	secondary metabolism.flavonoids.anthocyanins.anthocyanin 5-aromatic acyltransferase	orange1.1g012242m|pacid:18115704	Transcript	moderately similar to ( 372) AT3G29635 | Symbols: | transferase family protein | chr3:11465851-11467227 REVERSEweakly similar to ( 196) loc_os02g57480 12002.m10770 protein anthocyanin 5-aromatic acyltransferase, putative, expressedTransferase no original description	1.35
21.1	redox.thioredoxin	orange1.1g030784m|pacid:18100172	Transcript	weakly similar to ( 185) AT2G15570 | Symbols: ATHM3, ATM3 | thioredoxin M-type 3, chloroplast (TRX-M3) | chr2:6791556-6792902 REVERSEweakly similar to ( 116) TRXM_PEA Thioredoxin M-type, chloroplast precursor (TRX-M) - Pisum sativum (Garden pea)weakly similar to ( 120) loc_os04g35150 12004.m08605 protein thioredoxin family proteinThioredoxin TRX_family trxA PRK10996 no original description	-2.1
27.3.26	RNA.regulation of transcription.MYB-related transcription factor family	orange1.1g012625m|pacid:18123191	Transcript	weakly similar to ( 152) AT5G17300 | Symbols: | myb family transcription factor | chr5:5690435-5692435 REVERSEweakly similar to ( 131) loc_os02g46030 12002.m09640 protein expressed protein no original description	-2.48
21.1	redox.thioredoxin	orange1.1g023089m|pacid:18130423	Transcript	moderately similar to ( 256) AT5G61440 | Symbols: ACHT5 | ACHT5 (ATYPICAL CYS HIS RICH THIOREDOXIN 5) | chr5:24707658-24708684 FORWARDmoderately similar to ( 251) loc_os03g21000 12003.m35200 protein thioredoxin-like 1, putative, expressed no original description	-2.3
21.1	redox.thioredoxin	orange1.1g022923m|pacid:18115009	Transcript	moderately similar to ( 294) AT1G08570 | Symbols: ACHT4 | ACHT4 (ATYPICAL CYS HIS RICH THIOREDOXIN 4); oxidoreductase, acting on sulfur group of donors, disulfide as acceptor | chr1:2713604-2714312 FORWARDmoderately similar to ( 260) loc_os03g21000 12003.m35200 protein thioredoxin-like 1, putative, expressed no original description	-1.51
21.2.1	redox.ascorbate and glutathione.ascorbate	orange1.1g019824m|pacid:18113367	Transcript	moderately similar to ( 372) AT4G32320 | Symbols: APX6 | APX6; L-ascorbate peroxidase/ heme binding / peroxidase | chr4:15602777-15605234 FORWARDweakly similar to ( 142) APX4_ORYSA Probable L-ascorbate peroxidase 4 (EC 1.11.1.11) (OsAPx04) - Oryza sativa (Rice)moderately similar to ( 316) loc_os08g41090 12008.m08087 protein L-ascorbate peroxidase 4, putative, expressedascorbate_peroxidase plant_p…	-1.16
21.2.1.2	redox.ascorbate and glutathione.ascorbate.GDP-L-galactose-hexose-1-phosphate guanyltransferase	orange1.1g040147m|pacid:18131201	Transcript	highly similar to ( 541) AT4G26850 | Symbols: VTC2 | VTC2 (vitamin c defective 2); GDP-D-glucose phosphorylase/ GDP-galactose:glucose-1-phosphate guanyltransferase/ GDP-galactose:mannose-1-phosphate guanyltransferase/ GDP-galactose:myoinositol-1-phosphate guanyltransferase/ galactose-1-phosphate guanylyltra | chr4:13499262-13501145 REVERSEhighly similar to ( 568) loc_os12g08810 12012.m04867 prote…	-1.76
21.3	redox.heme	orange1.1g028987m|pacid:18103866	Transcript	moderately similar to ( 254) AT2G37970 | Symbols: SOUL-1 | SOUL-1; binding | chr2:15891027-15891704 FORWARDmoderately similar to ( 246) loc_os01g63210 12001.m12438 protein expressed proteinSOUL no original description	1.37
21.6	redox.dismutases and catalases	orange1.1g031837m|pacid:18116097	Transcript	weakly similar to ( 190) AT1G08830 | Symbols: CSD1 | CSD1 (COPPER/ZINC SUPEROXIDE DISMUTASE 1); superoxide dismutase | chr1:2827700-2829053 FORWARDweakly similar to ( 198) SODC1_MESCR Superoxide dismutase [Cu-Zn] 1 (EC 1.15.1.1) - Mesembryanthemum crystallinum (Common ice plant)moderately similar to ( 216) loc_os03g22810 12003.m35223 protein superoxide dismutase 1, putative, expressedSod_Cu Cu-Zn…	-1.85
22.1.2	polyamine metabolism.synthesis.SAM decarboxylase	orange1.1g019411m|pacid:18121560	Transcript	moderately similar to ( 408) AT3G25570 | Symbols: | adenosylmethionine decarboxylase family protein | chr3:9287413-9288462 REVERSEmoderately similar to ( 464) DCAM_TOBAC S-adenosylmethionine decarboxylase proenzyme (EC 4.1.1.50) (AdoMetDC) (SamDC) [Contains: S-adenosylmethionine decarboxylase alpha chain; S-adenosylmethionine decarboxylase beta chain] - Nicotiana tabacum (Common tobacco)moderatel…	1.1
22.1.2	polyamine metabolism.synthesis.SAM decarboxylase	orange1.1g039582m|pacid:18094166	Transcript	moderately similar to ( 463) AT3G02470 | Symbols: | SAMDC (S-ADENOSYLMETHIONINE DECARBOXYLASE); adenosylmethionine decarboxylase | chr3:510223-511323 FORWARDhighly similar to ( 501) DCAM_CATRO S-adenosylmethionine decarboxylase proenzyme (EC 4.1.1.50) (AdoMetDC) (SamDC) [Contains: S-adenosylmethionine decarboxylase alpha chain; S-adenosylmethionine decarboxylase beta chain] - Catharanthus roseus …	-1.11
23.3.1.1	nucleotide metabolism.salvage.phosphoribosyltransferases.aprt	orange1.1g030119m|pacid:18094390	Transcript	moderately similar to ( 286) AT4G12440 | Symbols: APT4 | adenine phosphoribosyltransferase, putative | chr4:7376268-7380120 FORWARDmoderately similar to ( 262) APT1_WHEAT Adenine phosphoribosyltransferase 1 (EC 2.4.2.7) (APRT 1) - Triticum aestivum (Wheat)moderately similar to ( 293) loc_os07g30150 12007.m07285 protein adenine phosphoribosyltransferase 1, putative, expressedPRK02304 Apt PRK12560 …	1.22
23.3.3	nucleotide metabolism.salvage.NUDIX hydrolases	orange1.1g029277m|pacid:18115194	Transcript	weakly similar to ( 192) AT2G01670 | Symbols: atnudt17 | atnudt17 (Arabidopsis thaliana Nudix hydrolase homolog 17); hydrolase | chr2:296889-297818 REVERSEweakly similar to ( 167) loc_os02g50130 12002.m10047 protein nudix hydrolase 4, putative, expressedNudix_Hydrolase_9 no original description	-1.29
24	Biodegradation of Xenobiotics	orange1.1g009420m|pacid:18091223	Transcript	highly similar to ( 679) AT1G75620 | Symbols: | glyoxal oxidase-related | chr1:28394951-28396594 REVERSEhighly similar to ( 608) loc_os03g15320 12003.m06969 protein glyoxal oxidase, putative, expressedGlyoxal_oxid_N DUF1929 no original description	-2.28
26.2	misc.UDP glucosyl and glucoronyl transferases	orange1.1g017557m|pacid:18112495	Transcript	moderately similar to ( 370) AT5G54010 | Symbols: | glycosyltransferase family protein | chr5:21919819-21921180 REVERSEmoderately similar to ( 292) UFOG_PETHY Anthocyanidin 3-O-glucosyltransferase (EC 2.4.1.115) (Flavonol 3-O-glucosyltransferase) (UDP-glucose flavonoid 3-O-glucosyltransferase) (Anthocyanin rhamnosyl transferase) - Petunia hybrida (Petunia)moderately similar to ( 234) loc_os11g269…	1.5
26.2	misc.UDP glucosyl and glucoronyl transferases	orange1.1g046652m|pacid:18110330	Transcript	highly similar to ( 673) AT4G13990 | Symbols: | exostosin family protein | chr4:8084395-8085960 FORWARDhighly similar to ( 520) KATAM_ORYSA Xyloglucan galactosyltransferase KATAMARI1 homolog (EC 2.4.1.-) - Oryza sativa (Rice)highly similar to ( 520) loc_os03g05110 12003.m06035 protein xyloglucan galactosyltransferase KATAMARI 1, putative, expressedExostosin no original description	1.02
26.2	misc.UDP glucosyl and glucoronyl transferases	orange1.1g011685m|pacid:18138840	Transcript	highly similar to ( 574) AT2G35100 | Symbols: ARAD1 | ARAD1 (ARABINAN DEFICIENT 1); catalytic/ transferase, transferring glycosyl groups | chr2:14793993-14795564 REVERSEmoderately similar to ( 445) loc_os07g37960 12007.m08045 protein exostosin-like, putative, expressedExostosin no original description	1.16
26.2	misc.UDP glucosyl and glucoronyl transferases	orange1.1g045999m|pacid:18124562	Transcript	highly similar to ( 572) AT2G22900 | Symbols: | galactosyl transferase GMA12/MNN10 family protein | chr2:9744359-9746193 REVERSEmoderately similar to ( 432) loc_os02g49140 12002.m09948 protein glycosyltransferase 6, putative, expressedGlyco_transf_34 no original description	1.34
26.2	misc.UDP glucosyl and glucoronyl transferases	orange1.1g009468m|pacid:18103526	Transcript	highly similar to ( 656) AT3G58790 | Symbols: GAUT15 | GAUT15 (Galacturonosyltransferase 15); polygalacturonate 4-alpha-galacturonosyltransferase/ transferase, transferring glycosyl groups / transferase, transferring hexosyl groups | chr3:21742455-21745972 REVERSEmoderately similar to ( 390) loc_os03g11330 12003.m06584 protein transferase, transferring glycosyl groups, putative, expressedGlyco_tr…	-1.18
26.2	misc.UDP glucosyl and glucoronyl transferases	orange1.1g046355m|pacid:18108421	Transcript	weakly similar to ( 166) AT1G78270 | Symbols: AtUGT85A4 | AtUGT85A4 (UDP-glucosyl transferase 85A4); UDP-glycosyltransferase/ glucuronosyltransferase/ transferase, transferring hexosyl groups | chr1:29450691-29452223 REVERSEweakly similar to ( 168) loc_os04g37820 12004.m08771 protein cytokinin-O-glucosyltransferase 2, putative, expressed no original description	-1.62
26.2	misc.UDP glucosyl and glucoronyl transferases	orange1.1g012893m|pacid:18104187	Transcript	moderately similar to ( 454) AT5G17050 | Symbols: UGT78D2 | UGT78D2 (UDP-GLUCOSYL TRANSFERASE 78D2); UDP-glycosyltransferase/ anthocyanidin 3-O-glucosyltransferase/ quercetin 3-O-glucosyltransferase/ transferase, transferring glycosyl groups | chr5:5607828-5609392 REVERSEmoderately similar to ( 313) UFOG_SOLME Anthocyanidin 3-O-glucosyltransferase (EC 2.4.1.115) (Flavonol 3-O-glucosyltransferase)…	2.08
26.2	misc.UDP glucosyl and glucoronyl transferases	orange1.1g042987m|pacid:18125409	Transcript	moderately similar to ( 332) AT3G16520 | Symbols: UGT88A1 | UDP-glucoronosyl/UDP-glucosyl transferase family protein | chr3:5618847-5620833 REVERSEweakly similar to ( 150) ZOX_PHAVU Zeatin O-xylosyltransferase (EC 2.4.2.40) (Zeatin O-beta-D-xylosyltransferase) - Phaseolus vulgaris (Kidney bean) (French bean)moderately similar to ( 348) loc_os01g50200 12001.m11204 protein anthocyanidin 5,3-O-gluco…	2.05
26.2	misc.UDP glucosyl and glucoronyl transferases	orange1.1g042515m|pacid:18121719	Transcript	highly similar to ( 512) AT1G13250 | Symbols: GATL3 | GATL3 (Galacturonosyltransferase-like 3); polygalacturonate 4-alpha-galacturonosyltransferase/ transferase, transferring glycosyl groups / transferase, transferring hexosyl groups | chr1:4528965-4530002 REVERSEmoderately similar to ( 431) loc_os04g44850 12004.m09442 protein transferase, transferring glycosyl groups, putative, expressedGlyco_tr…	-1.18
26.2	misc.UDP glucosyl and glucoronyl transferases	orange1.1g048562m|pacid:18100138	Transcript	moderately similar to ( 374) AT2G15490 | Symbols: UGT73B4 | UGT73B4 (UDP-GLYCOSYLTRANSFERASE 73B4); UDP-glucosyltransferase/ UDP-glycosyltransferase/ quercetin 3-O-glucosyltransferase/ quercetin 7-O-glucosyltransferase/ transferase, transferring glycosyl groups | chr2:6761750-6763398 FORWARDweakly similar to ( 157) ZOX_PHAVU Zeatin O-xylosyltransferase (EC 2.4.2.40) (Zeatin O-beta-D-xylosyltransf…	1.5
26.2	misc.UDP glucosyl and glucoronyl transferases	orange1.1g012412m|pacid:18119614	Transcript	moderately similar to ( 444) AT2G43840 | Symbols: UGT74F1 | UDP-glucoronosyl/UDP-glucosyl transferase family protein | chr2:18157681-18159166 FORWARDmoderately similar to ( 368) IAAG_MAIZE Indole-3-acetate beta-glucosyltransferase (EC 2.4.1.121) (IAA-Glu synthetase) ((Uridine 5'-diphosphate-glucose:indol-3-ylacetyl)-beta-D-glucosyl transferase) - Zea mays (Maize)moderately similar to ( 399) loc_o…	1.05
26.2	misc.UDP glucosyl and glucoronyl transferases	orange1.1g012563m|pacid:18097343	Transcript	moderately similar to ( 481) AT3G11340 | Symbols: | UDP-glucoronosyl/UDP-glucosyl transferase family protein | chr3:3556728-3558149 FORWARDweakly similar to ( 179) ZOX_PHAVU Zeatin O-xylosyltransferase (EC 2.4.2.40) (Zeatin O-beta-D-xylosyltransferase) - Phaseolus vulgaris (Kidney bean) (French bean)moderately similar to ( 384) loc_os03g60960 12003.m10983 protein cytokinin-N-glucosyltransferase 1…	-1.25
26.2	misc.UDP glucosyl and glucoronyl transferases	orange1.1g012744m|pacid:18135105	Transcript	moderately similar to ( 385) AT3G02100 | Symbols: | UDP-glucoronosyl/UDP-glucosyl transferase family protein | chr3:368840-370484 REVERSEweakly similar to ( 143) ZOX_PHAVU Zeatin O-xylosyltransferase (EC 2.4.2.40) (Zeatin O-beta-D-xylosyltransferase) - Phaseolus vulgaris (Kidney bean) (French bean)moderately similar to ( 406) loc_os03g55030 12003.m35419 protein glucosyl transferase, putative, exp…	1.3
26.2	misc.UDP glucosyl and glucoronyl transferases	orange1.1g037721m|pacid:18123667	Transcript	moderately similar to ( 352) AT5G54010 | Symbols: | glycosyltransferase family protein | chr5:21919819-21921180 REVERSEhighly similar to ( 620) UFOG_PETHY Anthocyanidin 3-O-glucosyltransferase (EC 2.4.1.115) (Flavonol 3-O-glucosyltransferase) (UDP-glucose flavonoid 3-O-glucosyltransferase) (Anthocyanin rhamnosyl transferase) - Petunia hybrida (Petunia)moderately similar to ( 448) loc_os11g27370 1…	1.76
26.2	misc.UDP glucosyl and glucoronyl transferases	orange1.1g047945m|pacid:18138568	Transcript	moderately similar to ( 365) AT3G21780 | Symbols: UGT71B6 | UGT71B6 (UDP-glucosyl transferase 71B6); UDP-glycosyltransferase/ abscisic acid glucosyltransferase/ transferase, transferring glycosyl groups | chr3:7675051-7676490 REVERSEweakly similar to ( 141) ZOX_PHAVU Zeatin O-xylosyltransferase (EC 2.4.2.40) (Zeatin O-beta-D-xylosyltransferase) - Phaseolus vulgaris (Kidney bean) (French bean)mode…	1.16	-1.1	1
20.2.1	stress.abiotic.heat	orange1.1g012925m|pacid:18129365	Transcript	moderately similar to ( 434) AT5G23240 | Symbols: | DNAJ heat shock N-terminal domain-containing protein | chr5:7826857-7828534 REVERSEmoderately similar to ( 343) loc_os04g57880 12004.m10672 protein dnaJ domain containing protein, expressed no original description	3.3	3	2.4
26.1	misc.cytochrome P450	orange1.1g009492m|pacid:18128785	Transcript	moderately similar to ( 452) AT4G12320 | Symbols: CYP706A6 | CYP706A6; electron carrier/ heme binding / iron ion binding / monooxygenase/ oxygen binding | chr4:7314939-7316647 REVERSEmoderately similar to ( 312) F3PH_PETHY Flavonoid 3'-monooxygenase (EC 1.14.13.21) (Flavonoid 3'-hydroxylase) (Cytochrome P450 75B2) - Petunia hybrida (Petunia)moderately similar to ( 402) loc_os08g43440 12008.m08318…	1.61		1.2
35.1	not assigned.no ontology	orange1.1g014060m|pacid:18139284	Transcript	highly similar to ( 577) AT5G65280 | Symbols: GCL1 | GCL1 (GCR2-LIKE 1); catalytic | chr5:26086129-26088069 REVERSEmoderately similar to ( 343) loc_os10g35480 12010.m21930 protein lanC-like protein 2, putative, expressedLANC_like no original description	2.23
26.1	misc.cytochrome P450	orange1.1g040489m|pacid:18115317	Transcript	moderately similar to ( 405) AT2G12190 | Symbols: | cytochrome P450, putative | chr2:4891807-4893345 REVERSEmoderately similar to ( 223) C77A3_SOYBN Cytochrome P450 77A3 (EC 1.14.-.-) - Glycine max (Soybean)moderately similar to ( 295) loc_os10g37110 12010.m06511 protein transposon protein, putative, unclassified, expressedp450 no original description	1.54	1.3	1.3
29.5.4	protein.degradation.aspartate protease	orange1.1g014679m|pacid:18106309	Transcript	moderately similar to ( 412) AT1G03220 | Symbols: | extracellular dermal glycoprotein, putative / EDGP, putative | chr1:787143-788444 FORWARDmoderately similar to ( 256) 7SB1_SOYBN Basic 7S globulin precursor (Bg) (SBg7S) [Contains: Basic 7S globulin high kDa subunit; Basic 7S globulin low kDa subunit] - Glycine max (Soybean)moderately similar to ( 352) loc_os05g33400 12005.m07572 protein basic 7…	-2.76
26.12	misc.peroxidases	orange1.1g039451m|pacid:18102934	Transcript	moderately similar to ( 402) AT1G24110 | Symbols: | peroxidase, putative | chr1:8527838-8528818 FORWARDmoderately similar to ( 214) PER2_ARAHY Cationic peroxidase 2 precursor (EC 1.11.1.7) (PNPC2) - Arachis hypogaea (Peanut)moderately similar to ( 354) loc_os02g50770 12002.m10111 protein peroxidase 65 precursor, putative, expressedsecretory_peroxidase plant_peroxidase peroxidase ascorbate_peroxid…	-2.06		1.6
26.18	misc.invertase/pectin methylesterase inhibitor family protein	orange1.1g027094m|pacid:18127871	Transcript	weakly similar to ( 198) AT5G62360 | Symbols: | invertase/pectin methylesterase inhibitor family protein | chr5:25040699-25041310 FORWARDweakly similar to ( 142) 21KD_DAUCA 21 kDa protein precursor (1.2 protein) - Daucus carota (Carrot)weakly similar to ( 101) loc_os06g49760 12006.m09500 protein ripening-related protein, putative, expressedPMEI no original description	2.15		1.5
26.3	misc.gluco-, galacto- and mannosidases	orange1.1g045314m|pacid:18134727	Transcript	nearly identical (1483) AT1G09010 | Symbols: | glycoside hydrolase family 2 protein | chr1:2895259-2899287 REVERSEnearly identical (1512) EBM_LILLO Mannosylglycoprotein endo-beta-mannosidase (EC 3.2.1.152) (Endo-beta-mannosidase) [Contains: Mannosylglycoprotein endo-beta-mannosidase 31 kDa subunit; Mannosylglycoprotein endo-beta-mannosidase 28 kDa subunit; Mannosylglycoprotein endo-nearly identic…	1.11
26.4.1	misc.beta 1,3 glucan hydrolases.glucan endo-1,3-beta-glucosidase	orange1.1g011551m|pacid:18099959	Transcript	highly similar to ( 592) AT5G55180 | Symbols: | glycosyl hydrolase family 17 protein | chr5:22388834-22390561 FORWARDmoderately similar to ( 274) E13B_WHEAT Glucan endo-1,3-beta-glucosidase precursor (EC 3.2.1.39) ((1->3)-beta-glucan endohydrolase) ((1->3)-beta-glucanase) (Beta-1,3-endoglucanase) - Triticum aestivum (Wheat)moderately similar to ( 494) loc_os02g53200 12002.m10349 protein glucan en…	1.22
26.6	misc.O-methyl transferases	orange1.1g016341m|pacid:18096499	Transcript	highly similar to ( 564) AT1G04870 | Symbols: PRMT10, ATPRMT10 | PRMT10; [myelin basic protein]-arginine N-methyltransferase/ histone-arginine N-methyltransferase/ methyltransferase/ protein-arginine omega-N asymmetric methyltransferase/ protein-arginine omega-N monomethyltransferase | chr1:1373485-1375598 REVERSEhighly similar to ( 550) loc_os06g05090 12006.m091600 protein methyltransferase, put…	1.31
26.7	misc.oxidases - copper, flavone etc	orange1.1g041732m|pacid:18123891	Transcript	highly similar to ( 597) AT4G29720 | Symbols: ATPAO5 | ATPAO5 (Polyamine oxidase 5); amine oxidase/ electron carrier/ oxidoreductase | chr4:14553456-14555057 REVERSEmoderately similar to ( 375) loc_os01g51320 12001.m11313 protein peroxisomal N1-acetyl-spermine/spermidine oxidase, putative, expressedAmino_oxidase no original description	1.45
26.7	misc.oxidases - copper, flavone etc	orange1.1g009242m|pacid:18125170	Transcript	highly similar to ( 786) AT5G66920 | Symbols: sks17 | sks17 (SKU5 Similar 17); copper ion binding / oxidoreductase | chr5:26722963-26725370 FORWARDhighly similar to ( 559) NTP3_TOBAC Pollen-specific protein NTP303 precursor - Nicotiana tabacum (Common tobacco)highly similar to ( 672) loc_os07g02810 12007.m04753 protein L-ascorbate oxidase homolog precursor, putative, expressedCu-oxidase_3 Cu-oxid…	-1.15
26.7	misc.oxidases - copper, flavone etc	orange1.1g019012m|pacid:18138831	Transcript	moderately similar to ( 487) AT1G65560 | Symbols: | allyl alcohol dehydrogenase, putative | chr1:24371608-24373673 REVERSEmoderately similar to ( 471) loc_os01g66720 12001.m12779 protein NADP-dependent oxidoreductase P1, putative, expressedCOG2130 Qor ADH_zinc_N no original description	1.24
26.7	misc.oxidases - copper, flavone etc	orange1.1g009054m|pacid:18099407	Transcript	highly similar to ( 862) AT1G76160 | Symbols: sks5 | sks5 (SKU5 Similar 5); copper ion binding / oxidoreductase | chr1:28578211-28581020 REVERSEhighly similar to ( 566) ASO_BRANA L-ascorbate oxidase homolog precursor (EC 1.10.3.3) (Ascorbase) - Brassica napus (Rape)highly similar to ( 785) loc_os06g46500 12006.m09176 protein L-ascorbate oxidase homolog precursor, putative, expressedCu-oxidase Cu-…	-2.22
26.8	misc.nitrilases, *nitrile lyases, berberine bridge enzymes, reticuline oxidases, troponine reductases	orange1.1g038259m|pacid:18114465	Transcript	moderately similar to ( 498) AT4G20820 | Symbols: | FAD-binding domain-containing protein | chr4:11150160-11151758 FORWARDmoderately similar to ( 461) loc_os06g35550 12006.m08092 protein retrotransposon protein, putative, Ty1-copia subclass, expressedGlcD FAD_binding_4 no original description	-3.22
26.8	misc.nitrilases, *nitrile lyases, berberine bridge enzymes, reticuline oxidases, troponine reductases	orange1.1g009399m|pacid:18114643	Transcript	highly similar to ( 716) AT2G34790 | Symbols: MEE23, EDA28 | MEE23 (MATERNAL EFFECT EMBRYO ARREST 23); FAD binding / catalytic/ electron carrier/ oxidoreductase | chr2:14673998-14677237 REVERSEmoderately similar to ( 450) loc_os06g35550 12006.m08092 protein retrotransposon protein, putative, Ty1-copia subclass, expressedGlcD FAD_binding_4 no original description	1.55
26.8	misc.nitrilases, *nitrile lyases, berberine bridge enzymes, reticuline oxidases, troponine reductases	orange1.1g022603m|pacid:18113897	Transcript	moderately similar to ( 212) AT3G10870 | Symbols: MES17, ATMES17 | MES17 (METHYL ESTERASE 17); hydrolase/ hydrolase, acting on ester bonds / methyl indole-3-acetate esterase | chr3:3401228-3402612 REVERSEweakly similar to ( 101) PIR7A_ORYSA Probable esterase PIR7A (EC 3.1.-.-) - Oryza sativa (Rice)moderately similar to ( 202) loc_os11g02580 12011.m04456 protein esterase PIR7A, putative, expressed…	-1.02
26.1	misc.cytochrome P450	orange1.1g010027m|pacid:18121668	Transcript	moderately similar to ( 379) AT2G26710 | Symbols: BAS1, CYP734A1, CYP72B1 | BAS1 (PHYB ACTIVATION TAGGED SUPPRESSOR 1); oxygen binding / steroid hydroxylase | chr2:11380700-11383413 FORWARDmoderately similar to ( 330) C72A1_CATRO Cytochrome P450 72A1 (EC 1.3.3.9) (CYPLXXII) (Secologanin synthase) (SLS) - Catharanthus roseus (Rosy periwinkle) (Madagascar periwinkle)moderately similar to ( 361) loc…	-1.37
26.1	misc.cytochrome P450	orange1.1g036278m|pacid:18121186	Transcript	moderately similar to ( 254) AT2G23180 | Symbols: CYP96A1 | CYP96A1; electron carrier/ heme binding / iron ion binding / monooxygenase/ oxygen binding | chr2:9874953-9876503 FORWARDmoderately similar to ( 225) loc_os01g08810 12001.m07506 protein cytochrome P450 86A1, putative, expressedp450 no original description	1.05
26.1	misc.cytochrome P450	orange1.1g036030m|pacid:18123551	Transcript	highly similar to ( 630) AT5G63450 | Symbols: CYP94B1 | CYP94B1; electron carrier/ heme binding / iron ion binding / monooxygenase/ oxygen binding | chr5:25408987-25410519 REVERSEweakly similar to ( 103) C97B2_SOYBN Cytochrome P450 97B2 (EC 1.14.-.-) - Glycine max (Soybean)highly similar to ( 555) loc_os11g29290 12011.m06839 protein cytochrome P450 86A2, putative, expressedp450 CypX no original d…	-6.34
26.1	misc.cytochrome P450	orange1.1g010614m|pacid:18101431	Transcript	highly similar to ( 503) AT5G57260 | Symbols: CYP71B10 | CYP71B10; electron carrier/ heme binding / iron ion binding / monooxygenase/ oxygen binding | chr5:23198694-23200273 REVERSEmoderately similar to ( 444) C71E1_SORBI Cytochrome P450 71E1 (EC 1.14.13.68) (4-hydroxyphenylacetaldehyde oxime monooxygenase) - Sorghum bicolor (Sorghum) (Sorghum vulgare)moderately similar to ( 392) loc_os03g63310 1…	-1.25
26.1	misc.cytochrome P450	orange1.1g046307m|pacid:18135307	Transcript	highly similar to ( 676) AT5G38970 | Symbols: BR6OX1, ATBR6OX, CYP85A1, BR6OX | BR6OX1 (BRASSINOSTEROID-6-OXIDASE 1); monooxygenase/ oxygen binding | chr5:15595185-15597774 REVERSEhighly similar to ( 776) C85A_PHAVU Cytochrome P450 85A (EC 1.14.-.-) (C6-oxidase) - Phaseolus vulgaris (Kidney bean) (French bean)highly similar to ( 601) loc_os03g40540 12003.m09132 protein cytochrome P450 85A1, putat…	2.56
26.1	misc.cytochrome P450	orange1.1g009481m|pacid:18128710	Transcript	moderately similar to ( 448) AT4G12300 | Symbols: CYP706A4 | CYP706A4; electron carrier/ heme binding / iron ion binding / monooxygenase/ oxygen binding | chr4:7308016-7309692 REVERSEmoderately similar to ( 313) C75A1_PETHY Flavonoid 3',5'-hydroxylase 1 (EC 1.14.13.88) (F3'5'H) (Cytochrome P450 75A1) (CYPLXXVA1) - Petunia hybrida (Petunia)moderately similar to ( 413) loc_os01g50490 12001.m11230 p…	1.66
27.3.7	RNA.regulation of transcription.C2C2(Zn) CO-like, Constans-like zinc finger family	orange1.1g014687m|pacid:18127670	Transcript	moderately similar to ( 348) AT3G07650 | Symbols: COL9 | COL9 (CONSTANS-LIKE 9); transcription factor/ zinc ion binding | chr3:2442494-2443901 FORWARDmoderately similar to ( 344) loc_os06g19444 12006.m32050 protein CCT motif family protein, expressed no original description	2.1
26.1	misc.cytochrome P450	orange1.1g040285m|pacid:18120436	Transcript	moderately similar to ( 220) AT3G61040 | Symbols: CYP76C7 | CYP76C7; electron carrier/ heme binding / iron ion binding / monooxygenase/ oxygen binding | chr3:22594532-22596125 REVERSEweakly similar to ( 173) C76A2_SOLME Cytochrome P450 76A2 (EC 1.14.-.-) (CYPLXXVIA2) (P-450EG7) - Solanum melongena (Eggplant) (Aubergine)moderately similar to ( 223) loc_os03g14400 12003.m06880 protein cytochrome P4…	2.03
26.1	misc.cytochrome P450	orange1.1g042286m|pacid:18139485	Transcript	moderately similar to ( 353) AT5G07990 | Symbols: TT7, CYP75B1, D501 | TT7 (TRANSPARENT TESTA 7); flavonoid 3'-monooxygenase/ oxygen binding | chr5:2560437-2562859 FORWARDmoderately similar to ( 347) F3PH_PETHY Flavonoid 3'-monooxygenase (EC 1.14.13.21) (Flavonoid 3'-hydroxylase) (Cytochrome P450 75B2) - Petunia hybrida (Petunia)moderately similar to ( 277) loc_os10g17260 12010.m04813 protein fla…	1.27
26.1	misc.cytochrome P450	orange1.1g021610m|pacid:18132640	Transcript	moderately similar to ( 472) AT2G30490 | Symbols: ATC4H, C4H, CYP73A5 | C4H (CINNAMATE-4-HYDROXYLASE); trans-cinnamate 4-monooxygenase | chr2:12993861-12995683 REVERSEhighly similar to ( 502) TCMO_CATRO Trans-cinnamate 4-monooxygenase (EC 1.14.13.11) (Cinnamic acid 4-hydroxylase) (CA4H) (C4H) (P450C4H) (Cytochrome P450 73) - Catharanthus roseus (Rosy periwinkle) (Madagascar periwinkle)moderately …	1.03
26.1	misc.cytochrome P450	orange1.1g024901m|pacid:18124293	Transcript	moderately similar to ( 308) AT2G45570 | Symbols: CYP76C2 | CYP76C2; electron carrier/ heme binding / iron ion binding / monooxygenase/ oxygen binding | chr2:18779935-18781922 REVERSEmoderately similar to ( 249) C93A2_SOYBN Cytochrome P450 93A2 (EC 1.14.-.-) - Glycine max (Soybean)moderately similar to ( 270) loc_os03g14400 12003.m06880 protein cytochrome P450 76B1, putative, expressedp450 CypX n…	1.17
26.1	misc.cytochrome P450	orange1.1g038621m|pacid:18135266	Transcript	highly similar to ( 764) AT4G19230 | Symbols: CYP707A1 | CYP707A1; (+)-abscisic acid 8'-hydroxylase/ oxygen binding | chr4:10521524-10523566 FORWARDmoderately similar to ( 275) C85A1_ORYSA Cytochrome P450 85A1 (EC 1.14.-.-) (C6-oxidase) (OsDWARF) (Dwarf protein) - Oryza sativa (Rice)highly similar to ( 667) loc_os02g47470 12002.m100328 protein cytochrome P450 90D2, putative, expressedp450 CypX no…	-3.11
26.1	misc.cytochrome P450	orange1.1g040199m|pacid:18119084	Transcript	highly similar to ( 644) AT2G27690 | Symbols: CYP94C1 | CYP94C1; fatty acid (omega-1)-hydroxylase/ oxygen binding | chr2:11809373-11810860 FORWARDvery weakly similar to (99.4) C97B2_SOYBN Cytochrome P450 97B2 (EC 1.14.-.-) - Glycine max (Soybean)highly similar to ( 621) loc_os05g37250 12005.m07905 protein cytochrome P450 94A2, putative, expressedp450 CypX no original description	-3.32
26.1	misc.cytochrome P450	orange1.1g009347m|pacid:18104574	Transcript	highly similar to ( 528) AT4G31940 | Symbols: CYP82C4 | CYP82C4; electron carrier/ heme binding / iron ion binding / monooxygenase/ oxygen binding | chr4:15452040-15453966 FORWARDhighly similar to ( 508) C82A1_PEA Cytochrome P450 82A1 (EC 1.14.-.-) (CYPLXXXII) (Fragment) - Pisum sativum (Garden pea)moderately similar to ( 331) loc_os09g26980 12009.m05850 protein flavonoid 3-monooxygenase, putativ…	-1.91
26.1	misc.cytochrome P450	orange1.1g010172m|pacid:18093020	Transcript	moderately similar to ( 377) AT5G07990 | Symbols: TT7, CYP75B1, D501 | TT7 (TRANSPARENT TESTA 7); flavonoid 3'-monooxygenase/ oxygen binding | chr5:2560437-2562859 FORWARDmoderately similar to ( 375) F3PH_PETHY Flavonoid 3'-monooxygenase (EC 1.14.13.21) (Flavonoid 3'-hydroxylase) (Cytochrome P450 75B2) - Petunia hybrida (Petunia)highly similar to ( 590) loc_os09g26960 12009.m05848 protein flavono…	-3.67
26.1	misc.cytochrome P450	orange1.1g010779m|pacid:18119128	Transcript	moderately similar to ( 365) AT5G06900 | Symbols: CYP93D1 | CYP93D1; electron carrier/ heme binding / iron ion binding / monooxygenase/ oxygen binding | chr5:2136160-2137925 REVERSEmoderately similar to ( 444) C93A1_SOYBN Cytochrome P450 93A1 (EC 1.14.-.-) - Glycine max (Soybean)moderately similar to ( 382) loc_os06g41070 12006.m08642 protein cytochrome P450 93A1, putative, expressedp450 CypX no …	2.49
26.1	misc.cytochrome P450	orange1.1g009414m|pacid:18118569	Transcript	highly similar to ( 660) AT2G46660 | Symbols: CYP78A6 | CYP78A6; electron carrier/ heme binding / iron ion binding / monooxygenase/ oxygen binding | chr2:19153602-19155417 REVERSEhighly similar to ( 681) C78A3_SOYBN Cytochrome P450 78A3 (EC 1.14.-.-) - Glycine max (Soybean)highly similar to ( 573) loc_os08g43390 12008.m08313 protein cytochrome P450 78A3, putative, expressedp450 CypX no original d…	2.67
26.1	misc.cytochrome P450	orange1.1g010923m|pacid:18133174	Transcript	highly similar to ( 644) AT3G13730 | Symbols: CYP90D1 | CYP90D1; oxidoreductase, acting on paired donors, with incorporation or reduction of molecular oxygen, NADH or NADPH as one donor, and incorporation of one atom of oxygen / oxygen binding | chr3:4498330-4500836 REVERSEhighly similar to ( 620) C90D2_ORYSA Cytochrome P450 90D2 (EC 1.14.-.-) (C6-oxidase) - Oryza sativa (Rice)highly similar to (…	1.15
26.1	misc.cytochrome P450	orange1.1g046197m|pacid:18125313	Transcript	moderately similar to ( 401) AT4G37340 | Symbols: CYP81D3 | CYP81D3; electron carrier/ heme binding / iron ion binding / monooxygenase/ oxygen binding | chr4:17564953-17566706 REVERSEmoderately similar to ( 251) C82A1_PEA Cytochrome P450 82A1 (EC 1.14.-.-) (CYPLXXXII) (Fragment) - Pisum sativum (Garden pea)moderately similar to ( 278) loc_os03g55240 12003.m10439 protein cytochrome P450 81E1, puta…	-1.13
26.1	misc.cytochrome P450	orange1.1g019895m|pacid:18124629	Transcript	moderately similar to ( 412) AT4G37370 | Symbols: CYP81D8 | CYP81D8; electron carrier/ heme binding / iron ion binding / monooxygenase/ oxygen binding | chr4:17569971-17571678 REVERSEmoderately similar to ( 248) C82A1_PEA Cytochrome P450 82A1 (EC 1.14.-.-) (CYPLXXXII) (Fragment) - Pisum sativum (Garden pea)moderately similar to ( 302) loc_os02g30080 12002.m08151 protein cytochrome P450 82A2, puta…	-3.86
26.1	misc.cytochrome P450	orange1.1g009872m|pacid:18132875	Transcript	highly similar to ( 519) AT4G31500 | Symbols: CYP83B1, SUR2, RNT1, RED1, ATR4 | CYP83B1 (CYTOCHROME P450 MONOOXYGENASE 83B1); oxidoreductase, acting on paired donors, with incorporation or reduction of molecular oxygen, NADH or NADPH as one donor, and incorporation of one atom of oxygen / oxygen binding | chr4:15273677-15275271 REVERSEmoderately similar to ( 482) C71A9_SOYBN Cytochrome P450 71A9 …	2.74
26.12	misc.peroxidases	orange1.1g039410m|pacid:18121502	Transcript	moderately similar to ( 335) AT5G47000 | Symbols: | peroxidase, putative | chr5:19069171-19070175 REVERSEmoderately similar to ( 244) PER2_ARAHY Cationic peroxidase 2 precursor (EC 1.11.1.7) (PNPC2) - Arachis hypogaea (Peanut)moderately similar to ( 332) loc_os02g50770 12002.m10111 protein peroxidase 65 precursor, putative, expressedsecretory_peroxidase plant_peroxidase peroxidase no original des…	1.41
26.12	misc.peroxidases	orange1.1g018855m|pacid:18128521	Transcript	moderately similar to ( 388) AT2G38380 | Symbols: | peroxidase 22 (PER22) (P22) (PRXEA) / basic peroxidase E | chr2:16076443-16078314 FORWARDmoderately similar to ( 327) PERX_TOBAC Lignin-forming anionic peroxidase precursor (EC 1.11.1.7) (TOPA) - Nicotiana tabacum (Common tobacco)moderately similar to ( 365) loc_os03g13200 12003.m06766 protein peroxidase 53 precursor, putative, expressedsecretor…	-1.99
26.12	misc.peroxidases	orange1.1g020149m|pacid:18098789	Transcript	highly similar to ( 512) AT5G66390 | Symbols: | peroxidase 72 (PER72) (P72) (PRXR8) | chr5:26516063-26517329 REVERSEmoderately similar to ( 291) PER1_ARAHY Cationic peroxidase 1 precursor (EC 1.11.1.7) (PNPC1) - Arachis hypogaea (Peanut)moderately similar to ( 474) loc_os01g15830 12001.m08181 protein peroxidase 72 precursor, putative, expressedsecretory_peroxidase plant_peroxidase peroxidase asco…	1.75
26.13	misc.acid and other phosphatases	orange1.1g026017m|pacid:18095038	Transcript	moderately similar to ( 328) AT2G01890 | Symbols: PAP8, ATPAP8 | PAP8 (PURPLE ACID PHOSPHATASE 8); acid phosphatase/ protein serine/threonine phosphatase | chr2:396985-399168 REVERSEmoderately similar to ( 315) loc_os11g34710 12011.m07327 protein tartrate-resistant acid phosphatase type 5 precursor, putative, expressed no original description	-1.04
26.13	misc.acid and other phosphatases	orange1.1g023353m|pacid:18134435	Transcript	moderately similar to ( 352) AT3G15820 | Symbols: | phosphatidic acid phosphatase-related / PAP2-related | chr3:5351217-5353573 FORWARDmoderately similar to ( 227) loc_os06g40500 12006.m08586 protein expressed protein no original description	-1.3
26.16	misc.myrosinases-lectin-jacalin	orange1.1g024380m|pacid:18096978	Transcript	Lectin_legB no original description	2.4
26.18	misc.invertase/pectin methylesterase inhibitor family protein	orange1.1g029238m|pacid:18127911	Transcript	weakly similar to ( 196) AT5G62360 | Symbols: | invertase/pectin methylesterase inhibitor family protein | chr5:25040699-25041310 FORWARDweakly similar to ( 137) 21KD_DAUCA 21 kDa protein precursor (1.2 protein) - Daucus carota (Carrot)weakly similar to ( 103) loc_os06g49760 12006.m09500 protein ripening-related protein, putative, expressedPMEI no original description	1.64
26.21	misc.protease inhibitor/seed storage/lipid transfer protein (LTP) family protein	orange1.1g029302m|pacid:18125800	Transcript	very weakly similar to (85.1) loc_os06g43600 12006.m08890 protein 36.4 kDa proline-rich protein, putative, expressedHPS_like no original description	-1.44
26.21	misc.protease inhibitor/seed storage/lipid transfer protein (LTP) family protein	orange1.1g029668m|pacid:18122840	Transcript	very weakly similar to (92.8) AT3G43720 | Symbols: | protease inhibitor/seed storage/lipid transfer protein (LTP) family protein | chr3:15615549-15617099 REVERSEweakly similar to ( 104) loc_os05g41030 12005.m08279 protein lipid binding protein, putative, expressed no original description	1.45
26.21	misc.protease inhibitor/seed storage/lipid transfer protein (LTP) family protein	orange1.1g033404m|pacid:18134399	Transcript	weakly similar to ( 113) AT2G37870 | Symbols: | protease inhibitor/seed storage/lipid transfer protein (LTP) family protein | chr2:15859280-15859723 FORWARDvery weakly similar to (83.2) loc_os04g33920 12004.m08486 protein lipid binding protein, putative, expressed no original description	3.11
26.22	misc.short chain dehydrogenase/reductase (SDR)	orange1.1g031016m|pacid:18124683	Transcript	moderately similar to ( 258) AT3G50560 | Symbols: | short-chain dehydrogenase/reductase (SDR) family protein | chr3:18761247-18763835 REVERSEmoderately similar to ( 203) loc_os08g37130 12008.m07699 protein short-chain dehydrogenase/reductase SDR, putative, expressed no original description	1.05
26.22	misc.short chain dehydrogenase/reductase (SDR)	orange1.1g044923m|pacid:18107288	Transcript	weakly similar to ( 188) AT3G51680 | Symbols: | short-chain dehydrogenase/reductase (SDR) family protein | chr3:19173622-19174667 REVERSEweakly similar to ( 180) TS2_MAIZE Sex determination protein tasselseed-2 - Zea mays (Maize)weakly similar to ( 198) loc_os04g10000 12004.m06252 protein sex determination protein tasselseed-2, putative, expressedfabG PRK07479 PRK06172 PRK12429 PRK06057 PRK12826 …	-1.2
26.22	misc.short chain dehydrogenase/reductase (SDR)	orange1.1g023054m|pacid:18092866	Transcript	moderately similar to ( 386) AT5G02540 | Symbols: | short-chain dehydrogenase/reductase (SDR) family protein | chr5:568609-570720 FORWARDmoderately similar to ( 353) loc_os01g05840 12001.m42866 protein retinol dehydrogenase 11, putative, expressedPRK06196 PRK06197 PRK05854 PRK07453 FabG fabG PRK12826 DltE COG4221 no original description	1.03
26.24	misc.GCN5-related N-acetyltransferase	orange1.1g029943m|pacid:18106219	Transcript	moderately similar to ( 214) AT2G32030 | Symbols: | GCN5-related N-acetyltransferase (GNAT) family protein | chr2:13632675-13633241 REVERSEweakly similar to ( 164) loc_os03g58010 12003.m10713 protein N-acetyltransferase, putative, expressedRimL no original description	-1.46
26.28	misc.GDSL-motif lipase	orange1.1g047500m|pacid:18112254	Transcript	moderately similar to ( 365) AT1G29670 | Symbols: | GDSL-motif lipase/hydrolase family protein | chr1:10375843-10377717 FORWARDvery weakly similar to (85.1) APG_BRANA Anter-specific proline-rich protein APG (Protein CEX) (Fragment) - Brassica napus (Rape)moderately similar to ( 324) loc_os05g44200 12005.m08546 protein anther-specific proline-rich protein APG, putative, expressedSGNH_plant_lipase_…	-1.28
26.28	misc.GDSL-motif lipase	orange1.1g045703m|pacid:18121038	Transcript	moderately similar to ( 303) AT1G53920 | Symbols: GLIP5 | GLIP5; carboxylesterase/ lipase | chr1:20137725-20139637 FORWARDweakly similar to ( 123) loc_os02g44860 12002.m09526 protein GSDL-motif lipase, putative, expressedSGNH_plant_lipase_like fatty_acyltransferase_like no original description	-1.29
27.1.2	RNA.processing.RNA helicase	orange1.1g010762m|pacid:18100583	Transcript	highly similar to ( 590) AT3G53110 | Symbols: LOS4 | LOS4 (LOW EXPRESSION OF OSMOTICALLY RESPONSIVE GENES 4); ATP-dependent helicase/ RNA helicase/ RNA-dependent ATPase | chr3:19687968-19690423 FORWARDmoderately similar to ( 209) IF4A3_NICPL Eukaryotic initiation factor 4A-3 (EC 3.6.1.-) (ATP-dependent RNA helicase eIF4A-3) (eIF-4A-3) - Nicotiana plumbaginifolia (Leadwort-leaved tobacco)highly si…	1.3
27.2	RNA.transcription	orange1.1g015889m|pacid:18105869	Transcript	moderately similar to ( 471) AT3G22590 | Symbols: | RNA pol II accessory factor Cdc73 family protein | chr3:8003999-8005452 FORWARDmoderately similar to ( 344) loc_os03g46190 12003.m35341 protein parafibromin, putative, expressedCDC73 CDC73 no original description	1.02
27.3.3	RNA.regulation of transcription.AP2/EREBP, APETALA2/Ethylene-responsive element binding protein family	orange1.1g005229m|pacid:18117072	Transcript	weakly similar to ( 112) AT5G27220 | Symbols: | protein transport protein-related | chr5:9578757-9582752 FORWARDvery weakly similar to (87.0) ERF1_ORYSA Ethylene-responsive transcription factor 1 (Ethylene-responsive element-binding factor 1) (EREBP-1) (OsEREBP1) - Oryza sativa (Rice)weakly similar to ( 107) loc_os04g32620 12004.m08360 protein DNA binding protein, putative, expressedAP2 AP2 Frigi…	-1.11
27.3.3	RNA.regulation of transcription.AP2/EREBP, APETALA2/Ethylene-responsive element binding protein family	orange1.1g032263m|pacid:18137253	Transcript	weakly similar to ( 120) AT2G44840 | Symbols: ATERF13, EREBP, ERF13 | ERF13 (ETHYLENE-RESPONSIVE ELEMENT BINDING FACTOR 13); DNA binding / transcription factor | chr2:18495440-18496120 FORWARDweakly similar to ( 107) ERF1_TOBAC Ethylene-responsive transcription factor 1 (Ethylene-responsive element-binding factor 1) (EREBP-1) (NtERF1) - Nicotiana tabacum (Common tobacco)weakly similar to ( 101) l…	-1.07
27.3.3	RNA.regulation of transcription.AP2/EREBP, APETALA2/Ethylene-responsive element binding protein family	orange1.1g023148m|pacid:18094344	Transcript	weakly similar to ( 148) AT2G35700 | Symbols: ATERF38, ERF38 | ERF38 (ERF FAMILY PROTEIN 38); DNA binding / transcription factor | chr2:15005205-15005789 FORWARDweakly similar to ( 147) loc_os02g43970 12002.m09432 protein dehydration-responsive element-binding protein 1A, putative, expressedAP2 AP2 no original description	-1.61
27.3.3	RNA.regulation of transcription.AP2/EREBP, APETALA2/Ethylene-responsive element binding protein family	orange1.1g028004m|pacid:18101099	Transcript	weakly similar to ( 115) AT5G52020 | Symbols: | AP2 domain-containing protein | chr5:21124192-21124890 REVERSEvery weakly similar to (82.8) loc_os02g45420 12002.m09579 protein ap2/EREBP transcription factor, putative, expressedAP2 AP2 no original description	-1.79
27.3.3	RNA.regulation of transcription.AP2/EREBP, APETALA2/Ethylene-responsive element binding protein family	orange1.1g041119m|pacid:18116535	Transcript	weakly similar to ( 176) AT5G11590 | Symbols: TINY2 | TINY2 (TINY2); DNA binding / transcription factor | chr5:3727789-3728499 REVERSEweakly similar to ( 139) loc_os04g46440 12004.m09593 protein dehydration-responsive element-binding protein 1C, putative, expressedAP2 AP2 no original description	-2.42
27.3.3	RNA.regulation of transcription.AP2/EREBP, APETALA2/Ethylene-responsive element binding protein family	orange1.1g038285m|pacid:18101084	Transcript	weakly similar to ( 114) AT5G51990 | Symbols: CBF4, DREB1D | CBF4 (C- REPEAT-BINDING FACTOR 4); DNA binding / transcription activator/ transcription factor | chr5:21117113-21117787 REVERSEweakly similar to ( 109) loc_os01g73770 12001.m13404 protein dehydration-responsive element-binding protein 1C, putative, expressedAP2 AP2 no original description	-5.79
16.8.2	secondary metabolism.flavonoids.chalcones	orange1.1g016330m|pacid:18129298	Transcript	highly similar to ( 659) AT5G13930 | Symbols: CHS, TT4, ATCHS | TT4 (TRANSPARENT TESTA 4); naringenin-chalcone synthase | chr5:4488762-4490035 FORWARDhighly similar to ( 745) CHS2_CITSI Chalcone synthase 2 (EC 2.3.1.74) (Naringenin-chalcone synthase 2) - Citrus sinensis (Sweet orange)highly similar to ( 670) loc_os11g32650 12011.m07166 protein chalcone synthase, putative, expressedChal_sti_synt_N…	2.55
27.3.3	RNA.regulation of transcription.AP2/EREBP, APETALA2/Ethylene-responsive element binding protein family	orange1.1g010763m|pacid:18129393	Transcript	moderately similar to ( 224) AT4G36920 | Symbols: AP2, FLO2, FL1 | AP2 (APETALA 2); transcription factor | chr4:17400998-17403140 FORWARDweakly similar to ( 124) BBM1_BRANA Protein BABY BOOM 1 (BnBBM1) - Brassica napus (Rape)moderately similar to ( 236) loc_os05g03040 12005.m27679 protein floral homeotic protein APETALA2, putative, expressedAP2 AP2 no original description	-1.83
27.3.3	RNA.regulation of transcription.AP2/EREBP, APETALA2/Ethylene-responsive element binding protein family	orange1.1g029817m|pacid:18122476	Transcript	weakly similar to ( 101) AT3G60490 | Symbols: | AP2 domain-containing transcription factor TINY, putative | chr3:22349527-22350297 FORWARDvery weakly similar to (90.5) loc_os04g46400 12004.m09589 protein dehydration-responsive element-binding protein 1B, putative, expressedAP2 AP2 no original description	-1.92
27.3.3	RNA.regulation of transcription.AP2/EREBP, APETALA2/Ethylene-responsive element binding protein family	orange1.1g011372m|pacid:18129394	Transcript	moderately similar to ( 229) AT2G28550 | Symbols: RAP2.7, TOE1 | RAP2.7 (RELATED TO AP2.7); DNA binding / transcription factor | chr2:12226444-12228251 REVERSEweakly similar to ( 119) BBM1_BRANA Protein BABY BOOM 1 (BnBBM1) - Brassica napus (Rape)moderately similar to ( 221) loc_os05g03040 12005.m27679 protein floral homeotic protein APETALA2, putative, expressedAP2 AP2 no original description	-1.86
27.3.4	RNA.regulation of transcription.ARF, Auxin Response Factor family	orange1.1g002516m|pacid:18092571	Transcript	highly similar to ( 936) AT1G19850 | Symbols: MP, ARF5, IAA24 | MP (MONOPTEROS); transcription factor | chr1:6887353-6891182 FORWARDhighly similar to ( 638) loc_os04g56850 12004.m78925 protein auxin response factor family protein, expressedAuxin_resp B3 no original description	1.01
27.3.5	RNA.regulation of transcription.ARR	orange1.1g042079m|pacid:18095547	Transcript	weakly similar to ( 157) AT2G40670 | Symbols: ARR16, RR16 | ARR16 (ARABIDOPSIS RESPONSE REGULATOR 16); transcription regulator/ two-component response regulator | chr2:16970258-16971120 FORWARDweakly similar to ( 140) loc_os12g04500 12012.m04444 protein OsRR10 - Rice type-A response regulator, expressedREC no original description	-1.71
27.3.5	RNA.regulation of transcription.ARR	orange1.1g048660m|pacid:18132569	Transcript	weakly similar to ( 193) AT3G48100 | Symbols: ARR5, ATRR2, IBC6 | ARR5 (ARABIDOPSIS RESPONSE REGULATOR 5); transcription regulator/ two-component response regulator | chr3:17759112-17760740 REVERSEweakly similar to ( 148) loc_os11g04720 12011.m04670 protein OsRR9 - Rice type-A response regulator, expressedREC Response_reg CheY REC no original description	1.08
27.3.6	RNA.regulation of transcription.bHLH,Basic Helix-Loop-Helix family	orange1.1g007974m|pacid:18110688	Transcript	weakly similar to ( 160) AT2G43010 | Symbols: PIF4, SRL2 | PIF4 (phytochrome interacting factor 4); DNA binding / protein binding / transcription factor | chr2:17887003-17888823 FORWARDweakly similar to ( 186) loc_os12g41650 12012.m073881 protein phytochrome-interacting factor 4, putative, expressed no original description	-1.1
27.3.6	RNA.regulation of transcription.bHLH,Basic Helix-Loop-Helix family	orange1.1g048817m|pacid:18137638	Transcript	highly similar to ( 552) AT1G01260 | Symbols: | basic helix-loop-helix (bHLH) family protein | chr1:109595-111367 FORWARDvery weakly similar to (96.7) ARRS_MAIZE Anthocyanin regulatory R-S protein - Zea mays (Maize)moderately similar to ( 446) loc_os01g13460 12001.m42935 protein helix-loop-helix DNA-binding domain containing protein, expressed no original description	-1.69
27.3.6	RNA.regulation of transcription.bHLH,Basic Helix-Loop-Helix family	orange1.1g026212m|pacid:18118521	Transcript	weakly similar to ( 147) AT3G47640 | Symbols: | basic helix-loop-helix (bHLH) family protein | chr3:17568035-17569101 FORWARDweakly similar to ( 114) loc_os03g26210 12003.m34872 protein amelogenin precursor like protein, putative, expressed no original description	-1.32
27.3.6	RNA.regulation of transcription.bHLH,Basic Helix-Loop-Helix family	orange1.1g028489m|pacid:18109480	Transcript	weakly similar to ( 123) AT3G17100 | Symbols: | transcription factor | chr3:5831552-5832244 FORWARDvery weakly similar to (94.0) loc_os03g19780 12003.m07393 protein expressed protein no original description	1.03
27.3.6	RNA.regulation of transcription.bHLH,Basic Helix-Loop-Helix family	orange1.1g038975m|pacid:18118824	Transcript	weakly similar to ( 199) AT2G27230 | Symbols: LHW | LHW (LONESOME HIGHWAY); protein homodimerization/ transcription activator/ transcription factor | chr2:11650895-11653840 FORWARDmoderately similar to ( 250) loc_os02g45170 12002.m09556 protein expressed protein no original description	1.33
33.99	development.unspecified	orange1.1g017672m|pacid:18092384	Transcript	moderately similar to ( 256) AT1G43650 | Symbols: | integral membrane family protein / nodulin MtN21-related | chr1:16443861-16446814 REVERSEweakly similar to ( 190) loc_os05g01570 12005.m04694 protein nodulin-like protein, putative, expressed no original description	1.29	2	1
27.3.6	RNA.regulation of transcription.bHLH,Basic Helix-Loop-Helix family	orange1.1g026746m|pacid:18108843	Transcript	weakly similar to ( 125) AT5G43650 | Symbols: | basic helix-loop-helix (bHLH) family protein | chr5:17533310-17534758 REVERSEvery weakly similar to (94.0) loc_os03g53020 12003.m10276 protein helix-loop-helix DNA-binding domain containing protein, expressed no original description	-3.42
27.3.6	RNA.regulation of transcription.bHLH,Basic Helix-Loop-Helix family	orange1.1g025727m|pacid:18105379	Transcript	moderately similar to ( 216) AT5G57150 | Symbols: | basic helix-loop-helix (bHLH) family protein | chr5:23152361-23153293 FORWARDweakly similar to ( 145) loc_os04g23550 12004.m101486 protein DNA binding like, putative, expressed no original description	-2.68	1.1	1.7
27.3.23	RNA.regulation of transcription.HSF,Heat-shock transcription factor family	orange1.1g017721m|pacid:18093329	Transcript	moderately similar to ( 332) AT3G22830 | Symbols: AT-HSFA6B, HSFA6B | AT-HSFA6B; DNA binding / transcription factor | chr3:8078981-8080895 FORWARDmoderately similar to ( 322) loc_os07g08140 12007.m05271 protein heat shock factor protein HSF30, putative, expressedHSF_DNA-bind HSF HSF1 no original description	-1.44
27.3.7	RNA.regulation of transcription.C2C2(Zn) CO-like, Constans-like zinc finger family	orange1.1g028520m|pacid:18110533	Transcript	moderately similar to ( 244) AT4G38960 | Symbols: | zinc finger (B-box type) family protein | chr4:18162300-18163045 FORWARDmoderately similar to ( 262) loc_os09g35880 12009.m06539 protein salt tolerance-like protein, putative, expressed no original description	-1.58
27.3.7	RNA.regulation of transcription.C2C2(Zn) CO-like, Constans-like zinc finger family	orange1.1g046141m|pacid:18112683	Transcript	no original description	-3.32
27.3.7	RNA.regulation of transcription.C2C2(Zn) CO-like, Constans-like zinc finger family	orange1.1g016775m|pacid:18104798	Transcript	moderately similar to ( 206) AT2G33500 | Symbols: | zinc finger (B-box type) family protein | chr2:14188159-14190046 REVERSEweakly similar to ( 116) loc_os06g19444 12006.m32050 protein CCT motif family protein, expressed no original description	-3.83
33.99	development.unspecified	orange1.1g017819m|pacid:18094267	Transcript	moderately similar to ( 296) AT3G02380 | Symbols: COL2 | COL2 (constans-like 2); transcription factor/ zinc ion binding | chr3:487438-488624 REVERSEmoderately similar to ( 213) loc_os06g16370 12006.m06350 protein zinc finger protein CONSTANS, putative, expressedCCT no original description	-2.3
18.2	Co-factor and vitamine metabolism.thiamine	orange1.1g018188m|pacid:18114221	Transcript	highly similar to ( 516) AT5G54770 | Symbols: THI1, TZ, THI4 | THI1; protein homodimerization | chr5:22246634-22247891 FORWARDhighly similar to ( 525) THI4_CITSI Thiazole biosynthetic enzyme, chloroplast precursor - Citrus sinensis (Sweet orange)highly similar to ( 509) loc_os07g34570 12007.m28985 protein thiazole biosynthetic enzyme 1-1, chloroplast precursor, putative, expressedThi4 THI4 PRK041…	2.07	3	1.9
18.2	Co-factor and vitamine metabolism.thiamine	orange1.1g018414m|pacid:18110245	Transcript	highly similar to ( 532) AT5G54770 | Symbols: THI1, TZ, THI4 | THI1; protein homodimerization | chr5:22246634-22247891 FORWARDhighly similar to ( 647) THI4_CITSI Thiazole biosynthetic enzyme, chloroplast precursor - Citrus sinensis (Sweet orange)highly similar to ( 509) loc_os07g34570 12007.m28985 protein thiazole biosynthetic enzyme 1-1, chloroplast precursor, putative, expressedThi4 THI4 PRK041…	1.61
27.3.8	RNA.regulation of transcription.C2C2(Zn) DOF zinc finger family	orange1.1g011169m|pacid:18131972	Transcript	weakly similar to ( 151) AT5G39660 | Symbols: CDF2 | CDF2 (CYCLING DOF FACTOR 2); DNA binding / protein binding / transcription factor | chr5:15878920-15880712 FORWARDvery weakly similar to (98.2) MNB1A_MAIZE Dof zinc finger protein MNB1A - Zea mays (Maize)moderately similar to ( 253) loc_os01g15900 12001.m08188 protein expressed proteinzf-Dof no original description	-1.17
27.3.8	RNA.regulation of transcription.C2C2(Zn) DOF zinc finger family	orange1.1g024786m|pacid:18125216	Transcript	weakly similar to ( 135) AT5G66940 | Symbols: | Dof-type zinc finger domain-containing protein | chr5:26727989-26728666 REVERSEweakly similar to ( 101) PBF_MAIZE Dof zinc finger protein PBF (Prolamin box-binding factor) - Zea mays (Maize)weakly similar to ( 105) loc_os01g09720 12001.m07596 protein dof zinc finger protein PBF, putativezf-Dof no original description	1.36
27.3.23	RNA.regulation of transcription.HSF,Heat-shock transcription factor family	orange1.1g018495m|pacid:18105005	Transcript	moderately similar to ( 274) AT3G24520 | Symbols: AT-HSFC1, HSFC1 | AT-HSFC1; DNA binding / transcription factor | chr3:8941455-8942531 FORWARDmoderately similar to ( 206) loc_os02g13800 12002.m06626 protein heat shock factor protein 1, putative, expressedHSF_DNA-bind HSF HSF1 no original description	2.62
27.3.9	RNA.regulation of transcription.C2C2(Zn) GATA transcription factor family	orange1.1g021859m|pacid:18123904	Transcript	no original description	1.03
27.3.11	RNA.regulation of transcription.C2H2 zinc finger family	orange1.1g031472m|pacid:18097396	Transcript	weakly similar to ( 105) AT2G28710 | Symbols: | zinc finger (C2H2 type) family protein | chr2:12322974-12323444 FORWARDvery weakly similar to (89.4) loc_os03g17150 12003.m07146 protein ZFP16-1, putative, expressed no original description	-1.98
27.3.11	RNA.regulation of transcription.C2H2 zinc finger family	orange1.1g037502m|pacid:18129888	Transcript	moderately similar to ( 367) AT2G01940 | Symbols: SGR5, ATIDD15 | nucleic acid binding / transcription factor/ zinc ion binding | chr2:432652-434917 FORWARDmoderately similar to ( 384) loc_os09g27650 12009.m05916 protein zinc finger, C2H2 type family protein, expressed no original description	1.31
27.3.11	RNA.regulation of transcription.C2H2 zinc finger family	orange1.1g038669m|pacid:18107417	Transcript	weakly similar to ( 162) AT1G27730 | Symbols: STZ, ZAT10 | STZ (salt tolerance zinc finger); nucleic acid binding / transcription factor/ transcription repressor/ zinc ion binding | chr1:9648302-9648985 REVERSEweakly similar to ( 104) ZFP1_WHEAT Zinc-finger protein 1 (WZF1) - Triticum aestivum (Wheat)weakly similar to ( 120) loc_os12g39400 12012.m07725 protein zinc-finger protein 1, putative, exp…	-1.77
27.3.11	RNA.regulation of transcription.C2H2 zinc finger family	orange1.1g022595m|pacid:18117992	Transcript	weakly similar to ( 117) AT2G41940 | Symbols: ZFP8 | ZFP8 (ZINC FINGER PROTEIN 8); nucleic acid binding / transcription factor/ zinc ion binding | chr2:17507556-17508329 FORWARDweakly similar to ( 117) loc_os02g53530 12002.m10382 protein zinc finger protein, putative, expressed no original description	1.5
27.3.11	RNA.regulation of transcription.C2H2 zinc finger family	orange1.1g021474m|pacid:18100055	Transcript	weakly similar to ( 122) AT5G54630 | Symbols: | zinc finger protein-related | chr5:22192607-22194260 REVERSEweakly similar to ( 123) loc_os11g06840 12011.m04881 protein nucleic acid binding protein, putative, expressed no original description	1.67
33.99	development.unspecified	orange1.1g019022m|pacid:18123011	Transcript	moderately similar to ( 288) AT5G40240 | Symbols: | nodulin MtN21 family protein | chr5:16082325-16084466 REVERSEweakly similar to ( 154) loc_os04g34530 12004.m08547 protein nodulin protein, putative, expressed no original description	1.32
27.3.21	RNA.regulation of transcription.GRAS transcription factor family	orange1.1g047247m|pacid:18128204	Transcript	moderately similar to ( 348) AT4G37650 | Symbols: SHR, SGR7 | SHR (SHORT ROOT); protein binding / sequence-specific DNA binding / transcription factor | chr4:17691871-17693466 FORWARDweakly similar to ( 139) CIGR2_ORYSA Chitin-inducible gibberellin-responsive protein 2 - Oryza sativa (Rice)moderately similar to ( 304) loc_os03g31880 12003.m08434 protein SHR, putative, expressedGRAS no original de…	1.18
27.3.21	RNA.regulation of transcription.GRAS transcription factor family	orange1.1g009607m|pacid:18096531	Transcript	moderately similar to ( 426) AT1G14920 | Symbols: GAI, RGA2 | GAI (GIBBERELLIC ACID INSENSITIVE); transcription factor | chr1:5149414-5151015 FORWARDmoderately similar to ( 404) GAI_GOSHI DELLA protein GAI (Gibberellic acid-insensitive mutant protein) (GhGAI) - Gossypium hirsutum (Upland cotton)moderately similar to ( 427) loc_os01g45860 12001.m10786 protein DELLA protein RGA, putative, expressed…	1.98
30.1	signalling.in sugar and nutrient physiology	orange1.1g020726m|pacid:18107494	Transcript	moderately similar to ( 392) AT4G08950 | Symbols: EXO | EXO (EXORDIUM) | chr4:5740378-5741322 FORWARDmoderately similar to ( 330) loc_os02g52040 12002.m10235 protein phi-1-like phosphate-induced protein, putative, expressedPhi_1 no original description	-1.84
27.3.25	RNA.regulation of transcription.MYB domain transcription factor family	orange1.1g021071m|pacid:18125323	Transcript	moderately similar to ( 261) AT4G37260 | Symbols: MYB73, ATMYB73 | MYB73 (MYB DOMAIN PROTEIN 73); DNA binding / transcription factor | chr4:17540602-17541564 FORWARDweakly similar to ( 112) GAM1_ORYSA Transcription factor GAMYB (OsGAMyb) - Oryza sativa (Rice)moderately similar to ( 203) loc_os09g01960 12009.m03570 protein sucrose responsive element binding protein, putative, expressedREB1 no orig…	-1.71
27.3.24	RNA.regulation of transcription.MADS box transcription factor family	orange1.1g025240m|pacid:18101753	Transcript	weakly similar to ( 187) AT5G13790 | Symbols: AGL15 | AGL15 (AGAMOUS-LIKE 15); DNA binding / transcription factor | chr5:4449128-4450802 REVERSEweakly similar to ( 181) AGL15_BRANA Agamous-like MADS-box protein AGL15 - Brassica napus (Rape)weakly similar to ( 110) loc_os06g06750 12006.m05400 protein MADS-box transcription factor 5, putative, expressedMADS_MEF2_like MADS MADS MADS_SRF_like no orig…	-2.28
27.3.25	RNA.regulation of transcription.MYB domain transcription factor family	orange1.1g010615m|pacid:18138146	Transcript	moderately similar to ( 234) AT5G13820 | Symbols: TBP1, ATBP-1, ATBP1, ATTBP1, HPPBF-1 | TBP1 (TELOMERIC DNA BINDING PROTEIN 1); DNA binding / double-stranded telomeric DNA binding | chr5:4461694-4464355 FORWARDweakly similar to ( 119) loc_os03g16700 12003.m101292 protein initiator-binding protein, putative, expressed no original description	-1.16
27.3.25	RNA.regulation of transcription.MYB domain transcription factor family	orange1.1g040502m|pacid:18100113	Transcript	weakly similar to ( 195) AT4G37260 | Symbols: MYB73, ATMYB73 | MYB73 (MYB DOMAIN PROTEIN 73); DNA binding / transcription factor | chr4:17540602-17541564 FORWARDweakly similar to ( 114) MYB1_MAIZE Myb-related protein Zm1 - Zea mays (Maize)weakly similar to ( 194) loc_os09g01960 12009.m03570 protein sucrose responsive element binding protein, putative, expressedREB1 no original description	-1.12
27.3.25	RNA.regulation of transcription.MYB domain transcription factor family	orange1.1g018783m|pacid:18115265	Transcript	moderately similar to ( 344) AT2G37630 | Symbols: ATPHAN, AS1, ATMYB91, MYB91 | AS1 (ASYMMETRIC LEAVES 1); DNA binding / protein homodimerization/ transcription factor | chr2:15781798-15782901 REVERSEvery weakly similar to (99.4) GAM1_ORYSA Transcription factor GAMYB (OsGAMyb) - Oryza sativa (Rice)weakly similar to ( 187) loc_os12g38400 12012.m26938 protein protein ASYMMETRIC LEAVES1, putative, e…	1.29
27.3.25	RNA.regulation of transcription.MYB domain transcription factor family	orange1.1g025602m|pacid:18126043	Transcript	weakly similar to ( 182) AT1G22640 | Symbols: ATMYB3, MYB3 | MYB3 (MYB DOMAIN PROTEIN 3); DNA binding / transcription factor | chr1:8006289-8007219 FORWARDweakly similar to ( 179) MYBC_MAIZE Anthocyanin regulatory C1 protein - Zea mays (Maize)weakly similar to ( 194) loc_os03g29614 12003.m08231 protein anthocyanin regulatory C1 protein, putative, expressed no original description	2.44
27.3.25	RNA.regulation of transcription.MYB domain transcription factor family	orange1.1g041081m|pacid:18109636	Transcript	moderately similar to ( 234) AT5G49330 | Symbols: AtMYB111 | AtMYB111 (myb domain protein 111); DNA binding / transcription factor | chr5:19999147-20001293 REVERSEmoderately similar to ( 205) MYBP_MAIZE Myb-related protein P - Zea mays (Maize)weakly similar to ( 196) loc_os11g07890 12011.m04985 protein transposon protein, putative, CACTA, En/Spm sub-class no original description	1.04
27.3.8	RNA.regulation of transcription.C2C2(Zn) DOF zinc finger family	orange1.1g021502m|pacid:18114206	Transcript	weakly similar to ( 105) AT1G28310 | Symbols: | Dof-type zinc finger domain-containing protein | chr1:9912534-9913685 REVERSEvery weakly similar to ( 100) MNB1A_MAIZE Dof zinc finger protein MNB1A - Zea mays (Maize)weakly similar to ( 109) loc_os01g09720 12001.m07596 protein dof zinc finger protein PBF, putativezf-Dof no original description	1.27		1.5
27.3.25	RNA.regulation of transcription.MYB domain transcription factor family	orange1.1g010197m|pacid:18138144	Transcript	moderately similar to ( 229) AT5G13820 | Symbols: TBP1, ATBP-1, ATBP1, ATTBP1, HPPBF-1 | TBP1 (TELOMERIC DNA BINDING PROTEIN 1); DNA binding / double-stranded telomeric DNA binding | chr5:4461694-4464355 FORWARDweakly similar to ( 119) loc_os03g16700 12003.m101292 protein initiator-binding protein, putative, expressed no original description	-1.23
27.3.25	RNA.regulation of transcription.MYB domain transcription factor family	orange1.1g025351m|pacid:18091644	Transcript	weakly similar to ( 179) AT3G50060 | Symbols: MYB77 | MYB77; DNA binding / transcription factor | chr3:18558146-18559051 REVERSEweakly similar to ( 109) MYBA1_ORYSA Myb-related protein MYBAS1 - Oryza sativa (Rice)weakly similar to ( 172) loc_os09g01960 12009.m03570 protein sucrose responsive element binding protein, putative, expressedREB1 no original description	-3.84
27.3.25	RNA.regulation of transcription.MYB domain transcription factor family	orange1.1g024492m|pacid:18113794	Transcript	moderately similar to ( 219) AT2G31180 | Symbols: ATMYB14, MYB14AT, MYB14 | MYB14 (MYB DOMAIN PROTEIN 14); DNA binding / transcription factor | chr2:13286806-13288175 REVERSEmoderately similar to ( 222) MYB4_ORYSA Myb-related protein Myb4 (OsMyb4) (Transcription factor RLTR1) - Oryza sativa (Rice)moderately similar to ( 222) loc_os04g43680 12004.m09327 protein myb-related protein Myb4, putative, …	-1.61
27.3.25	RNA.regulation of transcription.MYB domain transcription factor family	orange1.1g020603m|pacid:18124242	Transcript	moderately similar to ( 221) AT1G25340 | Symbols: MYB116 | MYB116 (myb domain protein 116); DNA binding / transcription factor | chr1:8885210-8886271 FORWARDweakly similar to ( 154) MYBA2_ORYSA Myb-related protein MYBAS2 - Oryza sativa (Rice)moderately similar to ( 248) loc_os01g03720 12001.m07009 protein MYB transcription factor, putative, expressed no original description	-2.92		1
26.7	misc.oxidases - copper, flavone etc	orange1.1g021628m|pacid:18122984	Transcript	moderately similar to ( 418) AT1G23740 | Symbols: | oxidoreductase, zinc-binding dehydrogenase family protein | chr1:8398245-8399656 REVERSEweakly similar to ( 123) QORH_SPIOL Chloroplastic quinone-oxidoreductase homolog (EC 1.-.-.-) (ceQORH) - Spinacia oleracea (Spinach)moderately similar to ( 399) loc_os08g29170 12008.m06921 protein quinone oxidoreductase-like protein At1g23740, chloroplast pre…	2.1		1.8
27.3.26	RNA.regulation of transcription.MYB-related transcription factor family	orange1.1g019948m|pacid:18094406	Transcript	moderately similar to ( 349) AT5G47390 | Symbols: | myb family transcription factor | chr5:19227001-19228546 FORWARDmoderately similar to ( 332) loc_os10g41200 12010.m21804 protein ZmMybst1, putative, expressed no original description	-2.65
27.3.26	RNA.regulation of transcription.MYB-related transcription factor family	orange1.1g021816m|pacid:18111559	Transcript	moderately similar to ( 257) AT5G58900 | Symbols: | myb family transcription factor | chr5:23783275-23784667 REVERSEweakly similar to ( 192) loc_os05g37730 12005.m07952 protein MYB-like transcription factor DIVARICATA, putative, expressed no original description	-1.71
27.3.26	RNA.regulation of transcription.MYB-related transcription factor family	orange1.1g021875m|pacid:18126551	Transcript	weakly similar to ( 143) AT1G18330 | Symbols: EPR1 | EPR1 (EARLY-PHYTOCHROME-RESPONSIVE1); DNA binding / transcription factor | chr1:6306196-6307718 REVERSEweakly similar to ( 137) loc_os06g51260 12006.m091802 protein expressed protein no original description	-1.87
35.2	not assigned.unknown	orange1.1g022937m|pacid:18131351	Transcript	very weakly similar to (80.1) AT3G12320 | Symbols: | unknown protein | chr3:3924034-3925262 FORWARD no original description	-3.05
27.3.26	RNA.regulation of transcription.MYB-related transcription factor family	orange1.1g021756m|pacid:18097925	Transcript	moderately similar to ( 334) AT2G38090 | Symbols: | myb family transcription factor | chr2:15945278-15946775 FORWARDmoderately similar to ( 224) loc_os05g37730 12005.m07952 protein MYB-like transcription factor DIVARICATA, putative, expressed no original description	1.48
27.3.26	RNA.regulation of transcription.MYB-related transcription factor family	orange1.1g040811m|pacid:18132029	Transcript	moderately similar to ( 246) AT3G09600 | Symbols: | myb family transcription factor | chr3:2946459-2948200 FORWARDweakly similar to ( 173) loc_os02g45670 12002.m100315 protein DNA binding protein, putative, expressed no original description	-1.9
27.3.26	RNA.regulation of transcription.MYB-related transcription factor family	orange1.1g047042m|pacid:18126713	Transcript	weakly similar to ( 158) AT5G56840 | Symbols: | DNA-binding family protein | chr5:22980789-22982152 FORWARDweakly similar to ( 149) loc_os01g41900 12001.m43086 protein MCB2 protein, putative, expressed no original description	1.53
27.3.29	RNA.regulation of transcription.TCP transcription factor family	orange1.1g024547m|pacid:18129356	Transcript	weakly similar to ( 196) AT5G23280 | Symbols: | TCP family transcription factor, putative | chr5:7843017-7843769 FORWARDvery weakly similar to (99.0) loc_os12g07480 12012.m04737 protein TCP family transcription factor containing protein, expressedTCP no original description	1.19
27.3.30	RNA.regulation of transcription.Trihelix, Triple-Helix transcription factor family	orange1.1g009174m|pacid:18125828	Transcript	weakly similar to ( 146) AT1G76890 | Symbols: GT2, AT-GT2 | GT2; transcription factor | chr1:28873211-28875203 REVERSEweakly similar to ( 179) loc_os02g01380 12002.m77761 protein expressed protein no original description	1.26
27.3.32	RNA.regulation of transcription.WRKY domain transcription factor family	orange1.1g007546m|pacid:18119390	Transcript	moderately similar to ( 303) AT4G22070 | Symbols: WRKY31, ATWRKY31 | WRKY31; transcription factor | chr4:11691381-11694234 REVERSEmoderately similar to ( 275) loc_os01g14440 12001.m08049 protein OsWRKY1v2 - Superfamily of rice TFs having WRKY and zinc finger domains, expressedWRKY no original description	-1.16
27.3.32	RNA.regulation of transcription.WRKY domain transcription factor family	orange1.1g013266m|pacid:18131181	Transcript	moderately similar to ( 300) AT2G38470 | Symbols: WRKY33, ATWRKY33 | WRKY33; transcription factor | chr2:16108476-16110539 FORWARDmoderately similar to ( 293) loc_os01g61080 12001.m12235 protein OsWRKY24 - Superfamily of rice TFs having WRKY and zinc finger domains, expressedWRKY no original description	-2.57
27.3.32	RNA.regulation of transcription.WRKY domain transcription factor family	orange1.1g013222m|pacid:18131180	Transcript	moderately similar to ( 299) AT2G38470 | Symbols: WRKY33, ATWRKY33 | WRKY33; transcription factor | chr2:16108476-16110539 FORWARDmoderately similar to ( 293) loc_os01g61080 12001.m12235 protein OsWRKY24 - Superfamily of rice TFs having WRKY and zinc finger domains, expressedWRKY no original description	-2.66
27.3.32	RNA.regulation of transcription.WRKY domain transcription factor family	orange1.1g043122m|pacid:18101906	Transcript	weakly similar to ( 160) AT5G13080 | Symbols: WRKY75, ATWRKY75 | WRKY75; transcription factor | chr5:4149928-4151019 REVERSEweakly similar to ( 169) loc_os11g29870 12011.m06896 protein OsWRKY72 - Superfamily of rice TFs having WRKY and zinc finger domains, expressedWRKY no original description	-1.08
27.3.32	RNA.regulation of transcription.WRKY domain transcription factor family	orange1.1g017895m|pacid:18136153	Transcript	weakly similar to ( 156) AT4G23810 | Symbols: WRKY53, ATWRKY53 | WRKY53; DNA binding / protein binding / transcription activator/ transcription factor | chr4:12392666-12393739 REVERSEweakly similar to ( 148) loc_os08g29660 12008.m06969 protein OsWRKY69 - Superfamily of rice TFs having WRKY and zinc finger domains, expressedWRKY no original description	-2.4
27.3.32	RNA.regulation of transcription.WRKY domain transcription factor family	orange1.1g010802m|pacid:18135431	Transcript	moderately similar to ( 355) AT1G13960 | Symbols: WRKY4 | WRKY4; DNA binding / transcription factor | chr1:4776622-4779043 FORWARDmoderately similar to ( 303) loc_os12g32250 12012.m07031 protein SPF1-like DNA-binding protein, putative, expressedWRKY no original description	-1.45
27.3.32	RNA.regulation of transcription.WRKY domain transcription factor family	orange1.1g020831m|pacid:18109021	Transcript	moderately similar to ( 233) AT1G80840 | Symbols: WRKY40, ATWRKY40 | WRKY40; transcription factor | chr1:30383834-30385356 FORWARDweakly similar to ( 172) loc_os09g25060 12009.m05659 protein OsWRKY76 - Superfamily of rice TFs having WRKY and zinc finger domains, expressedWRKY no original description	-3.23		1.6
27.3.35	RNA.regulation of transcription.bZIP transcription factor family	orange1.1g030957m|pacid:18113182	Transcript	weakly similar to ( 117) AT5G11260 | Symbols: HY5, TED 5 | HY5 (ELONGATED HYPOCOTYL 5); DNA binding / double-stranded DNA binding / transcription factor | chr5:3593583-3594800 REVERSEweakly similar to ( 117) loc_os02g10860 12002.m06384 protein transcription factor HY5, putative, expressed no original description	1.75
27.3.35	RNA.regulation of transcription.bZIP transcription factor family	orange1.1g043159m|pacid:18121517	Transcript	weakly similar to ( 123) AT1G13600 | Symbols: AtbZIP58 | AtbZIP58 (Arabidopsis thaliana basic leucine-zipper 58); DNA binding / protein heterodimerization/ protein homodimerization/ transcription factor | chr1:4650787-4651377 REVERSEvery weakly similar to (82.4) loc_os02g49560 12002.m09990 protein G-box-binding factor 1, putative, expressed no original description	1.32
27.3.35	RNA.regulation of transcription.bZIP transcription factor family	orange1.1g012287m|pacid:18106551	Transcript	weakly similar to ( 166) AT5G28770 | Symbols: BZO2H3 | BZO2H3; DNA binding / protein heterodimerization/ transcription factor | chr5:10796907-10798147 REVERSEmoderately similar to ( 287) CPRF2_PETCR Light-inducible protein CPRF-2 - Petroselinum crispum (Parsley) (Petroselinum hortense)weakly similar to ( 169) loc_os03g58250 12003.m35458 protein regulatory protein opaque-2, putative, expressed no …	-1.06
27.3.36	RNA.regulation of transcription.Argonaute	orange1.1g001684m|pacid:18102363	Transcript	nearly identical (1259) AT1G69440 | Symbols: AGO7, ZIP | AGO7 (ARGONAUTE7); nucleic acid binding | chr1:26101565-26105016 REVERSEnearly identical (1231) loc_os03g33650 12003.m08604 protein argonaute-like protein, putative, expressedPiwi_ago-like Piwi Piwi-like Piwi_piwi-like_Euk PAZ PAZ_argonaute_like DUF1785 no original description	-1.01
27.3.37	RNA.regulation of transcription.AS2,Lateral Organ Boundaries Gene Family	orange1.1g038007m|pacid:18124254	Transcript	moderately similar to ( 220) AT3G02550 | Symbols: LBD41 | LBD41 (LOB DOMAIN-CONTAINING PROTEIN 41) | chr3:536747-537650 REVERSEmoderately similar to ( 210) loc_os01g32770 12001.m09596 protein seed specific protein Bn15D17A, putative, expressedDUF260 no original description	-1.38
27.3.40	RNA.regulation of transcription.Aux/IAA family	orange1.1g023966m|pacid:18096537	Transcript	weakly similar to ( 151) AT3G16500 | Symbols: PAP1, IAA26 | PAP1 (PHYTOCHROME-ASSOCIATED PROTEIN 1); transcription factor | chr3:5612801-5614208 REVERSEweakly similar to ( 137) IAA7_ORYSA Auxin-responsive protein IAA7 (Indoleacetic acid-induced protein 7) - Oryza sativa (Rice)weakly similar to ( 137) loc_os02g13520 12002.m06598 protein OsIAA7 - Auxin-responsive Aux/IAA gene family member, express…	1.94
27.3.40	RNA.regulation of transcription.Aux/IAA family	orange1.1g026823m|pacid:18093178	Transcript	moderately similar to ( 269) AT3G04730 | Symbols: IAA16 | IAA16; transcription factor | chr3:1288993-1290415 REVERSEmoderately similar to ( 285) AUX28_SOYBN Auxin-induced protein AUX28 - Glycine max (Soybean)moderately similar to ( 232) loc_os12g40890 12012.m07872 protein OsIAA30 - Auxin-responsive Aux/IAA gene family member, expressedAUX_IAA no original description	-1.03
27.3.44	RNA.regulation of transcription.Chromatin Remodeling Factors	orange1.1g027973m|pacid:18100274	Transcript	moderately similar to ( 309) AT4G39100 | Symbols: SHL1 | SHL1 (short life); transcription factor/ zinc-mediated transcriptional activator | chr4:18218298-18220134 REVERSEmoderately similar to ( 312) loc_os07g08880 12007.m079807 protein SHL1, putative, expressedBAH_BAHCC1 BAH BAH BAH no original description	1.09
27.3.44	RNA.regulation of transcription.Chromatin Remodeling Factors	orange1.1g039292m|pacid:18120106	Transcript	highly similar to ( 720) AT2G02090 | Symbols: CHR19, CHA19, ETL1 | ETL1; ATP binding / DNA binding / helicase/ nucleic acid binding | chr2:523481-526884 FORWARDweakly similar to ( 186) ISW2_ORYSA Probable chromatin remodelling complex ATPase chain (EC 3.6.1.-) (ISW2-like) (Sucrose nonfermenting protein 2 homolog) - Oryza sativa (Rice)highly similar to ( 649) loc_os04g47830 12004.m09726 protein AT…	1.25
27.3.47	RNA.regulation of transcription.ELF3	orange1.1g004483m|pacid:18103761	Transcript	weakly similar to ( 163) AT3G21320 | Symbols: | FUNCTIONS IN: molecular_function unknown; INVOLVED IN: biological_process unknown; LOCATED IN: cellular_component unknown; BEST Arabidopsis thaliana protein match is: ELF3 (EARLY FLOWERING 3); protein C-terminus binding / transcription factor (TAIR:AT2G25930.1); Has 39 Blast hits to 37 proteins in 14 species: Archae - 0; Bacteria - 0; Metazoa - 3; F…	-1.1
27.3.52	RNA.regulation of transcription.Global transcription factor group	orange1.1g007590m|pacid:18112429	Transcript	moderately similar to ( 216) AT5G46550 | Symbols: | DNA-binding bromodomain-containing protein | chr5:18884439-18886503 REVERSEweakly similar to ( 188) loc_os07g32420 12007.m29189 protein DNA binding protein, putative, expressedBROMO Bromodomain no original description	-1.1
10.7	cell wall.modification	orange1.1g023204m|pacid:18100691	Transcript	moderately similar to ( 426) AT4G25810 | Symbols: XTR6, XTH23 | XTR6 (XYLOGLUCAN ENDOTRANSGLYCOSYLASE 6); hydrolase, acting on glycosyl bonds / hydrolase, hydrolyzing O-glycosyl compounds / xyloglucan:xyloglucosyl transferase | chr4:13128694-13129715 FORWARDmoderately similar to ( 384) BRU1_SOYBN Brassinosteroid-regulated protein BRU1 precursor - Glycine max (Soybean)moderately similar to ( 386) …	-3	2.1	2.2
27.3.64	RNA.regulation of transcription.PHOR1	orange1.1g046820m|pacid:18095031	Transcript	weakly similar to ( 190) AT3G02840 | Symbols: | immediate-early fungal elicitor family protein | chr3:618480-619619 FORWARDweakly similar to ( 163) loc_os03g13740 12003.m06818 protein immediate-early fungal elicitor protein CMPG1, putative, expressed no original description	-3.73
27.3.64	RNA.regulation of transcription.PHOR1	orange1.1g014913m|pacid:18118132	Transcript	moderately similar to ( 492) AT3G52450 | Symbols: PUB22 | PUB22 (PLANT U-BOX 22); ubiquitin-protein ligase | chr3:19440943-19442250 REVERSEweakly similar to ( 115) SPL11_ORYSA Spotted leaf protein 11 (Spotted leaf11) (Cell death-related protein SPL11) - Oryza sativa (Rice)moderately similar to ( 360) loc_os04g58920 12004.m10772 protein ubiquitin-protein ligase, putative, expressedUbox U-box no or…	-2.52
27.3.64	RNA.regulation of transcription.PHOR1	orange1.1g015513m|pacid:18101291	Transcript	moderately similar to ( 294) AT3G11840 | Symbols: PUB24 | PUB24 (PLANT U-BOX 24); binding / ubiquitin-protein ligase | chr3:3736578-3738250 REVERSEvery weakly similar to (84.3) SPL11_ORYSA Spotted leaf protein 11 (Spotted leaf11) (Cell death-related protein SPL11) - Oryza sativa (Rice)moderately similar to ( 265) loc_os04g58920 12004.m10772 protein ubiquitin-protein ligase, putative, expressedUbo…	-4.01
27.3.66	RNA.regulation of transcription.Psudo ARR transcription factor family	orange1.1g008655m|pacid:18130449	Transcript	moderately similar to ( 472) AT5G61380 | Symbols: TOC1, APRR1, PRR1 | TOC1 (TIMING OF CAB EXPRESSION 1); transcription regulator/ two-component response regulator | chr5:24675540-24678176 FORWARDmoderately similar to ( 346) PRR1_ORYSA Two-component response regulator-like PRR1 (Pseudo-response regulator 1) (OsPRR1) - Oryza sativa (Rice)moderately similar to ( 346) loc_os02g40510 12002.m33775 prot…	1.62
33.99	development.unspecified	orange1.1g023427m|pacid:18099741	Transcript	moderately similar to ( 324) AT2G17040 | Symbols: anac036 | anac036 (Arabidopsis NAC domain containing protein 36); transcription factor | chr2:7407123-7408120 FORWARDweakly similar to ( 147) NAC68_ORYSA NAC domain-containing protein 68 (ONAC068) - Oryza sativa (Rice)moderately similar to ( 273) loc_os03g04070 12003.m05939 protein NAC domain-containing protein 68, putative, expressedNAM no origin…	-1.52	1.5	3.2
29.5.9	protein.degradation.AAA type	orange1.1g024550m|pacid:18103204	Transcript	moderately similar to ( 311) AT3G50930 | Symbols: BCS1 | BCS1 (CYTOCHROME BC1 SYNTHESIS); ATP binding / ATPase/ nucleoside-triphosphatase/ nucleotide binding | chr3:18929817-18931547 FORWARDmoderately similar to ( 294) loc_os01g42030 12001.m10470 protein mitochondrial chaperone BCS1, putative, expressed no original description	1.83		1.3
27.3.67	RNA.regulation of transcription.putative transcription regulator	orange1.1g013167m|pacid:18100782	Transcript	moderately similar to ( 358) AT5G05140 | Symbols: | transcription elongation factor-related | chr5:1520353-1522297 FORWARDmoderately similar to ( 252) loc_os05g34210 12005.m07652 protein expressed proteinTFIIS no original description	-1.07
27.3.67	RNA.regulation of transcription.putative transcription regulator	orange1.1g017146m|pacid:18100428	Transcript	moderately similar to ( 208) AT4G17950 | Symbols: | DNA-binding family protein | chr4:9967295-9969007 REVERSEmoderately similar to ( 224) loc_os10g42230 12010.m50380 protein AT-hook protein 1, putative, expressedDUF296 no original description	1.26
27.3.73	RNA.regulation of transcription.Zn-finger(CCHC)	orange1.1g001723m|pacid:18119183	Transcript	nearly identical (1276) AT5G07350 | Symbols: | tudor domain-containing protein / nuclease family protein | chr5:2319790-2324892 REVERSEnearly identical (1220) loc_os02g32350 12002.m33392 protein 4SNc-Tudor domain protein, putative, expressedTUDOR SNc SNc no original description	1
27.3.80	RNA.regulation of transcription.zf-HD	orange1.1g026161m|pacid:18139372	Transcript	moderately similar to ( 202) AT4G24660 | Symbols: ATHB22, MEE68 | ATHB22 (HOMEOBOX PROTEIN 22); DNA binding / transcription factor | chr4:12724851-12725513 REVERSEmoderately similar to ( 220) loc_os09g29130 12009.m06064 protein ZF-HD protein dimerisation region containing protein, expressedZF-HD_dimer no original description	1.73
27.3.99	RNA.regulation of transcription.unclassified	orange1.1g027973m|pacid:18100274	Transcript	moderately similar to ( 309) AT4G39100 | Symbols: SHL1 | SHL1 (short life); transcription factor/ zinc-mediated transcriptional activator | chr4:18218298-18220134 REVERSEmoderately similar to ( 312) loc_os07g08880 12007.m079807 protein SHL1, putative, expressedBAH_BAHCC1 BAH BAH BAH no original description	1.09
27.3.99	RNA.regulation of transcription.unclassified	orange1.1g007997m|pacid:18126320	Transcript	highly similar to ( 525) AT2G05160 | Symbols: | zinc finger (CCCH-type) family protein / RNA recognition motif (RRM)-containing protein | chr2:1859011-1860931 REVERSEmoderately similar to ( 343) loc_os08g03310 12008.m080069 protein RNA binding protein, putative, expressed no original description	-1.18
27.3.99	RNA.regulation of transcription.unclassified	orange1.1g040001m|pacid:18094697	Transcript	weakly similar to ( 104) AT3G48550 | Symbols: | FUNCTIONS IN: molecular_function unknown; INVOLVED IN: biological_process unknown; LOCATED IN: cellular_component unknown; EXPRESSED IN: 20 plant structures; EXPRESSED DURING: 12 growth stages; BEST Arabidopsis thaliana protein match is: nucleic acid binding / transcription factor/ zinc ion binding (TAIR:AT2G01940.3); Has 40 Blast hits to 40 protein…	1.07
27.3.99	RNA.regulation of transcription.unclassified	orange1.1g027730m|pacid:18098341	Transcript	moderately similar to ( 301) AT1G32700 | Symbols: | zinc-binding family protein | chr1:11827986-11829444 FORWARDmoderately similar to ( 307) loc_os04g50120 12004.m09944 protein expressed proteinPLATZ no original description	-1.62
27.3.99	RNA.regulation of transcription.unclassified	orange1.1g008081m|pacid:18126322	Transcript	highly similar to ( 530) AT2G05160 | Symbols: | zinc finger (CCCH-type) family protein / RNA recognition motif (RRM)-containing protein | chr2:1859011-1860931 REVERSEmoderately similar to ( 345) loc_os08g03310 12008.m080069 protein RNA binding protein, putative, expressed no original description	-1.17
27.3.99	RNA.regulation of transcription.unclassified	orange1.1g008042m|pacid:18126321	Transcript	highly similar to ( 530) AT2G05160 | Symbols: | zinc finger (CCCH-type) family protein / RNA recognition motif (RRM)-containing protein | chr2:1859011-1860931 REVERSEmoderately similar to ( 348) loc_os08g03310 12008.m080069 protein RNA binding protein, putative, expressed no original description	-1.3
27.3.99	RNA.regulation of transcription.unclassified	orange1.1g011534m|pacid:18095793	Transcript	moderately similar to ( 474) AT2G01650 | Symbols: PUX2 | PUX2 (PLANT UBX DOMAIN-CONTAINING PROTEIN 2); nucleic acid binding / zinc ion binding | chr2:284851-286394 REVERSEmoderately similar to ( 306) loc_os09g23690 12009.m05525 protein UBX domain containing protein, expressed no original description	-1.27
27.3.99	RNA.regulation of transcription.unclassified	orange1.1g011566m|pacid:18132629	Transcript	highly similar to ( 504) AT3G52500 | Symbols: | aspartyl protease family protein | chr3:19465644-19467053 REVERSEmoderately similar to ( 273) loc_os04g58840 12004.m10764 protein aspartic proteinase nepenthesin-2 precursor, putative, expressed no original description	1.03
27.3.99	RNA.regulation of transcription.unclassified	orange1.1g011922m|pacid:18108966	Transcript	moderately similar to ( 314) AT5G10770 | Symbols: | chloroplast nucleoid DNA-binding protein, putative | chr5:3403331-3405331 REVERSEmoderately similar to ( 266) loc_os02g48860 12002.m09920 protein aspartic proteinase nepenthesin-2 precursor, putative, expressedAsp no original description	1.67		1.1
27.3.7	RNA.regulation of transcription.C2C2(Zn) CO-like, Constans-like zinc finger family	orange1.1g024658m|pacid:18130810	Transcript	weakly similar to ( 121) AT4G27310 | Symbols: | zinc finger (B-box type) family protein | chr4:13675853-13676616 FORWARDvery weakly similar to (93.2) loc_os08g08120 12008.m26597 protein transcription factor/ zinc ion binding protein, putative, expressed no original description	-2.5
27.4	RNA.RNA binding	orange1.1g014397m|pacid:18107150	Transcript	moderately similar to ( 314) AT3G15010 | Symbols: | RNA recognition motif (RRM)-containing protein | chr3:5052844-5054058 FORWARDmoderately similar to ( 245) loc_os01g42820 12001.m150655 protein heterogeneous nuclear ribonucleoprotein A3 homolog 2, putative, expressed no original description	1.06
27.4	RNA.RNA binding	orange1.1g026078m|pacid:18129501	Transcript	weakly similar to ( 188) AT3G10400 | Symbols: | RNA recognition motif (RRM)-containing protein | chr3:3232636-3233421 FORWARDmoderately similar to ( 210) loc_os09g37720 12009.m06719 protein RNA binding protein, putative, expressed no original description	1.55
27.4	RNA.RNA binding	orange1.1g018078m|pacid:18132803	Transcript	very weakly similar to (95.1) AT4G28990 | Symbols: | RNA-binding protein-related | chr4:14291205-14293018 FORWARD no original description	1.54
28.1	DNA.synthesis/chromatin structure	orange1.1g045842m|pacid:18106950	Transcript	highly similar to ( 655) AT1G77180 | Symbols: | chromatin protein family | chr1:28999791-29001632 REVERSEhighly similar to ( 657) loc_os02g52250 12002.m10256 protein pre-mRNA-splicing factor prp45, putative, expressedSKIP_SNW no original description	1.03
28.1.3	DNA.synthesis/chromatin structure.histone	orange1.1g022720m|pacid:18093464	Transcript	no original description	1.67
28.1.3	DNA.synthesis/chromatin structure.histone	orange1.1g032181m|pacid:18097541	Transcript	weakly similar to ( 162) AT5G59910 | Symbols: HTB4 | HTB4; DNA binding | chr5:24127206-24127658 FORWARDweakly similar to ( 166) H2B_GOSHI Histone H2B - Gossypium hirsutum (Upland cotton)weakly similar to ( 173) loc_os01g05970 12001.m07228 protein core histone H2A/H2B/H3/H4 family protein, expressedH2B no original description	1.25
28.2	DNA.repair	orange1.1g007957m|pacid:18120875	Transcript	highly similar to ( 664) AT5G50340 | Symbols: | ATP binding / damaged DNA binding / nucleoside-triphosphatase/ nucleotide binding | chr5:20491635-20495830 REVERSEhighly similar to ( 626) loc_os06g05820 12006.m05308 protein DNA repair protein radA, putative, expressedPRK11823 Sms Sms no original description	1.09
28.2	DNA.repair	orange1.1g021654m|pacid:18115494	Transcript	moderately similar to ( 415) AT3G04880 | Symbols: DRT102 | DRT102 (DNA-DAMAGE-REPAIR/TOLERATION 2) | chr3:1346431-1347363 REVERSEmoderately similar to ( 334) loc_os01g36090 12001.m09906 protein DNA-damage-repair/toleration protein DRT102, putative, expressedLacAB_rpiB RpiB PRK05571 no original description	1.18
29.2.1.1.1.1.20	protein.synthesis.ribosomal protein.prokaryotic.chloroplast.30S subunit.S20	orange1.1g029900m|pacid:18100947	Transcript	weakly similar to ( 122) AT3G15190 | Symbols: | chloroplast 30S ribosomal protein S20, putative | chr3:5116216-5117412 FORWARDvery weakly similar to (96.7) loc_os01g48690 12001.m150433 protein ribosomal protein rpS20, putative, expressed no original description	-1.11
29.2.1.1.1.1.530	protein.synthesis.ribosomal protein.prokaryotic.chloroplast.30S subunit.S30A	orange1.1g020955m|pacid:18119458	Transcript	moderately similar to ( 353) AT5G24490 | Symbols: | 30S ribosomal protein, putative | chr5:8365690-8367178 FORWARDmoderately similar to ( 323) RR30_SPIOL Plastid-specific 30S ribosomal protein 1, chloroplast precursor (PSRP-1) (CS-S5) (CS5) (S22) (Ribosomal protein 1) - Spinacia oleracea (Spinach)moderately similar to ( 268) loc_os03g63950 12003.m35647 protein plastid-specific 30S ribosomal prote…	-1.09
29.2.1.1.1.2.18	protein.synthesis.ribosomal protein.prokaryotic.chloroplast.50S subunit.L18	orange1.1g030804m|pacid:18122212	Transcript	moderately similar to ( 219) AT1G48350 | Symbols: | ribosomal protein L18 family protein | chr1:17867269-17868215 FORWARDweakly similar to ( 176) RK18_ORYSA 50S ribosomal protein L18, chloroplast precursor (CL18) - Oryza sativa (Rice)weakly similar to ( 176) loc_os03g61260 12003.m35497 protein 50S ribosomal protein L18, chloroplast precursor, putative, expressedrplR RplR rpl18 Ribosomal_L18p no o…	-1.08
29.2.1.1.1.2.34	protein.synthesis.ribosomal protein.prokaryotic.chloroplast.50S subunit.L34	orange1.1g031306m|pacid:18112475	Transcript	very weakly similar to (95.1) AT1G29070 | Symbols: | ribosomal protein L34 family protein | chr1:10149884-10151155 FORWARDvery weakly similar to (86.3) RK34_SPIOL 50S ribosomal protein L34, chloroplast precursor (CL34) - Spinacia oleracea (Spinach) no original description	-1.01
29.2.1.2.2.81	protein.synthesis.ribosomal protein.eukaryotic.60S subunit.P1	orange1.1g033944m|pacid:18127229	Transcript	very weakly similar to (95.9) AT5G24510 | Symbols: | 60s acidic ribosomal protein P1, putative | chr5:8369295-8369866 REVERSEvery weakly similar to (98.6) RLA1_MAIZE 60S acidic ribosomal protein P1 (L12) - Zea mays (Maize)very weakly similar to (89.7) loc_os08g02340 12008.m080029 protein 60S acidic ribosomal protein P1, putative, expressed no original description	1.92		LP1,LP2
29.2.1.2.2.513	protein.synthesis.ribosomal protein.eukaryotic.60S subunit.L13A	orange1.1g028649m|pacid:18131910	Transcript	moderately similar to ( 337) AT5G48760 | Symbols: | 60S ribosomal protein L13A (RPL13aD) | chr5:19771315-19772686 REVERSEmoderately similar to ( 320) RL13A_LUPLU 60S ribosomal protein L13a - Lupinus luteus (European yellow lupin)moderately similar to ( 322) loc_os03g54890 12003.m101506 protein 60S ribosomal protein L13a, putative, expressedRibosomal_L13 Ribosomal_L13 rpl13p RplM no original descr…	1.12
29.2.3	protein.synthesis.initiation	orange1.1g033744m|pacid:18108712	Transcript	weakly similar to ( 150) AT5G54940 | Symbols: | eukaryotic translation initiation factor SUI1, putative | chr5:22308420-22308758 REVERSEweakly similar to ( 146) SUI1_MAIZE Protein translation factor SUI1 homolog (Protein GOS2) - Zea mays (Maize)weakly similar to ( 146) loc_os05g41900 12005.m27899 protein protein translation factor SUI1, putative, expressed no original description	-1.34
29.2.3	protein.synthesis.initiation	orange1.1g008215m|pacid:18114689	Transcript	highly similar to ( 778) AT4G20980 | Symbols: | eukaryotic translation initiation factor 3 subunit 7, putative / eIF-3 zeta, putative / eIF3d, putative | chr4:11216997-11218772 FORWARDhighly similar to ( 685) loc_os05g49150 12005.m08985 protein eukaryotic translation initiation factor 3 subunit 7, putative, expressedeIF-3_zeta no original description	1.17
29.3.3	protein.targeting.chloroplast	orange1.1g009406m|pacid:18107778	Transcript	highly similar to ( 844) AT1G44446 | Symbols: CH1, ATCAO, CAO | CH1 (CHLORINA 1); chlorophyllide a oxygenase | chr1:16849132-16851152 REVERSEhighly similar to ( 850) CAO_ORYSA Chlorophyllide a oxygenase, chloroplast precursor (EC 1.13.12.14) (Chlorophyll a oxygenase) (Chlorophyll b synthase) - Oryza sativa (Rice)highly similar to ( 850) loc_os10g41780 12010.m21805 protein chlorophyllide a oxygena…	-1.46
29.4	protein.postranslational modification	orange1.1g016850m|pacid:18113968	Transcript	moderately similar to ( 294) AT3G57120 | Symbols: | protein kinase family protein | chr3:21139099-21140469 FORWARDweakly similar to ( 199) loc_os02g57440 12002.m10766 protein protein kinase APK1B, chloroplast precursor, putative, expressedS_TKc no original description	1.05
29.4	protein.postranslational modification	orange1.1g048600m|pacid:18128525	Transcript	nearly identical (1137) AT3G13670 | Symbols: | protein kinase family protein | chr3:4469434-4473234 FORWARDnearly identical (1030) loc_os05g11140 12005.m083646 protein ATP binding protein, putative, expressedPkinase S_TKc SPS1 S_TKc no original description	1.09
29.4	protein.postranslational modification	orange1.1g010756m|pacid:18108695	Transcript	highly similar to ( 650) AT1G50700 | Symbols: CPK33 | CPK33; ATP binding / calcium ion binding / calmodulin-dependent protein kinase/ kinase/ protein kinase/ protein serine/threonine kinase | chr1:18782214-18784385 FORWARDhighly similar to ( 645) CDPK2_ORYSA Calcium-dependent protein kinase, isoform 2 (EC 2.7.11.1) (CDPK 2) - Oryza sativa (Rice)highly similar to ( 645) loc_os07g33110 12007.m07969…	-1.96
29.4	protein.postranslational modification	orange1.1g013016m|pacid:18114354	Transcript	highly similar to ( 531) AT2G34650 | Symbols: PID, ABR | PID (PINOID); kinase/ protein kinase/ protein serine/threonine kinase | chr2:14589934-14591557 REVERSEmoderately similar to ( 340) KPK1_PHAVU Protein kinase PVPK-1 (EC 2.7.11.1) - Phaseolus vulgaris (Kidney bean) (French bean)moderately similar to ( 412) loc_os12g42020 12012.m07983 protein protein kinase PVPK-1, putative, expressedS_TKc S_T…	1.08
29.4	protein.postranslational modification	orange1.1g011041m|pacid:18106290	Transcript	highly similar to ( 622) AT1G54610 | Symbols: | protein kinase family protein | chr1:20393962-20396902 REVERSEmoderately similar to ( 223) CDC22_MEDSA Cell division control protein 2 homolog 2 (EC 2.7.11.22) - Medicago sativa (Alfalfa)highly similar to ( 621) loc_os07g47180 12007.m29311 protein transposon protein, putative, unclassified, expressedS_TKc S_TKc Pkinase SPS1 Pkinase_Tyr PTKc TyrKc PT…	1.15
29.4	protein.postranslational modification	orange1.1g017746m|pacid:18125072	Transcript	moderately similar to ( 343) AT5G67080 | Symbols: MAPKKK19 | MAPKKK19; ATP binding / kinase/ protein kinase/ protein serine/threonine kinase | chr5:26772726-26773760 FORWARDweakly similar to ( 101) M2K1_ORYSA Mitogen-activated protein kinase kinase 1 (EC 2.7.12.2) (MAP kinase kinase 1) (MAPKK1) (OsMEK1) - Oryza sativa (Rice)weakly similar to ( 173) loc_os02g21700 12002.m07409 protein mitogen-acti…	-1.41
29.4	protein.postranslational modification	orange1.1g036776m|pacid:18128751	Transcript	highly similar to ( 526) AT3G20860 | Symbols: ATNEK5 | ATNEK5 (NIMA-RELATED KINASE5); ATP binding / kinase/ protein kinase/ protein serine/threonine kinase/ protein tyrosine kinase | chr3:7306147-7308434 FORWARDweakly similar to ( 126) M2K1_ORYSA Mitogen-activated protein kinase kinase 1 (EC 2.7.12.2) (MAP kinase kinase 1) (MAPKK1) (OsMEK1) - Oryza sativa (Rice)moderately similar to ( 424) loc_os…	1.05
29.4	protein.postranslational modification	orange1.1g042746m|pacid:18111528	Transcript	moderately similar to ( 320) AT1G07150 | Symbols: MAPKKK13 | MAPKKK13; ATP binding / kinase/ protein kinase/ protein serine/threonine kinase | chr1:2194279-2195778 REVERSEvery weakly similar to (84.7) M2K1_ORYSA Mitogen-activated protein kinase kinase 1 (EC 2.7.12.2) (MAP kinase kinase 1) (MAPKK1) (OsMEK1) - Oryza sativa (Rice)moderately similar to ( 203) loc_os03g18170 12003.m07242 protein mitog…	-2.57
29.4	protein.postranslational modification	orange1.1g020657m|pacid:18128909	Transcript	moderately similar to ( 386) AT1G73500 | Symbols: ATMKK9, MKK9 | MKK9 (MAP KINASE KINASE 9); MAP kinase kinase/ kinase/ protein kinase activator | chr1:27639419-27640351 REVERSEweakly similar to ( 192) M2K1_ORYSA Mitogen-activated protein kinase kinase 1 (EC 2.7.12.2) (MAP kinase kinase 1) (MAPKK1) (OsMEK1) - Oryza sativa (Rice)moderately similar to ( 256) loc_os06g09180 12006.m05637 protein OsMK…	-1.44
29.4	protein.postranslational modification	orange1.1g015500m|pacid:18119399	Transcript	moderately similar to ( 320) AT1G05100 | Symbols: MAPKKK18 | MAPKKK18; ATP binding / kinase/ protein kinase/ protein serine/threonine kinase | chr1:1469679-1470698 FORWARDweakly similar to ( 116) M2K1_ORYSA Mitogen-activated protein kinase kinase 1 (EC 2.7.12.2) (MAP kinase kinase 1) (MAPKK1) (OsMEK1) - Oryza sativa (Rice)moderately similar to ( 298) loc_os02g21700 12002.m07409 protein mitogen-ac…	-2.23
29.4	protein.postranslational modification	orange1.1g004645m|pacid:18106130	Transcript	highly similar to ( 709) AT3G04910 | Symbols: WNK1, ZIK4 | WNK1 (WITH NO LYSINE (K) 1); kinase/ protein kinase/ protein serine/threonine kinase | chr3:1356061-1358057 FORWARDvery weakly similar to (99.8) M2K1_ORYSA Mitogen-activated protein kinase kinase 1 (EC 2.7.12.2) (MAP kinase kinase 1) (MAPKK1) (OsMEK1) - Oryza sativa (Rice)highly similar to ( 686) loc_os07g38530 12007.m29232 protein protei…	1.39
29.4	protein.postranslational modification	orange1.1g013522m|pacid:18122009	Transcript	highly similar to ( 630) AT4G30960 | Symbols: CIPK6, SIP3, SNRK3.14, ATCIPK6 | SIP3 (SOS3-INTERACTING PROTEIN 3); ATP binding / kinase/ protein kinase/ protein serine/threonine kinase | chr4:15067400-15068725 FORWARDmoderately similar to ( 428) CIPK1_ORYSA CIPK-like protein 1 (EC 2.7.11.1) (OsCK1) - Oryza sativa (Rice)highly similar to ( 519) loc_os01g10890 12001.m07709 protein CBL-interacting se…	1.34
29.4	protein.postranslational modification	orange1.1g009658m|pacid:18108580	Transcript	highly similar to ( 828) AT3G20410 | Symbols: CPK9 | CPK9 (calmodulin-domain protein kinase 9); calmodulin-dependent protein kinase/ kinase | chr3:7116388-7118824 FORWARDhighly similar to ( 822) CDPK2_ORYSA Calcium-dependent protein kinase, isoform 2 (EC 2.7.11.1) (CDPK 2) - Oryza sativa (Rice)highly similar to ( 822) loc_os07g33110 12007.m079696 protein calcium-dependent protein kinase, isoform …	-1.38
29.4	protein.postranslational modification	orange1.1g013487m|pacid:18136557	Transcript	highly similar to ( 724) AT1G01140 | Symbols: CIPK9, PKS6 | CIPK9 (CBL-INTERACTING PROTEIN KINASE 9); ATP binding / kinase/ protein kinase/ protein serine/threonine kinase | chr1:64398-67512 REVERSEhighly similar to ( 615) CIPK1_ORYSA CIPK-like protein 1 (EC 2.7.11.1) (OsCK1) - Oryza sativa (Rice)highly similar to ( 689) loc_os03g03510 12003.m34994 protein CIPK-like protein 1, putative, expressed…	-1.17
29.4	protein.postranslational modification	orange1.1g013538m|pacid:18109371	Transcript	highly similar to ( 620) AT3G17510 | Symbols: CIPK1, SnRK3.16 | CIPK1 (CBL-INTERACTING PROTEIN KINASE 1); kinase/ protein binding | chr3:5989309-5992627 REVERSEmoderately similar to ( 451) CIPK1_ORYSA CIPK-like protein 1 (EC 2.7.11.1) (OsCK1) - Oryza sativa (Rice)highly similar to ( 599) loc_os01g18800 12001.m150556 protein CBL-interacting serine/threonine-protein kinase 1, putative, expressedS_T…	-1.35
29.4	protein.postranslational modification	orange1.1g015135m|pacid:18137963	Transcript	moderately similar to ( 384) AT3G11410 | Symbols: ATPP2CA, AHG3, PP2CA | PP2CA (ARABIDOPSIS THALIANA PROTEIN PHOSPHATASE 2CA); protein binding / protein serine/threonine phosphatase | chr3:3584181-3585649 REVERSEmoderately similar to ( 303) loc_os05g38290 12005.m08008 protein protein phosphatase 2C, putative, expressedPP2Cc PP2Cc PP2C PTC1 no original description	1.81
29.4	protein.postranslational modification	orange1.1g001901m|pacid:18101284	Transcript	nearly identical (1620) AT2G27210 | Symbols: BSL3 | kelch repeat-containing serine/threonine phosphoesterase family protein | chr2:11630188-11636182 FORWARDnearly identical (1528) BSL2_ORYSA Serine/threonine-protein phosphatase BSL2 homolog (EC 3.1.3.16) (BSU1-like protein 2 homolog) - Oryza sativa (Rice)nearly identical (1541) loc_os03g44500 12003.m09488 protein serine/threonine-protein phosphat…	1.06
29.4.1.57	protein.postranslational modification.kinase.receptor like cytoplasmatic kinase VII	orange1.1g036483m|pacid:18119865	Transcript	moderately similar to ( 474) AT1G79680 | Symbols: | wall-associated kinase, putative | chr1:29980188-29982749 REVERSEweakly similar to ( 195) CRI4_MAIZE Putative receptor protein kinase CRINKLY4 precursor (EC 2.7.11.1) - Zea mays (Maize)moderately similar to ( 414) loc_os04g51040 12004.m10001 protein OsWAK50 - OsWAK receptor-like protein kinase, expressedS_TKc S_TKc Pkinase TyrKc Pkinase_Tyr PTKc…	2.45		1.1
29.4.1.57	protein.postranslational modification.kinase.receptor like cytoplasmatic kinase VII	orange1.1g014623m|pacid:18102635	Transcript	highly similar to ( 594) AT2G02800 | Symbols: APK2B | APK2B (PROTEIN KINASE 2B); ATP binding / kinase/ protein kinase/ protein serine/threonine kinase | chr2:796889-799250 REVERSEmoderately similar to ( 224) NORK_MEDTR Nodulation receptor kinase precursor (EC 2.7.11.1) (Does not make infections protein 2) (Symbiosis receptor-like kinase) (MtSYMRK) - Medicago truncatula (Barrel medic)highly simila…	-2.33
29.4.1.57	protein.postranslational modification.kinase.receptor like cytoplasmatic kinase VII	orange1.1g045256m|pacid:18137984	Transcript	highly similar to ( 797) AT3G55950 | Symbols: CCR3, ATCRR3 | CCR3 (ARABIDOPSIS THALIANA CRINKLY4 RELATED 3); kinase | chr3:20753903-20756347 REVERSEmoderately similar to ( 219) CRI4_MAIZE Putative receptor protein kinase CRINKLY4 precursor (EC 2.7.11.1) - Zea mays (Maize)highly similar to ( 567) loc_os05g03620 12005.m04896 protein protein kinase, putative, expressedS_TKc Pkinase S_TKc Pkinase_Tyr…	-2.14
29.4.1.57	protein.postranslational modification.kinase.receptor like cytoplasmatic kinase VII	orange1.1g003436m|pacid:18095409	Transcript	highly similar to ( 828) AT3G46290 | Symbols: | protein kinase, putative | chr3:17013009-17015501 FORWARDmoderately similar to ( 263) NORK_MEDTR Nodulation receptor kinase precursor (EC 2.7.11.1) (Does not make infections protein 2) (Symbiosis receptor-like kinase) (MtSYMRK) - Medicago truncatula (Barrel medic)highly similar to ( 788) loc_os06g22810 12006.m06934 protein protein kinase, putative, …	-2.54
29.4.1.57	protein.postranslational modification.kinase.receptor like cytoplasmatic kinase VII	orange1.1g005923m|pacid:18091215	Transcript	highly similar to ( 571) AT2G33580 | Symbols: | protein kinase family protein / peptidoglycan-binding LysM domain-containing protein | chr2:14219848-14221842 REVERSEweakly similar to ( 141) CRI4_MAIZE Putative receptor protein kinase CRINKLY4 precursor (EC 2.7.11.1) - Zea mays (Maize)moderately similar to ( 337) loc_os02g09960 12002.m06293 protein protein kinase, putative, expressedTyrKc PTKc Pki…	-1.63
29.4.1.57	protein.postranslational modification.kinase.receptor like cytoplasmatic kinase VII	orange1.1g005033m|pacid:18111634	Transcript	highly similar to ( 725) AT1G80870 | Symbols: | protein kinase family protein | chr1:30392133-30394211 FORWARDweakly similar to ( 130) CRI4_MAIZE Putative receptor protein kinase CRINKLY4 precursor (EC 2.7.11.1) - Zea mays (Maize)moderately similar to ( 205) loc_os08g17320 12008.m05851 protein ATP binding protein, putative, expressedS_TKc S_TKc Pkinase Pkinase_Tyr TyrKc PTKc PTKc_Csk_like no orig…	1.15
29.4.1.57	protein.postranslational modification.kinase.receptor like cytoplasmatic kinase VII	orange1.1g006019m|pacid:18138039	Transcript	moderately similar to ( 418) AT2G40270 | Symbols: | protein kinase family protein | chr2:16822136-16824327 REVERSEweakly similar to ( 102) NORK_MEDTR Nodulation receptor kinase precursor (EC 2.7.11.1) (Does not make infections protein 2) (Symbiosis receptor-like kinase) (MtSYMRK) - Medicago truncatula (Barrel medic)moderately similar to ( 403) loc_os03g18370 12003.m07260 protein ATP binding prote…	-1.04
29.4.1.57	protein.postranslational modification.kinase.receptor like cytoplasmatic kinase VII	orange1.1g016850m|pacid:18113968	Transcript	moderately similar to ( 294) AT3G57120 | Symbols: | protein kinase family protein | chr3:21139099-21140469 FORWARDweakly similar to ( 199) loc_os02g57440 12002.m10766 protein protein kinase APK1B, chloroplast precursor, putative, expressedS_TKc no original description	1.05
29.4.1.57	protein.postranslational modification.kinase.receptor like cytoplasmatic kinase VII	orange1.1g013519m|pacid:18092540	Transcript	moderately similar to ( 459) AT1G76360 | Symbols: | protein kinase, putative | chr1:28643242-28646483 REVERSEmoderately similar to ( 209) NORK_MEDTR Nodulation receptor kinase precursor (EC 2.7.11.1) (Does not make infections protein 2) (Symbiosis receptor-like kinase) (MtSYMRK) - Medicago truncatula (Barrel medic)moderately similar to ( 434) loc_os02g02600 12002.m05609 protein serine/threonine-p…	-1.77		1.3
29.4.1.57	protein.postranslational modification.kinase.receptor like cytoplasmatic kinase VII	orange1.1g005226m|pacid:18101502	Transcript	highly similar to ( 925) AT1G67510 | Symbols: | leucine-rich repeat family protein | chr1:25297477-25300184 REVERSEweakly similar to ( 168) PSKR_DAUCA Phytosulfokine receptor precursor (EC 2.7.11.1) (Phytosulfokine LRR receptor kinase) - Daucus carota (Carrot)moderately similar to ( 486) loc_os01g33090 12001.m09626 protein ATP binding protein, putative, expressedPkinase PTKc Pkinase_Tyr TyrKc S_T…	1.36
29.5	protein.degradation	orange1.1g009853m|pacid:18095411	Transcript	moderately similar to ( 469) AT5G13520 | Symbols: | peptidase M1 family protein | chr5:4342117-4344571 REVERSEmoderately similar to ( 450) loc_os03g60460 12003.m10935 protein leukotriene A-4 hydrolase, putative, expressedLeuk-A4-hydro_C Peptidase_M1 PepN no original description	1.33
29.5	protein.degradation	orange1.1g015405m|pacid:18133369	Transcript	moderately similar to ( 360) AT4G15410 | Symbols: PUX5 | PUX5 (Arabidopsis thaliana serine/threonine protein phosphatase 2A 55 kDa regulatory subunit B prime gamma); protein binding | chr4:8814868-8816596 FORWARDmoderately similar to ( 296) loc_os04g39040 12004.m08893 protein UBA and UBX domain-containing protein, putative, expressedSEP SEP p47_UBX no original description	1.16
29.5	protein.degradation	orange1.1g039121m|pacid:18117119	Transcript	moderately similar to ( 325) AT1G78680 | Symbols: ATGGH2 | ATGGH2 (gamma-glutamyl hydrolase 2); omega peptidase | chr1:29593933-29596037 FORWARDmoderately similar to ( 252) GGH_SOYBN Gamma-glutamyl hydrolase precursor (EC 3.4.19.9) (Gamma-Glu-X carboxypeptidase) (Conjugase) (GH) - Glycine max (Soybean)moderately similar to ( 249) loc_os05g44130 12005.m27626 protein gamma-glutamyl hydrolase precur…	-1.26
29.5.1	protein.degradation.subtilases	orange1.1g004242m|pacid:18136180	Transcript	highly similar to ( 823) AT1G01900 | Symbols: ATSBT1.1, SBTI1.1 | SBTI1.1; serine-type endopeptidase | chr1:310332-313011 FORWARDhighly similar to ( 616) loc_os04g48416 12004.m101731 protein subtilisin-like protease precursor, putative, expressedPA_subtilisin_like PA no original description	1.2
29.5.1	protein.degradation.subtilases	orange1.1g046220m|pacid:18100135	Transcript	highly similar to ( 554) AT5G51750 | Symbols: ATSBT1.3, SBT1.3 | ATSBT1.3 (ARABIDOPSIS THALIANA SUBTILASE 1.3); identical protein binding / serine-type endopeptidase | chr5:21020266-21022608 FORWARDhighly similar to ( 756) loc_os04g35140 12004.m08604 protein subtilisin-like protease precursor, putative, expressed no original description	1.51
29.5.3	protein.degradation.cysteine protease	orange1.1g024817m|pacid:18091775	Transcript	moderately similar to ( 369) AT1G47128 | Symbols: RD21, RD21A | RD21 (responsive to dehydration 21); cysteine-type endopeptidase/ cysteine-type peptidase | chr1:17283139-17285609 REVERSEmoderately similar to ( 364) ORYA_ORYSA Oryzain alpha chain precursor (EC 3.4.22.-) - Oryza sativa (Rice)moderately similar to ( 352) loc_os04g55650 12004.m78923 protein cysteine proteinase RD21a precursor, putati…	1.82
29.5.3	protein.degradation.cysteine protease	orange1.1g017318m|pacid:18100283	Transcript	highly similar to ( 578) AT4G39090 | Symbols: RD19, RD19A | RD19 (RESPONSIVE TO DEHYDRATION 19); cysteine-type endopeptidase/ cysteine-type peptidase | chr4:18215826-18217326 REVERSEhighly similar to ( 539) CYSP_PEA Cysteine proteinase 15A precursor (EC 3.4.22.-) (Turgor-responsive protein 15A) - Pisum sativum (Garden pea)highly similar to ( 503) loc_os02g27030 12002.m07847 protein cysteine prote…	1.47
29.5.4	protein.degradation.aspartate protease	orange1.1g036132m|pacid:18105794	Transcript	highly similar to ( 526) AT1G03220 | Symbols: | extracellular dermal glycoprotein, putative / EDGP, putative | chr1:787143-788444 FORWARDmoderately similar to ( 282) 7SB1_SOYBN Basic 7S globulin precursor (Bg) (SBg7S) [Contains: Basic 7S globulin high kDa subunit; Basic 7S globulin low kDa subunit] - Glycine max (Soybean)moderately similar to ( 438) loc_os05g33400 12005.m07572 protein basic 7S gl…	-2.5
35.2	not assigned.unknown	orange1.1g025415m|pacid:18127010	Transcript	moderately similar to ( 214) AT5G52420 | Symbols: | unknown protein | chr5:21281817-21282545 FORWARDweakly similar to ( 129) loc_os10g40040 12010.m06777 protein expressed protein no original description	-1.66
29.5.4	protein.degradation.aspartate protease	orange1.1g037976m|pacid:18106306	Transcript	moderately similar to ( 431) AT1G03220 | Symbols: | extracellular dermal glycoprotein, putative / EDGP, putative | chr1:787143-788444 FORWARDmoderately similar to ( 263) 7SB1_SOYBN Basic 7S globulin precursor (Bg) (SBg7S) [Contains: Basic 7S globulin high kDa subunit; Basic 7S globulin low kDa subunit] - Glycine max (Soybean)moderately similar to ( 381) loc_os05g33430 12005.m07575 protein basic 7…	-2.51
29.5.4	protein.degradation.aspartate protease	orange1.1g017049m|pacid:18107806	Transcript	moderately similar to ( 443) AT1G44130 | Symbols: | nucellin protein, putative | chr1:16787508-16789318 REVERSEmoderately similar to ( 259) ASP1_ORYSA Aspartic proteinase Asp1 precursor (EC 3.4.23.-) (OsAsp1) (OSAP1) (Nucellin-like protein) - Oryza sativa (Rice)moderately similar to ( 331) loc_os12g07780 12012.m04765 protein aspartic proteinase Asp1 precursor, putative, expressed no original desc…	-1.09
29.5.4	protein.degradation.aspartate protease	orange1.1g040581m|pacid:18106229	Transcript	moderately similar to ( 201) AT1G03220 | Symbols: | extracellular dermal glycoprotein, putative / EDGP, putative | chr1:787143-788444 FORWARDweakly similar to ( 145) 7SB1_SOYBN Basic 7S globulin precursor (Bg) (SBg7S) [Contains: Basic 7S globulin high kDa subunit; Basic 7S globulin low kDa subunit] - Glycine max (Soybean)weakly similar to ( 167) loc_os05g33410 12005.m07573 protein basic 7S globul…	-2.37
29.5.5	protein.degradation.serine protease	orange1.1g011764m|pacid:18091609	Transcript	highly similar to ( 733) AT5G42240 | Symbols: scpl42 | scpl42 (serine carboxypeptidase-like 42); serine-type carboxypeptidase | chr5:16888717-16890931 FORWARDmoderately similar to ( 331) CBP23_HORVU Serine carboxypeptidase II-3 precursor (EC 3.4.16.6) (CP-MII.3) [Contains: Serine carboxypeptidase II-3 chain A; Serine carboxypeptidase II-3 chain B] - Hordeum vulgare (Barley)highly similar to ( 698…	-1.11
29.5.5	protein.degradation.serine protease	orange1.1g010508m|pacid:18104330	Transcript	highly similar to ( 735) AT3G45010 | Symbols: scpl48 | scpl48 (serine carboxypeptidase-like 48); serine-type carboxypeptidase | chr3:16466328-16468845 FORWARDhighly similar to ( 705) CBP3_ORYSA Serine carboxypeptidase 3 precursor (EC 3.4.16.5) (Serine carboxypeptidase III) - Oryza sativa (Rice)highly similar to ( 705) loc_os02g02320 12002.m05581 protein serine carboxypeptidase 3 precursor, putati…	1.77
29.5.5	protein.degradation.serine protease	orange1.1g031873m|pacid:18105182	Transcript	very weakly similar to (84.7) AT3G12203 | Symbols: scpl17 | scpl17 (serine carboxypeptidase-like 17); serine-type carboxypeptidase | chr3:3891357-3893956 REVERSEvery weakly similar to (91.7) loc_os04g09720 12004.m35249 protein serine carboxypeptidase 1 precursor, putative, expressed no original description	1.16
27.3.7	RNA.regulation of transcription.C2C2(Zn) CO-like, Constans-like zinc finger family	orange1.1g026022m|pacid:18111589	Transcript	weakly similar to ( 105) AT1G07050 | Symbols: | CONSTANS-like protein-related | chr1:2164327-2165133 REVERSEvery weakly similar to (85.5) loc_os02g05470 12002.m05895 protein CCT motif family protein, expressed no original description	3.72	1.2
29.5.7	protein.degradation.metalloprotease	orange1.1g021444m|pacid:18102852	Transcript	moderately similar to ( 372) AT1G70170 | Symbols: MMP | MMP (MATRIX METALLOPROTEINASE); metalloendopeptidase/ metallopeptidase | chr1:26424005-26425141 FORWARDmoderately similar to ( 257) MEP1_SOYBN Metalloendoproteinase 1 precursor (EC 3.4.24.-) (SMEP1) - Glycine max (Soybean)moderately similar to ( 271) loc_os02g50730 12002.m10107 protein metalloendoproteinase 1 precursor, putative, expressedPe…	-1.57
20.2.1	stress.abiotic.heat	orange1.1g028960m|pacid:18134524	Transcript	moderately similar to ( 263) AT2G20560 | Symbols: | DNAJ heat shock family protein | chr2:8848353-8849815 REVERSEvery weakly similar to (87.8) DNJH_CUCSA DnaJ protein homolog (DNAJ-1) - Cucumis sativus (Cucumber)moderately similar to ( 254) loc_os05g48810 12005.m27974 protein dnaJ homolog subfamily B member 5, putative, expressedDnaJ no original description	1.76		2.1
29.5.9	protein.degradation.AAA type	orange1.1g041423m|pacid:18118603	Transcript	highly similar to ( 527) AT5G40010 | Symbols: AATP1 | AATP1 (AAA-ATPase 1); ATP binding / ATPase/ nucleoside-triphosphatase/ nucleotide binding | chr5:16020218-16021762 REVERSEmoderately similar to ( 499) loc_os12g24320 12012.m06266 protein cell Division Protein AAA ATPase family, putative, expressedAAA no original description	1.47
29.5.9	protein.degradation.AAA type	orange1.1g011286m|pacid:18113565	Transcript	moderately similar to ( 409) AT3G50930 | Symbols: BCS1 | BCS1 (CYTOCHROME BC1 SYNTHESIS); ATP binding / ATPase/ nucleoside-triphosphatase/ nucleotide binding | chr3:18929817-18931547 FORWARDmoderately similar to ( 353) loc_os01g42030 12001.m10470 protein mitochondrial chaperone BCS1, putative, expressedAAA no original description	1
29.5.11	protein.degradation.ubiquitin	orange1.1g014676m|pacid:18112668	Transcript	highly similar to ( 508) AT4G22290 | Symbols: | ubiquitin thiolesterase | chr4:11783199-11785730 REVERSEmoderately similar to ( 330) loc_os04g51710 12004.m10066 protein cysteine-type endopeptidase/ ubiquitin thiolesterase, putative, expressed no original description	1.22
29.5.11.1	protein.degradation.ubiquitin.ubiquitin	orange1.1g012713m|pacid:18094974	Transcript	highly similar to ( 785) AT4G05320 | Symbols: UBQ10 | UBQ10 (POLYUBIQUITIN 10); protein binding | chr4:2718559-2719932 FORWARDweakly similar to ( 134) UBIQ_WHEAT Ubiquitin - Triticum aestivum (Wheat)highly similar to ( 784) loc_os06g46770 12006.m091761 protein polyubiquitin containing 7 ubiquitin monomers, putative, expressedUbiquitin UBQ ubiquitin Nedd8 UBL no original description	1.06
29.5.11.1	protein.degradation.ubiquitin.ubiquitin	orange1.1g026957m|pacid:18105515	Transcript	moderately similar to ( 398) AT5G03240 | Symbols: UBQ3 | UBQ3 (POLYUBIQUITIN 3); protein binding | chr5:771976-772896 REVERSEweakly similar to ( 134) UBIQ_WHEAT Ubiquitin - Triticum aestivum (Wheat)moderately similar to ( 398) loc_os04g53620 12004.m101663 protein polyubiquitin OUB2, putative, expressedUbiquitin UBQ Nedd8 ubiquitin UBL no original description	2.39
29.5.11.1	protein.degradation.ubiquitin.ubiquitin	orange1.1g026933m|pacid:18132040	Transcript	moderately similar to ( 399) AT5G03240 | Symbols: UBQ3 | UBQ3 (POLYUBIQUITIN 3); protein binding | chr5:771976-772896 REVERSEweakly similar to ( 135) UBIQ_WHEAT Ubiquitin - Triticum aestivum (Wheat)moderately similar to ( 399) loc_os04g53620 12004.m101663 protein polyubiquitin OUB2, putative, expressedUbiquitin UBQ ubiquitin Nedd8 UBL no original description	1.43
29.5.11.4.2	protein.degradation.ubiquitin.E3.RING	orange1.1g019604m|pacid:18104692	Transcript	moderately similar to ( 248) AT3G12920 | Symbols: | protein binding / zinc ion binding | chr3:4122127-4123323 REVERSEweakly similar to ( 109) loc_os03g46570 12003.m09676 protein ubiquitin-protein ligase/ zinc ion binding protein, putative, expressed no original description	1.84
29.5.11.4.2	protein.degradation.ubiquitin.E3.RING	orange1.1g009036m|pacid:18135326	Transcript	moderately similar to ( 476) AT5G40140 | Symbols: | armadillo/beta-catenin repeat family protein / U-box domain-containing protein | chr5:16057347-16058999 FORWARDweakly similar to ( 150) loc_os06g13080 12006.m06023 protein spotted leaf protein 11, putative, expressed no original description	1.19
29.5.11.4.2	protein.degradation.ubiquitin.E3.RING	orange1.1g032461m|pacid:18099182	Transcript	weakly similar to ( 193) AT5G22920 | Symbols: | zinc finger (C3HC4-type RING finger) family protein | chr5:7665143-7667031 FORWARDweakly similar to ( 179) loc_os10g31850 12010.m22037 protein RING finger and CHY zinc finger domain-containing protein 1, putative, expressed no original description	-2.9
29.5.11.4.2	protein.degradation.ubiquitin.E3.RING	orange1.1g024938m|pacid:18130746	Transcript	weakly similar to ( 169) AT4G27470 | Symbols: | zinc finger (C3HC4-type RING finger) family protein | chr4:13735576-13736307 FORWARDweakly similar to ( 108) loc_os01g56070 12001.m150727 protein RING finger protein 5, putative, expressed no original description	-1.45
29.5.11.4.2	protein.degradation.ubiquitin.E3.RING	orange1.1g015232m|pacid:18127317	Transcript	moderately similar to ( 233) AT3G18930 | Symbols: | zinc finger (C3HC4-type RING finger) family protein | chr3:6524110-6525345 REVERSEvery weakly similar to (97.1) loc_os12g40460 12012.m07830 protein zinc finger, C3HC4 type family protein, expressed no original description	1.02
29.5.11.4.2	protein.degradation.ubiquitin.E3.RING	orange1.1g024682m|pacid:18136270	Transcript	weakly similar to ( 136) AT2G47560 | Symbols: | zinc finger (C3HC4-type RING finger) family protein | chr2:19511934-19512617 REVERSEvery weakly similar to (94.7) loc_os06g09310 12006.m05650 protein znf, putative, expressed no original description	1.22
29.5.11.4.2	protein.degradation.ubiquitin.E3.RING	orange1.1g045745m|pacid:18097416	Transcript	weakly similar to ( 181) AT5G59550 | Symbols: | zinc finger (C3HC4-type RING finger) family protein | chr5:23998422-23999645 REVERSEweakly similar to ( 190) loc_os05g01940 12005.m04730 protein zinc finger, RING-type, putative, expressed no original description	1.17
29.5.11.4.2	protein.degradation.ubiquitin.E3.RING	orange1.1g017402m|pacid:18114728	Transcript	moderately similar to ( 384) AT4G21350 | Symbols: B80, PUB8 | PUB8 (PLANT U-BOX 8); binding / protein binding / ubiquitin-protein ligase/ zinc ion binding | chr4:11356143-11357267 REVERSEweakly similar to ( 146) SPL11_ORYSA Spotted leaf protein 11 (Spotted leaf11) (Cell death-related protein SPL11) - Oryza sativa (Rice)weakly similar to ( 160) loc_os08g04470 12008.m04590 protein ubiquitin-protein…	-1.51
29.5.11.4.2	protein.degradation.ubiquitin.E3.RING	orange1.1g006099m|pacid:18097386	Transcript	highly similar to ( 834) AT3G46510 | Symbols: PUB13, ATPUB13 | PUB13 (PLANT U-BOX 13); ubiquitin-protein ligase | chr3:17124106-17126539 REVERSEhighly similar to ( 686) SPL11_ORYSA Spotted leaf protein 11 (Spotted leaf11) (Cell death-related protein SPL11) - Oryza sativa (Rice)highly similar to ( 696) loc_os03g16824 12003.m07115 protein spotted leaf protein 11, putative, expressedUbox U-box no or…	-1.08
29.5.11.4.2	protein.degradation.ubiquitin.E3.RING	orange1.1g018028m|pacid:18138837	Transcript	moderately similar to ( 237) AT5G45100 | Symbols: | protein binding / zinc ion binding | chr5:18218938-18219741 FORWARDweakly similar to ( 121) loc_os03g46570 12003.m09676 protein ubiquitin-protein ligase/ zinc ion binding protein, putative, expressed no original description	1.2
29.5.11.4.2	protein.degradation.ubiquitin.E3.RING	orange1.1g018409m|pacid:18123548	Transcript	moderately similar to ( 204) AT1G32740 | Symbols: | protein binding / zinc ion binding | chr1:11844883-11846082 FORWARDweakly similar to ( 130) loc_os02g46220 12002.m09659 protein S-ribonuclease binding protein SBP1, putative, expressed no original description	1.15
29.5.11.4.2	protein.degradation.ubiquitin.E3.RING	orange1.1g048793m|pacid:18093952	Transcript	highly similar to ( 684) AT5G01830 | Symbols: | armadillo/beta-catenin repeat family protein / U-box domain-containing protein | chr5:320983-323007 FORWARDweakly similar to ( 187) SPL11_ORYSA Spotted leaf protein 11 (Spotted leaf11) (Cell death-related protein SPL11) - Oryza sativa (Rice)moderately similar to ( 432) loc_os05g39930 12005.m08170 protein spotted leaf protein 11, putative, expressedU…	-1.21
29.5.11.4.2	protein.degradation.ubiquitin.E3.RING	orange1.1g002091m|pacid:18135895	Transcript	moderately similar to ( 209) AT1G76390 | Symbols: | armadillo/beta-catenin repeat family protein / U-box domain-containing protein | chr1:28655914-28658531 FORWARDvery weakly similar to (95.9) SPL11_ORYSA Spotted leaf protein 11 (Spotted leaf11) (Cell death-related protein SPL11) - Oryza sativa (Rice)moderately similar to ( 311) loc_os01g72000 12001.m13238 protein armadillo repeat-containing prot…	-1.01
29.5.11.4.2	protein.degradation.ubiquitin.E3.RING	orange1.1g037216m|pacid:18137555	Transcript	moderately similar to ( 204) AT3G60220 | Symbols: ATL4 | ATL4; protein binding / zinc ion binding | chr3:22254790-22255794 REVERSEweakly similar to ( 117) loc_os02g46340 12002.m09671 protein RING-H2 finger protein ATL3J, putative, expressed no original description	1.43
29.5.11.4.2	protein.degradation.ubiquitin.E3.RING	orange1.1g006494m|pacid:18099312	Transcript	highly similar to ( 660) AT5G42340 | Symbols: | binding / ubiquitin-protein ligase | chr5:16928086-16930367 REVERSEmoderately similar to ( 422) SPL11_ORYSA Spotted leaf protein 11 (Spotted leaf11) (Cell death-related protein SPL11) - Oryza sativa (Rice)highly similar to ( 620) loc_os08g37570 12008.m07743 protein spotted leaf protein 11, putative, expressedUbox U-box no original description	-1.14
29.5.11.4.3.2	protein.degradation.ubiquitin.E3.SCF.FBOX	orange1.1g040396m|pacid:18100777	Transcript	moderately similar to ( 298) AT2G26850 | Symbols: | F-box family protein | chr2:11449369-11450889 REVERSEmoderately similar to ( 321) loc_os01g17390 12001.m08330 protein cyclin-like F-box, putative, expressed no original description	-1.16
29.5.11.4.3.2	protein.degradation.ubiquitin.E3.SCF.FBOX	orange1.1g006499m|pacid:18107634	Transcript	highly similar to ( 652) AT5G27920 | Symbols: | F-box family protein | chr5:9942063-9944507 REVERSEmoderately similar to ( 433) loc_os12g36670 12012.m07452 protein ubiquitin-protein ligase, putative, expressed no original description	-1.02
29.5.11.4.3.2	protein.degradation.ubiquitin.E3.SCF.FBOX	orange1.1g048754m|pacid:18095106	Transcript	highly similar to ( 988) AT1G68050 | Symbols: ADO3, FKF1 | FKF1 (FLAVIN-BINDING, KELCH REPEAT, F BOX 1); signal transducer/ two-component sensor/ ubiquitin-protein ligase | chr1:25508737-25510697 FORWARDhighly similar to ( 877) ADO3_ORYSA Adagio-like protein 3 - Oryza sativa (Rice)highly similar to ( 877) loc_os11g34460 12011.m080021 protein adagio protein 1, putative, expressed no original descr…	2.37	1.6	1.3
29.5.11.4.3.2	protein.degradation.ubiquitin.E3.SCF.FBOX	orange1.1g020465m|pacid:18095880	Transcript	moderately similar to ( 207) AT2G01620 | Symbols: MEE11 | MEE11 (maternal effect embryo arrest 11) | chr2:278204-279226 FORWARDweakly similar to ( 199) loc_os08g33140 12008.m07306 protein F-box domain containing protein, expressed no original description	-1.16
29.5.11.4.3.2	protein.degradation.ubiquitin.E3.SCF.FBOX	orange1.1g014979m|pacid:18098975	Transcript	moderately similar to ( 493) AT2G18280 | Symbols: AtTLP2 | AtTLP2 (TUBBY LIKE PROTEIN 2); phosphoric diester hydrolase/ transcription factor | chr2:7946754-7948176 FORWARDhighly similar to ( 525) loc_os02g47640 12002.m09798 protein tubby-like protein, putative, expressedTub no original description	-1.13
29.5.11.4.5.2	protein.degradation.ubiquitin.E3.BTB/POZ Cullin3.BTB/POZ	orange1.1g017954m|pacid:18132185	Transcript	moderately similar to ( 405) AT5G63160 | Symbols: BT1 | BT1 (BTB AND TAZ DOMAIN PROTEIN 1); protein binding / transcription regulator | chr5:25333485-25335399 REVERSEmoderately similar to ( 262) loc_os01g66890 12001.m43320 protein protein binding protein, putative, expressed no original description	-3.35
29.6	protein.folding	orange1.1g030573m|pacid:18098315	Transcript	moderately similar to ( 273) AT2G43560 | Symbols: | immunophilin / FKBP-type peptidyl-prolyl cis-trans isomerase family protein | chr2:18073995-18075385 REVERSEmoderately similar to ( 241) loc_os08g42850 12008.m080225 protein FKBP-type peptidyl-prolyl cis-trans isomerase 2, chloroplast precursor, putative, expressedFkpA FKBP_C no original description	-1.08
29.6	protein.folding	orange1.1g007313m|pacid:18110066	Transcript	highly similar to ( 907) AT1G55490 | Symbols: CPN60B, LEN1 | CPN60B (CHAPERONIN 60 BETA); ATP binding / protein binding | chr1:20715717-20718673 REVERSEhighly similar to ( 875) RUBB_BRANA RuBisCO large subunit-binding protein subunit beta, chloroplast precursor (60 kDa chaperonin subunit beta) (CPN-60 beta) - Brassica napus (Rape)highly similar to ( 858) loc_os06g02380 12006.m31823 protein ruBisC…	-1.1
29.6	protein.folding	orange1.1g025502m|pacid:18125787	Transcript	moderately similar to ( 328) AT5G20720 | Symbols: CPN20, CPN10, CHCPN10, ATCPN21, CPN21 | CPN20 (CHAPERONIN 20); calmodulin binding | chr5:7015015-7016354 FORWARDmoderately similar to ( 281) CH10C_SPIOL 20 kDa chaperonin, chloroplast precursor (Protein Cpn21) (Chloroplast protein Cpn10) (Chloroplast chaperonin 10) (Ch-CPN10) - Spinacia oleracea (Spinach)moderately similar to ( 290) loc_os06g09679…	-1.18
29.6	protein.folding	orange1.1g042997m|pacid:18133957	Transcript	moderately similar to ( 246) AT1G18170 | Symbols: | immunophilin / FKBP-type peptidyl-prolyl cis-trans isomerase family protein | chr1:6254291-6255507 FORWARDmoderately similar to ( 234) loc_os03g50080 12003.m10003 protein FK506 binding protein, putative, expressed no original description	-1.05
29.6	protein.folding	orange1.1g034351m|pacid:18101634	Transcript	weakly similar to ( 130) AT5G43260 | Symbols: | chaperone protein dnaJ-related | chr5:17357693-17357986 REVERSE no original description	1.27
29.7	protein.glycosylation	orange1.1g034867m|pacid:18096569	Transcript	very weakly similar to (98.2) AT2G26100 | Symbols: | galactosyltransferase family protein | chr2:11116212-11118129 REVERSEvery weakly similar to (91.7) loc_os06g06280 12006.m091613 protein beta-1,3-galactosyltransferase 6, putative, expressed no original description	-1.69
33.99	development.unspecified	orange1.1g029070m|pacid:18107081	Transcript	moderately similar to ( 308) AT1G10200 | Symbols: WLIM1 | WLIM1; transcription factor/ zinc ion binding | chr1:3346677-3347763 REVERSEmoderately similar to ( 246) SF3_HELAN Pollen-specific protein SF3 - Helianthus annuus (Common sunflower)moderately similar to ( 295) loc_os12g32620 12012.m07062 protein pollen-specific protein SF3, putative, expressed no original description	1
29.5.5	protein.degradation.serine protease	orange1.1g029400m|pacid:18129173	Transcript	weakly similar to ( 149) AT1G33540 | Symbols: scpl18 | scpl18 (serine carboxypeptidase-like 18); serine-type carboxypeptidase | chr1:12162349-12164700 REVERSEweakly similar to ( 110) CBP1_HORVU Serine carboxypeptidase 1 precursor (EC 3.4.16.5) (Serine carboxypeptidase I) (Carboxypeptidase C) (CP-MI) [Contains: Serine carboxypeptidase 1 chain A (Serine carboxypeptidase I chain A); Serine carboxype…	1.43		1.1
30.1	signalling.in sugar and nutrient physiology	orange1.1g021826m|pacid:18091018	Transcript	moderately similar to ( 423) AT5G64260 | Symbols: EXL2 | EXL2 (EXORDIUM LIKE 2) | chr5:25703980-25704897 FORWARDmoderately similar to ( 320) loc_os02g52040 12002.m10235 protein phi-1-like phosphate-induced protein, putative, expressedPhi_1 no original description	-2.16
21.1	redox.thioredoxin	orange1.1g029703m|pacid:18118191	Transcript	weakly similar to ( 197) AT5G06690 | Symbols: WCRKC1 | WCRKC1 (WCRKC THIOREDOXIN 1) | chr5:2060852-2061956 REVERSEweakly similar to ( 160) loc_os02g53400 12002.m10369 protein thioredoxin-like 5, chloroplast precursor, putative, expressed no original description	1.6
30.1	signalling.in sugar and nutrient physiology	orange1.1g029827m|pacid:18126983	Transcript	weakly similar to ( 200) AT5G52390 | Symbols: | photoassimilate-responsive protein, putative | chr5:21264281-21265173 REVERSEPAR1 no original description	1.87		1.6
30.2.11	signalling.receptor kinases.leucine rich repeat XI	orange1.1g006739m|pacid:18132323	Transcript	highly similar to ( 812) AT2G31880 | Symbols: | leucine-rich repeat transmembrane protein kinase, putative | chr2:13554920-13556845 FORWARDweakly similar to ( 186) PSKR_DAUCA Phytosulfokine receptor precursor (EC 2.7.11.1) (Phytosulfokine LRR receptor kinase) - Daucus carota (Carrot)moderately similar to ( 441) loc_os06g18000 12006.m06512 protein protein kinase domain containing protein, expresse…	-1.17		1.3
30.2.11	signalling.receptor kinases.leucine rich repeat XI	orange1.1g001653m|pacid:18124063	Transcript	moderately similar to ( 426) AT1G07390 | Symbols: AtRLP1 | protein binding | chr1:2269893-2274654 FORWARDmoderately similar to ( 213) PSKR_DAUCA Phytosulfokine receptor precursor (EC 2.7.11.1) (Phytosulfokine LRR receptor kinase) - Daucus carota (Carrot)moderately similar to ( 325) loc_os04g55420 12004.m10434 protein protein binding protein, putative, expressed no original description	-1.06	1.4	3.8
30.11	signalling.light	orange1.1g029976m|pacid:18106314	Transcript	weakly similar to ( 176) AT3G22840 | Symbols: ELIP1, ELIP | ELIP1 (EARLY LIGHT-INDUCABLE PROTEIN); chlorophyll binding | chr3:8084628-8085445 REVERSEweakly similar to ( 167) ELI_PEA Early light-induced protein, chloroplast precursor (ELIP) - Pisum sativum (Garden pea)weakly similar to ( 122) loc_os07g08160 12007.m05273 protein early light-induced protein, chloroplast precursor, putative, expresse…	5.8		2.6
30.2.17	signalling.receptor kinases.DUF 26	orange1.1g003402m|pacid:18130920	Transcript	highly similar to ( 611) AT4G21380 | Symbols: ARK3 | ARK3 (A. THALIANA RECEPTOR KINASE 3); kinase/ transmembrane receptor protein serine/threonine kinase | chr4:11389219-11393090 REVERSEmoderately similar to ( 301) SLSG3_BRAOL S-locus-specific glycoprotein S13 precursor (SLSG-13) (Fragment) - Brassica oleracea (Wild cabbage)highly similar to ( 547) loc_os07g36544 12007.m07905 protein serine/threo…	1.68		1.2
30.2.17	signalling.receptor kinases.DUF 26	orange1.1g002969m|pacid:18114514	Transcript	nearly identical (1057) AT4G21380 | Symbols: ARK3 | ARK3 (A. THALIANA RECEPTOR KINASE 3); kinase/ transmembrane receptor protein serine/threonine kinase | chr4:11389219-11393090 REVERSEmoderately similar to ( 445) SLSG3_BRAOL S-locus-specific glycoprotein S13 precursor (SLSG-13) (Fragment) - Brassica oleracea (Wild cabbage)highly similar to ( 845) loc_os07g36544 12007.m07905 protein serine/threon…	1.47		1.1
30.2.24	signalling.receptor kinases.S-locus glycoprotein like	orange1.1g003402m|pacid:18130920	Transcript	highly similar to ( 611) AT4G21380 | Symbols: ARK3 | ARK3 (A. THALIANA RECEPTOR KINASE 3); kinase/ transmembrane receptor protein serine/threonine kinase | chr4:11389219-11393090 REVERSEmoderately similar to ( 301) SLSG3_BRAOL S-locus-specific glycoprotein S13 precursor (SLSG-13) (Fragment) - Brassica oleracea (Wild cabbage)highly similar to ( 547) loc_os07g36544 12007.m07905 protein serine/threo…	1.68		1.2
30.2.24	signalling.receptor kinases.S-locus glycoprotein like	orange1.1g002969m|pacid:18114514	Transcript	nearly identical (1057) AT4G21380 | Symbols: ARK3 | ARK3 (A. THALIANA RECEPTOR KINASE 3); kinase/ transmembrane receptor protein serine/threonine kinase | chr4:11389219-11393090 REVERSEmoderately similar to ( 445) SLSG3_BRAOL S-locus-specific glycoprotein S13 precursor (SLSG-13) (Fragment) - Brassica oleracea (Wild cabbage)highly similar to ( 845) loc_os07g36544 12007.m07905 protein serine/threon…	1.47		1.1
30.2.25	signalling.receptor kinases.wall associated kinase	orange1.1g036483m|pacid:18119865	Transcript	moderately similar to ( 474) AT1G79680 | Symbols: | wall-associated kinase, putative | chr1:29980188-29982749 REVERSEweakly similar to ( 195) CRI4_MAIZE Putative receptor protein kinase CRINKLY4 precursor (EC 2.7.11.1) - Zea mays (Maize)moderately similar to ( 414) loc_os04g51040 12004.m10001 protein OsWAK50 - OsWAK receptor-like protein kinase, expressedS_TKc S_TKc Pkinase TyrKc Pkinase_Tyr PTKc…	2.45		1.1
30.2.3	signalling.receptor kinases.leucine rich repeat III	orange1.1g005226m|pacid:18101502	Transcript	highly similar to ( 925) AT1G67510 | Symbols: | leucine-rich repeat family protein | chr1:25297477-25300184 REVERSEweakly similar to ( 168) PSKR_DAUCA Phytosulfokine receptor precursor (EC 2.7.11.1) (Phytosulfokine LRR receptor kinase) - Daucus carota (Carrot)moderately similar to ( 486) loc_os01g33090 12001.m09626 protein ATP binding protein, putative, expressedPkinase PTKc Pkinase_Tyr TyrKc S_T…	1.36
30.2.11	signalling.receptor kinases.leucine rich repeat XI	orange1.1g002562m|pacid:18138739	Transcript	highly similar to ( 687) AT1G56130 | Symbols: | leucine-rich repeat family protein / protein kinase family protein | chr1:20994931-21000887 REVERSEweakly similar to ( 137) RPK1_IPONI Receptor-like protein kinase precursor (EC 2.7.11.1) - Ipomoea nil (Japanese morning glory) (Pharbitis nil)highly similar to ( 659) loc_os08g10330 12008.m05166 protein SHR5-receptor-like kinase, putative, expressed n…	-1.05
30.2.11	signalling.receptor kinases.leucine rich repeat XI	orange1.1g004704m|pacid:18094644	Transcript	moderately similar to ( 486) AT1G74170 | Symbols: AtRLP13 | AtRLP13 (Receptor Like Protein 13); protein binding | chr1:27891555-27895441 REVERSEmoderately similar to ( 209) RPK1_IPONI Receptor-like protein kinase precursor (EC 2.7.11.1) - Ipomoea nil (Japanese morning glory) (Pharbitis nil)moderately similar to ( 307) loc_os04g55420 12004.m10434 protein protein binding protein, putative, expresse…	-1.43
30.2.11	signalling.receptor kinases.leucine rich repeat XI	orange1.1g035761m|pacid:18106466	Transcript	moderately similar to ( 382) AT4G08850 | Symbols: | kinase | chr4:5637467-5640496 REVERSEmoderately similar to ( 278) RPK1_IPONI Receptor-like protein kinase precursor (EC 2.7.11.1) - Ipomoea nil (Japanese morning glory) (Pharbitis nil)moderately similar to ( 409) loc_os10g02970 12010.m03714 protein receptor-like protein kinase precursor, putativeS_TKc S_TKc Pkinase Pkinase_Tyr TyrKc PTKc PTKc_Ep…	-1.4
30.2.11	signalling.receptor kinases.leucine rich repeat XI	orange1.1g001253m|pacid:18093686	Transcript	nearly identical (1355) AT5G63930 | Symbols: | leucine-rich repeat transmembrane protein kinase, putative | chr5:25583006-25586392 FORWARDhighly similar to ( 546) RPK1_IPONI Receptor-like protein kinase precursor (EC 2.7.11.1) - Ipomoea nil (Japanese morning glory) (Pharbitis nil)nearly identical (1238) loc_os04g42700 12004.m09235 protein receptor-like protein kinase precursor, putative, expresse…	1.11
30.2.11	signalling.receptor kinases.leucine rich repeat XI	orange1.1g001384m|pacid:18134889	Transcript	nearly identical (1359) AT1G74360 | Symbols: | leucine-rich repeat transmembrane protein kinase, putative | chr1:27954299-27957911 FORWARDmoderately similar to ( 329) RPK1_IPONI Receptor-like protein kinase precursor (EC 2.7.11.1) - Ipomoea nil (Japanese morning glory) (Pharbitis nil)highly similar to (1000) loc_os07g40630 12007.m08303 protein BRASSINOSTEROID INSENSITIVE 1 precursor, putative, ex…	-1.18
30.2.11	signalling.receptor kinases.leucine rich repeat XI	orange1.1g001816m|pacid:18124907	Transcript	nearly identical (1599) AT5G65700 | Symbols: BAM1 | BAM1 (BARELY ANY MERISTEM 1); ATP binding / kinase/ protein serine/threonine kinase | chr5:26281826-26284945 FORWARDhighly similar to ( 506) RPK1_IPONI Receptor-like protein kinase precursor (EC 2.7.11.1) - Ipomoea nil (Japanese morning glory) (Pharbitis nil)nearly identical (1392) loc_os03g56270 12003.m35431 protein receptor protein kinase CLAV…	1.39
30.2.16	signalling.receptor kinases.Catharanthus roseus-like RLK1	orange1.1g038032m|pacid:18123180	Transcript	weakly similar to ( 159) AT3G51550 | Symbols: FER | FER (FERONIA); kinase/ protein kinase | chr3:19117877-19120564 REVERSEweakly similar to ( 141) loc_os01g56330 12001.m11789 protein protein kinase, putative, expressed no original description	-1.1
30.2.17	signalling.receptor kinases.DUF 26	orange1.1g005649m|pacid:18094222	Transcript	moderately similar to ( 362) AT4G05200 | Symbols: | protein kinase family protein | chr4:2679793-2682309 REVERSEmoderately similar to ( 214) NORK_PEA Nodulation receptor kinase precursor (EC 2.7.11.1) - Pisum sativum (Garden pea)moderately similar to ( 323) loc_os01g57480 12001.m11899 protein serine/threonine-protein kinase receptor precursor, putative, expressedPkinase_Tyr TyrKc PTKc Pkinase S_T…	-1.76
30.2.17	signalling.receptor kinases.DUF 26	orange1.1g016347m|pacid:18123670	Transcript	highly similar to ( 561) AT1G16670 | Symbols: | protein kinase family protein | chr1:5697846-5699492 FORWARDmoderately similar to ( 219) NORK_PEA Nodulation receptor kinase precursor (EC 2.7.11.1) - Pisum sativum (Garden pea)moderately similar to ( 488) loc_os02g06930 12002.m100111 protein serine/threonine-protein kinase receptor precursor, putative, expressedS_TKc TyrKc S_TKc Pkinase Pkinase_Tyr…	-1.23
30.2.17	signalling.receptor kinases.DUF 26	orange1.1g002566m|pacid:18130547	Transcript	nearly identical (1132) AT1G07650 | Symbols: | leucine-rich repeat transmembrane protein kinase, putative | chr1:2359817-2366423 REVERSEmoderately similar to ( 209) NORK_PEA Nodulation receptor kinase precursor (EC 2.7.11.1) - Pisum sativum (Garden pea)nearly identical (1019) loc_os09g17630 12009.m05021 protein receptor-like protein kinase 2, putative, expressedPkinase_Tyr PTKc TyrKc S_TKc S_TKc …	-2.36
30.2.17	signalling.receptor kinases.DUF 26	orange1.1g013934m|pacid:18110302	Transcript	moderately similar to ( 441) AT1G78850 | Symbols: | curculin-like (mannose-binding) lectin family protein | chr1:29642072-29643397 REVERSEmoderately similar to ( 429) EP1G_DAUCA Epidermis-specific secreted glycoprotein EP1 precursor (52/54 kDa medium protein) - Daucus carota (Carrot)weakly similar to ( 149) loc_os04g23760 12004.m07515 protein ATP binding protein, putativeB_lectin B_lectin B_lecti…	-4.89
30.2.17	signalling.receptor kinases.DUF 26	orange1.1g004402m|pacid:18122026	Transcript	moderately similar to ( 364) AT3G16030 | Symbols: CES101 | CES101 (CALLUS EXPRESSION OF RBCS 101); ATP binding / carbohydrate binding / kinase/ protein kinase/ protein serine/threonine kinase/ protein tyrosine kinase/ sugar binding | chr3:5439609-5442802 FORWARDmoderately similar to ( 211) NORK_PEA Nodulation receptor kinase precursor (EC 2.7.11.1) - Pisum sativum (Garden pea)moderately similar t…	1.63
30.2.17	signalling.receptor kinases.DUF 26	orange1.1g005156m|pacid:18114169	Transcript	moderately similar to ( 459) AT4G05200 | Symbols: | protein kinase family protein | chr4:2679793-2682309 REVERSEweakly similar to ( 191) PSKR_DAUCA Phytosulfokine receptor precursor (EC 2.7.11.1) (Phytosulfokine LRR receptor kinase) - Daucus carota (Carrot)moderately similar to ( 429) loc_os07g35260 12007.m079704 protein serine/threonine kinase-like protein, putative, expressedPkinase_Tyr PTKc Ty…	-3.6
30.2.21	signalling.receptor kinases.lysine motif	orange1.1g016850m|pacid:18113968	Transcript	moderately similar to ( 294) AT3G57120 | Symbols: | protein kinase family protein | chr3:21139099-21140469 FORWARDweakly similar to ( 199) loc_os02g57440 12002.m10766 protein protein kinase APK1B, chloroplast precursor, putative, expressedS_TKc no original description	1.05
30.2.24	signalling.receptor kinases.S-locus glycoprotein like	orange1.1g036124m|pacid:18120879	Transcript	moderately similar to ( 289) AT3G16030 | Symbols: CES101 | CES101 (CALLUS EXPRESSION OF RBCS 101); ATP binding / carbohydrate binding / kinase/ protein kinase/ protein serine/threonine kinase/ protein tyrosine kinase/ sugar binding | chr3:5439609-5442802 FORWARDweakly similar to ( 109) SLSG6_BRAOL S-locus-specific glycoprotein S6 precursor (SLSG-6) - Brassica oleracea (Wild cabbage)weakly similar…	-1.32
30.2.24	signalling.receptor kinases.S-locus glycoprotein like	orange1.1g013934m|pacid:18110302	Transcript	moderately similar to ( 441) AT1G78850 | Symbols: | curculin-like (mannose-binding) lectin family protein | chr1:29642072-29643397 REVERSEmoderately similar to ( 429) EP1G_DAUCA Epidermis-specific secreted glycoprotein EP1 precursor (52/54 kDa medium protein) - Daucus carota (Carrot)weakly similar to ( 149) loc_os04g23760 12004.m07515 protein ATP binding protein, putativeB_lectin B_lectin B_lecti…	-4.89
27.3.62	RNA.regulation of transcription.Nucleosome/chromatin assembly factor group	orange1.1g029982m|pacid:18137995	Transcript	very weakly similar to (99.4) AT3G51880 | Symbols: HMGB1, NFD1 | HMGB1 (HIGH MOBILITY GROUP B 1); DNA binding / chromatin binding / structural constituent of chromatin / transcription factor | chr3:19247241-19248491 REVERSEvery weakly similar to (86.7) loc_os09g37910 12009.m22188 protein HMG1/2-like protein, putative, expressed no original description	1.61	1	1.1
30.3	signalling.calcium	orange1.1g013059m|pacid:18101226	Transcript	weakly similar to ( 125) AT5G62070 | Symbols: IQD23 | IQD23 (IQ-domain 23); calmodulin binding | chr5:24930057-24932451 REVERSEweakly similar to ( 115) loc_os04g48160 12004.m09754 protein calmodulin binding protein, putative, expressed no original description	2.08
30.3	signalling.calcium	orange1.1g012650m|pacid:18101554	Transcript	moderately similar to ( 292) AT5G13460 | Symbols: IQD11 | IQD11 (IQ-domain 11); calmodulin binding | chr5:4316323-4318247 FORWARDweakly similar to ( 122) loc_os03g23960 12003.m07742 protein SF16-like protein, putative, expressed no original description	1
30.3	signalling.calcium	orange1.1g012456m|pacid:18137141	Transcript	highly similar to ( 603) AT1G02270 | Symbols: | endonuclease/exonuclease/phosphatase family protein / calcium-binding EF hand family protein | chr1:443301-446197 REVERSEhighly similar to ( 565) loc_os10g13550 12010.m21844 protein calcium ion binding protein, putative, expressed no original description	-1.36
30.3	signalling.calcium	orange1.1g007352m|pacid:18121981	Transcript	highly similar to ( 758) AT2G24300 | Symbols: | calmodulin-binding protein | chr2:10341431-10343457 FORWARDhighly similar to ( 634) loc_os02g08120 12002.m33346 protein calmodulin binding protein, putative, expressedCalmodulin_bind no original description	-2.7
30.3	signalling.calcium	orange1.1g008453m|pacid:18132117	Transcript	moderately similar to ( 474) AT5G62570 | Symbols: | calmodulin-binding protein | chr5:25114988-25116967 FORWARDmoderately similar to ( 413) loc_os03g32160 12003.m35288 protein calmodulin binding protein, putative, expressedCalmodulin_bind no original description	-1.57
30.3	signalling.calcium	orange1.1g043797m|pacid:18111825	Transcript	weakly similar to ( 115) AT2G44310 | Symbols: | calcium-binding EF hand family protein | chr2:18309285-18309713 FORWARDweakly similar to ( 156) loc_os09g31040 12009.m06222 protein EF hand family protein, expressed no original description	2.25
30.3	signalling.calcium	orange1.1g017302m|pacid:18121867	Transcript	highly similar to ( 511) AT5G08580 | Symbols: | calcium-binding EF hand family protein | chr5:2780976-2782961 REVERSEmoderately similar to ( 322) loc_os02g12880 12002.m34004 protein calcium ion binding protein, putative, expressed no original description	1.21
30.3	signalling.calcium	orange1.1g025241m|pacid:18133235	Transcript	moderately similar to ( 300) AT4G33000 | Symbols: CBL10, ATCBL10 | CBL10 (CALCINEURIN B-LIKE 10); calcium ion binding | chr4:15924349-15926052 FORWARDmoderately similar to ( 305) loc_os01g39770 12001.m43482 protein calcineurin B-like protein 10, putative, expressed no original description	-1.89
30.3	signalling.calcium	orange1.1g030421m|pacid:18127321	Transcript	weakly similar to ( 139) AT2G15680 | Symbols: | calmodulin-related protein, putative | chr2:6831024-6831587 FORWARDvery weakly similar to (84.7) CALM_CHLRE Calmodulin (CaM) - Chlamydomonas reinhardtiiweakly similar to ( 106) loc_os01g72100 12001.m13246 protein polcalcin Jun o 2, putative, expressedFRQ1 no original description	-1.66
30.3	signalling.calcium	orange1.1g012482m|pacid:18137142	Transcript	highly similar to ( 608) AT1G02270 | Symbols: | endonuclease/exonuclease/phosphatase family protein / calcium-binding EF hand family protein | chr1:443301-446197 REVERSEhighly similar to ( 564) loc_os10g13550 12010.m21844 protein calcium ion binding protein, putative, expressed no original description	-1.3
30.3	signalling.calcium	orange1.1g003452m|pacid:18106009	Transcript	highly similar to ( 705) AT3G22910 | Symbols: | calcium-transporting ATPase, plasma membrane-type, putative / Ca(2+)-ATPase, putative (ACA13) | chr3:8116335-8119388 REVERSEmoderately similar to ( 452) ACA2_ORYSA Calcium-transporting ATPase 2, plasma membrane-type (EC 3.6.3.8) (Ca(2+)-ATPase isoform 2) - Oryza sativa (Rice)highly similar to ( 602) loc_os10g28240 12010.m05706 protein calcium-transp…	-2.05
30.3	signalling.calcium	orange1.1g009658m|pacid:18108580	Transcript	highly similar to ( 828) AT3G20410 | Symbols: CPK9 | CPK9 (calmodulin-domain protein kinase 9); calmodulin-dependent protein kinase/ kinase | chr3:7116388-7118824 FORWARDhighly similar to ( 822) CDPK2_ORYSA Calcium-dependent protein kinase, isoform 2 (EC 2.7.11.1) (CDPK 2) - Oryza sativa (Rice)highly similar to ( 822) loc_os07g33110 12007.m079696 protein calcium-dependent protein kinase, isoform …	-1.38
30.3	signalling.calcium	orange1.1g033062m|pacid:18137450	Transcript	weakly similar to ( 142) AT2G46600 | Symbols: | calcium-binding protein, putative | chr2:19136070-19136477 FORWARDweakly similar to ( 107) loc_os06g46950 12006.m09221 protein EF-hand Ca2+-binding protein CCD1, putative, expressed no original description	-1.35
30.3	signalling.calcium	orange1.1g018604m|pacid:18108653	Transcript	moderately similar to ( 493) AT3G20410 | Symbols: CPK9 | CPK9 (calmodulin-domain protein kinase 9); calmodulin-dependent protein kinase/ kinase | chr3:7116388-7118824 FORWARDmoderately similar to ( 495) CDPK2_ORYSA Calcium-dependent protein kinase, isoform 2 (EC 2.7.11.1) (CDPK 2) - Oryza sativa (Rice)moderately similar to ( 495) loc_os07g33110 12007.m079696 protein calcium-dependent protein kina…	-1.56
30.3	signalling.calcium	orange1.1g028383m|pacid:18135298	Transcript	weakly similar to ( 145) AT5G39670 | Symbols: | calcium-binding EF hand family protein | chr5:15883270-15883884 FORWARDweakly similar to ( 103) loc_os11g38780 12011.m07725 protein calcium ion binding protein, putative no original description	-1.41		1.7
30.4.5	signalling.phosphinositides.inositol-1,3,4-trisphosphate 5/6-kinase	orange1.1g019509m|pacid:18129137	Transcript	moderately similar to ( 369) AT4G08170 | Symbols: | inositol 1,3,4-trisphosphate 5/6-kinase family protein | chr4:5163707-5166094 REVERSEmoderately similar to ( 207) ITPK1_MAIZE Inositol-tetrakisphosphate 1-kinase 1 (EC 2.7.1.134) (Inositol-triphosphate 5/6-kinase 1) (EC 2.7.1.159) (Inositol 1,3,4-trisphosphate 5/6-kinase 1) (Ins(1,3,4)P(3) 5/6-kinase 1) (ZmIpk) (Low phytic acid protein 2) - Zea …	-1.23
30.4.5	signalling.phosphinositides.inositol-1,3,4-trisphosphate 5/6-kinase	orange1.1g019319m|pacid:18108107	Transcript	moderately similar to ( 420) AT4G08170 | Symbols: | inositol 1,3,4-trisphosphate 5/6-kinase family protein | chr4:5163707-5166094 REVERSEmoderately similar to ( 233) ITPK1_MAIZE Inositol-tetrakisphosphate 1-kinase 1 (EC 2.7.1.134) (Inositol-triphosphate 5/6-kinase 1) (EC 2.7.1.159) (Inositol 1,3,4-trisphosphate 5/6-kinase 1) (Ins(1,3,4)P(3) 5/6-kinase 1) (ZmIpk) (Low phytic acid protein 2) - Zea …	-1.03
30.4.5	signalling.phosphinositides.inositol-1,3,4-trisphosphate 5/6-kinase	orange1.1g021495m|pacid:18129138	Transcript	moderately similar to ( 326) AT4G33770 | Symbols: | inositol 1,3,4-trisphosphate 5/6-kinase family protein | chr4:16193589-16195238 REVERSEweakly similar to ( 185) ITPK1_MAIZE Inositol-tetrakisphosphate 1-kinase 1 (EC 2.7.1.134) (Inositol-triphosphate 5/6-kinase 1) (EC 2.7.1.159) (Inositol 1,3,4-trisphosphate 5/6-kinase 1) (Ins(1,3,4)P(3) 5/6-kinase 1) (ZmIpk) (Low phytic acid protein 2) - Zea ma…	-1.06
30.5	signalling.G-proteins	orange1.1g027703m|pacid:18103533	Transcript	moderately similar to ( 315) AT3G07410 | Symbols: AtRABA5b | AtRABA5b (Arabidopsis Rab GTPase homolog A5b); GTP binding | chr3:2372485-2373482 REVERSEmoderately similar to ( 237) RB11A_LOTJA Ras-related protein Rab11A - Lotus japonicusmoderately similar to ( 301) loc_os08g41340 12008.m08112 protein ras-related protein ARA-4, putative, expressedRab11_like RAB Ras Rab Rab8_Rab10_Rab13_like Rab2 Rab…	1.11
30.5	signalling.G-proteins	orange1.1g031858m|pacid:18097648	Transcript	weakly similar to ( 146) AT3G15680 | Symbols: | zinc finger (Ran-binding) family protein | chr3:5315437-5316048 FORWARDweakly similar to ( 128) loc_os06g04920 12006.m31973 protein zinc finger protein, putative, expressed no original description	1.53
30.1	signalling.phosphorelay	orange1.1g031712m|pacid:18105723	Transcript	moderately similar to ( 205) AT3G21510 | Symbols: AHP1 | AHP1 (HISTIDINE-CONTAINING PHOSPHOTRANSMITTER 1); histidine phosphotransfer kinase | chr3:7578432-7579537 REVERSEweakly similar to ( 112) HP1_ORYSA Histidine-containing phosphotransfer protein 1 (OsHP1) - Oryza sativa (Rice)weakly similar to ( 130) loc_os05g44570 12005.m64253 protein histidine-containing phosphotransfer protein 4, putative,…	-1.23
30.11	signalling.light	orange1.1g029497m|pacid:18105657	Transcript	weakly similar to ( 188) AT3G22840 | Symbols: ELIP1, ELIP | ELIP1 (EARLY LIGHT-INDUCABLE PROTEIN); chlorophyll binding | chr3:8084628-8085445 REVERSEweakly similar to ( 179) ELI_PEA Early light-induced protein, chloroplast precursor (ELIP) - Pisum sativum (Garden pea)weakly similar to ( 129) loc_os07g08160 12007.m05273 protein early light-induced protein, chloroplast precursor, putative, expresse…	2.47
30.11	signalling.light	orange1.1g007944m|pacid:18128597	Transcript	highly similar to ( 794) AT2G30520 | Symbols: RPT2 | RPT2 (ROOT PHOTOTROPISM 2); protein binding | chr2:13002920-13005153 REVERSEweakly similar to ( 177) NPH3_ORYSA Coleoptile phototropism protein 1 (Non-phototropic hypocotyl 3-like protein) (NPH3-like protein) - Oryza sativa (Rice)moderately similar to ( 379) loc_os11g02610 12011.m079930 protein RPT2-like protein, putative, expressedNPH3 no orig…	-1.47
30.11	signalling.light	orange1.1g010843m|pacid:18102877	Transcript	weakly similar to ( 146) AT1G14280 | Symbols: PKS2 | PKS2 (PHYTOCHROME KINASE SUBSTRATE 2) | chr1:4877657-4878985 FORWARD no original description	1.19
30.11	signalling.light	orange1.1g009648m|pacid:18096080	Transcript	moderately similar to ( 446) AT3G18890 | Symbols: | binding / catalytic/ coenzyme binding | chr3:6511169-6514729 FORWARDmoderately similar to ( 376) loc_os10g01044 12010.m065206 protein tic62 protein, putative, expressed no original description	-1.06
30.11	signalling.light	orange1.1g016901m|pacid:18096085	Transcript	moderately similar to ( 430) AT3G18890 | Symbols: | binding / catalytic/ coenzyme binding | chr3:6511169-6514729 FORWARDmoderately similar to ( 361) loc_os10g01044 12010.m065206 protein tic62 protein, putative, expressed no original description	-1.19
30.11	signalling.light	orange1.1g002191m|pacid:18112278	Transcript	nearly identical (1333) AT4G18130 | Symbols: PHYE | PHYE (PHYTOCHROME DEFECTIVE E); G-protein coupled photoreceptor/ protein histidine kinase/ signal transducer | chr4:10042312-10045948 REVERSEnearly identical (1432) PHYE_IPONI Phytochrome E - Ipomoea nil (Japanese morning glory) (Pharbitis nil)nearly identical (1258) loc_os03g19590 12003.m07375 protein phytochrome B, putative, expressedCOG4251 P…	1.2
30.11	signalling.light	orange1.1g001353m|pacid:18112276	Transcript	nearly identical (1477) AT4G18130 | Symbols: PHYE | PHYE (PHYTOCHROME DEFECTIVE E); G-protein coupled photoreceptor/ protein histidine kinase/ signal transducer | chr4:10042312-10045948 REVERSEnearly identical (1601) PHYE_IPONI Phytochrome E - Ipomoea nil (Japanese morning glory) (Pharbitis nil)nearly identical (1358) loc_os03g19590 12003.m07375 protein phytochrome B, putative, expressedCOG4251 P…	1.12
30.11	signalling.light	orange1.1g001210m|pacid:18112275	Transcript	nearly identical (1536) AT4G18130 | Symbols: PHYE | PHYE (PHYTOCHROME DEFECTIVE E); G-protein coupled photoreceptor/ protein histidine kinase/ signal transducer | chr4:10042312-10045948 REVERSEnearly identical (1668) PHYE_IPONI Phytochrome E - Ipomoea nil (Japanese morning glory) (Pharbitis nil)nearly identical (1413) loc_os03g19590 12003.m07375 protein phytochrome B, putative, expressedCOG4251 P…	1.15
21.1	redox.thioredoxin	orange1.1g030114m|pacid:18118192	Transcript	weakly similar to ( 179) AT5G06690 | Symbols: WCRKC1 | WCRKC1 (WCRKC THIOREDOXIN 1) | chr5:2060852-2061956 REVERSEweakly similar to ( 142) loc_os02g53400 12002.m10369 protein thioredoxin-like 5, chloroplast precursor, putative, expressed no original description	1.47
31.1	cell.organisation	orange1.1g045393m|pacid:18108564	Transcript	weakly similar to ( 179) AT4G03460 | Symbols: | ankyrin repeat family protein | chr4:1536404-1540111 REVERSEweakly similar to ( 160) loc_os09g16550 12009.m04915 protein protein binding protein, putative, expressedANK no original description	-2.73
31.1	cell.organisation	orange1.1g041139m|pacid:18106708	Transcript	moderately similar to ( 278) AT3G23400 | Symbols: | plastid-lipid associated protein PAP / fibrillin family protein | chr3:8376636-8378225 REVERSEmoderately similar to ( 283) loc_os11g38260 12011.m07673 protein harpin binding protein 1, putative, expressedPAP_fibrillin no original description	-1.01
31.1	cell.organisation	orange1.1g045262m|pacid:18116873	Transcript	moderately similar to ( 280) AT1G52080 | Symbols: AR791 | AR791; actin binding | chr1:19369788-19371862 FORWARDmoderately similar to ( 236) loc_os05g09380 12005.m083641 protein AR791, putative, expressed no original description	1.15
31.1	cell.organisation	orange1.1g034278m|pacid:18120866	Transcript	weakly similar to ( 168) AT1G52240 | Symbols: ATROPGEF11, ROPGEF11 | ROPGEF11 (RHO GUANYL-NUCLEOTIDE EXCHANGE FACTOR 11); Rho guanyl-nucleotide exchange factor | chr1:19458844-19459235 REVERSEvery weakly similar to (80.5) DYL1_CHLRE Dynein 8 kDa light chain, flagellar outer arm - Chlamydomonas reinhardtiiweakly similar to ( 145) loc_os01g55510 12001.m11709 protein dynein light chain LC6, flagella…	1.93
31.1	cell.organisation	orange1.1g021204m|pacid:18128278	Transcript	moderately similar to ( 462) AT5G65020 | Symbols: ANNAT2 | ANNAT2 (Annexin Arabidopsis 2); calcium ion binding / calcium-dependent phospholipid binding | chr5:25974366-25975554 FORWARDmoderately similar to ( 314) ANX4_FRAAN Annexin-like protein RJ4 - Fragaria ananassa (Strawberry)moderately similar to ( 384) loc_os06g11800 12006.m05897 protein annexin-like protein RJ4, putative, expressedAnnexin …	-1.28
31.1	cell.organisation	orange1.1g041054m|pacid:18097517	Transcript	moderately similar to ( 446) AT2G28840 | Symbols: | ankyrin repeat family protein | chr2:12378672-12380474 FORWARDmoderately similar to ( 351) loc_os05g02130 12005.m04749 protein ankyrin repeat domain-containing protein 28, putative, expressedANK no original description	1.18
31.1	cell.organisation	orange1.1g025233m|pacid:18116185	Transcript	weakly similar to ( 129) AT5G12380 | Symbols: | annexin, putative | chr5:4009223-4010687 FORWARDweakly similar to ( 117) ANX4_FRAAN Annexin-like protein RJ4 - Fragaria ananassa (Strawberry)moderately similar to ( 251) loc_os09g27990 12009.m05950 protein fiber annexin, putative, expressed no original description	1.31
31.1	cell.organisation	orange1.1g036202m|pacid:18102879	Transcript	weakly similar to ( 120) AT5G12380 | Symbols: | annexin, putative | chr5:4009223-4010687 FORWARDweakly similar to ( 137) ANX4_FRAAN Annexin-like protein RJ4 - Fragaria ananassa (Strawberry)weakly similar to ( 110) loc_os01g31270 12001.m09458 protein annexin-like protein RJ4, putative no original description	-1.14
31.1	cell.organisation	orange1.1g011578m|pacid:18104981	Transcript	highly similar to ( 753) AT3G24530 | Symbols: | AAA-type ATPase family protein / ankyrin repeat family protein | chr3:8945678-8947786 REVERSEhighly similar to ( 675) loc_os02g16660 12002.m33635 protein protein cbxX, chromosomal, putative, expressedANK no original description	-1.31
31.1	cell.organisation	orange1.1g003814m|pacid:18139030	Transcript	moderately similar to ( 394) AT3G18670 | Symbols: | ankyrin repeat family protein | chr3:6424135-6426471 REVERSEweakly similar to ( 102) loc_os03g17240 12003.m07154 protein protein binding protein, putative, expressed no original description	-1.89
31.2	cell.division	orange1.1g027212m|pacid:18093415	Transcript	moderately similar to ( 214) AT3G63190 | Symbols: RRF | RRF (RIBOSOME RECYCLING FACTOR, CHLOROPLAST PRECURSOR) | chr3:23342861-23344640 REVERSEweakly similar to ( 199) RRFC_SPIOL Ribosome recycling factor, chloroplast precursor (Ribosome-releasing factor, chloroplast) (RRF) (CpFrr) (RRFHCP) - Spinacia oleracea (Spinach)weakly similar to ( 175) loc_os07g38300 12007.m29415 protein ribosome recyclin…	-1.01
31.2	cell.division	orange1.1g011775m|pacid:18138333	Transcript	highly similar to ( 550) AT3G55580 | Symbols: | regulator of chromosome condensation (RCC1) family protein | chr3:20612766-20615730 FORWARDhighly similar to ( 522) loc_os01g62810 12001.m97558 protein expressed proteinATS1 no original description	-2
31.2	cell.division	orange1.1g001328m|pacid:18094782	Transcript	nearly identical (1212) AT2G27170 | Symbols: TTN7, SMC3 | TTN7 (TITAN7); ATP binding / protein binding | chr2:11609319-11617064 REVERSEhighly similar to ( 733) loc_os02g04050 12002.m05754 protein chromosome segregation protein sudA, putative, expressedSmc ABC_SMC3_euk SMC_N SMC_hinge ABC_SMC2_euk ABC_SMC_head SbcC no original description	-1.16
31.2	cell.division	orange1.1g012245m|pacid:18103428	Transcript	highly similar to ( 522) AT3G53830 | Symbols: | regulator of chromosome condensation (RCC1) family protein / UVB-resistance protein-related | chr3:19940814-19943592 FORWARDhighly similar to ( 510) loc_os01g62810 12001.m97558 protein expressed proteinATS1 no original description	-1.79
31.2	cell.division	orange1.1g042844m|pacid:18134203	Transcript	moderately similar to ( 399) AT5G48330 | Symbols: | regulator of chromosome condensation (RCC1) family protein | chr5:19585989-19587729 FORWARDmoderately similar to ( 328) loc_os02g10380 12002.m06336 protein regulator of chromosome condensation like, putative, expressedATS1 no original description	1.09
31.2.5	cell.division.plastid	orange1.1g009106m|pacid:18107834	Transcript	highly similar to ( 639) AT1G58200 | Symbols: MSL3 | MSL3 (MscS-LIKE 3); ion channel | chr1:21548370-21552488 REVERSEmoderately similar to ( 384) loc_os03g31839 12003.m08431 protein retrotransposon protein, putative, unclassifiedMS_channel no original description	-1.3
31.2.5	cell.division.plastid	orange1.1g009063m|pacid:18107832	Transcript	highly similar to ( 641) AT1G58200 | Symbols: MSL3 | MSL3 (MscS-LIKE 3); ion channel | chr1:21548370-21552488 REVERSEmoderately similar to ( 384) loc_os03g31839 12003.m08431 protein retrotransposon protein, putative, unclassifiedMS_channel no original description	-1.32
31.3.1	cell.cycle.peptidylprolyl isomerase	orange1.1g030245m|pacid:18092980	Transcript	moderately similar to ( 259) AT2G16600 | Symbols: ROC3 | ROC3; peptidyl-prolyl cis-trans isomerase | chr2:7200862-7201383 FORWARDmoderately similar to ( 270) CYPH_CATRO Peptidyl-prolyl cis-trans isomerase (EC 5.2.1.8) (PPIase) (Rotamase) (Cyclophilin) (Cyclosporin A-binding protein) - Catharanthus roseus (Rosy periwinkle) (Madagascar periwinkle)moderately similar to ( 244) loc_os02g02890 12002.m0…	1.98
31.3.1	cell.cycle.peptidylprolyl isomerase	orange1.1g021845m|pacid:18121978	Transcript	moderately similar to ( 277) AT5G35100 | Symbols: | peptidyl-prolyl cis-trans isomerase | chr5:13360459-13361377 REVERSEmoderately similar to ( 276) loc_os08g19610 12008.m26485 protein peptidyl-prolyl cis-trans isomerase, cyclophilin-type family protein, expressedcyclophilin no original description	-1.95
31.4	cell.vesicle transport	orange1.1g021919m|pacid:18105304	Transcript	moderately similar to ( 316) AT4G25850 | Symbols: ORP4B | ORP4B (OSBP(OXYSTEROL BINDING PROTEIN)-RELATED PROTEIN 4B); oxysterol binding | chr4:13143859-13146654 FORWARDmoderately similar to ( 316) loc_os08g40590 12008.m08038 protein oxysterol-binding protein OBPa, putative, expressedOxysterol_BP no original description	1.05
31.4	cell.vesicle transport	orange1.1g041244m|pacid:18111320	Transcript	highly similar to ( 869) AT5G58430 | Symbols: ATEXO70B1 | ATEXO70B1 (exocyst subunit EXO70 family protein B1); protein binding | chr5:23621460-23623334 REVERSEhighly similar to ( 550) loc_os01g61180 12001.m12245 protein protein binding protein, putative, expressedExo70 no original description	-1.18
31.5.1	cell.cell death.plants	orange1.1g008646m|pacid:18112611	Transcript	highly similar to ( 890) AT1G29690 | Symbols: CAD1 | CAD1 (constitutively activated cell death 1) | chr1:10379310-10381861 REVERSEhighly similar to ( 698) loc_os01g54510 12001.m11614 protein MAC/Perforin domain containing protein, expressedMACPF no original description	-1.33
33.3	development.squamosa promoter binding like (SPL)	orange1.1g011662m|pacid:18102604	Transcript	moderately similar to ( 255) AT5G43270 | Symbols: SPL2 | SPL2 (SQUAMOSA PROMOTER BINDING PROTEIN-LIKE 2); DNA binding / transcription factor | chr5:17360527-17362143 REVERSEweakly similar to ( 119) LG1_MAIZE LIGULELESS1 protein - Zea mays (Maize)moderately similar to ( 244) loc_os06g49010 12006.m091569 protein squamosa promoter-binding-like protein 11, putative, expressedSBP no original descripti…	1.04
33.3	development.squamosa promoter binding like (SPL)	orange1.1g032937m|pacid:18115443	Transcript	weakly similar to ( 132) AT3G60030 | Symbols: SPL12 | SPL12 (squamosa promoter-binding protein-like 12); transcription factor | chr3:22165856-22169410 REVERSEweakly similar to ( 124) SBP2_ANTMA Squamosa promoter-binding protein 2 - Antirrhinum majus (Garden snapdragon)weakly similar to ( 128) loc_os03g61760 12003.m11057 protein squamosa promoter-binding-like protein 12, putative, expressedSBP no …	1.03
33.99	development.unspecified	orange1.1g029380m|pacid:18127919	Transcript	weakly similar to ( 174) AT5G62200 | Symbols: | embryo-specific protein-related | chr5:24984463-24985674 REVERSEweakly similar to ( 110) loc_os01g07780 12001.m07405 protein lipase/lipooxygenase, PLAT/LH2, putative, expressedATS3 PLAT no original description	1.58
33.99	development.unspecified	orange1.1g031026m|pacid:18127173	Transcript	weakly similar to ( 103) AT5G47060 | Symbols: | senescence-associated protein-related | chr5:19116843-19117639 FORWARD no original description	1.34
33.99	development.unspecified	orange1.1g007284m|pacid:18091123	Transcript	moderately similar to ( 372) AT4G36710 | Symbols: | transcription factor | chr4:17306060-17307520 FORWARDvery weakly similar to (86.3) GAI1_VITVI DELLA protein GAI1 (Gibberellic acid-insensitive mutant protein 1) (VvGAI1) - Vitis vinifera (Grape)weakly similar to ( 164) loc_os02g44360 12002.m09476 protein SCARECROW gene regulator, putative, expressedGRAS no original description	2.55
33.99	development.unspecified	orange1.1g015381m|pacid:18093931	Transcript	very weakly similar to (95.5) AT1G06920 | Symbols: ATOFP4, OFP4 | OFP4 (ARABIDOPSIS THALIANA OVATE FAMILY PROTEIN 4) | chr1:2124854-2125801 REVERSEweakly similar to ( 124) loc_os01g60810 12001.m12209 protein plant-specific domain TIGR01568 family protein, expressedDUF623 no original description	1.65
33.99	development.unspecified	orange1.1g032100m|pacid:18115808	Transcript	very weakly similar to (85.5) AT1G53903 | Symbols: | CONTAINS InterPro DOMAIN/s: Protein of unknown function DUF581 (InterPro:IPR007650); BEST Arabidopsis thaliana protein match is: senescence-associated protein-related (TAIR:AT1G53885.1); Has 277 Blast hits to 277 proteins in 14 species: Archae - 0; Bacteria - 0; Metazoa - 0; Fungi - 0; Plants - 277; Viruses - 0; Other Eukaryotes - 0 (source: NC…	-2.6
33.99	development.unspecified	orange1.1g027983m|pacid:18092292	Transcript	moderately similar to ( 207) AT3G43630 | Symbols: | nodulin, putative | chr3:15538816-15539418 FORWARDweakly similar to ( 137) NO21_SOYBN Nodulin 21 (N-21) - Glycine max (Soybean)weakly similar to ( 136) loc_os02g43030 12002.m09338 protein conserved mebrane associated protein, DUF125, putative, expressedNodulin-21 Nodulin-21_like_1 DUF125 Nodulin-21_like_2 CCC1_like no original description	1.03
33.99	development.unspecified	orange1.1g001684m|pacid:18102363	Transcript	nearly identical (1259) AT1G69440 | Symbols: AGO7, ZIP | AGO7 (ARGONAUTE7); nucleic acid binding | chr1:26101565-26105016 REVERSEnearly identical (1231) loc_os03g33650 12003.m08604 protein argonaute-like protein, putative, expressedPiwi_ago-like Piwi Piwi-like Piwi_piwi-like_Euk PAZ PAZ_argonaute_like DUF1785 no original description	-1.01
33.99	development.unspecified	orange1.1g036872m|pacid:18115214	Transcript	moderately similar to ( 356) AT1G66330 | Symbols: | senescence-associated family protein | chr1:24729880-24732144 REVERSEmoderately similar to ( 311) loc_os05g05600 12005.m27702 protein ATA15 protein, putative, expressed no original description	-1.13
33.99	development.unspecified	orange1.1g030226m|pacid:18103072	Transcript	very weakly similar to (99.8) AT1G78020 | Symbols: | senescence-associated protein-related | chr1:29338787-29339491 FORWARDDUF581 no original description	2.09
33.99	development.unspecified	orange1.1g019011m|pacid:18130649	Transcript	moderately similar to ( 373) AT4G27410 | Symbols: RD26 | RD26 (RESPONSIVE TO DESICCATION 26); transcription activator/ transcription factor | chr4:13707928-13709013 REVERSEmoderately similar to ( 243) NAC68_ORYSA NAC domain-containing protein 68 (ONAC068) - Oryza sativa (Rice)moderately similar to ( 243) loc_os01g60020 12001.m12134 protein NAC domain-containing protein 68, putative, expressedNAM …	-2.09
33.99	development.unspecified	orange1.1g007283m|pacid:18093595	Transcript	highly similar to ( 991) AT3G18060 | Symbols: | transducin family protein / WD-40 repeat family protein | chr3:6183880-6186788 FORWARDhighly similar to ( 917) loc_os01g03510 12001.m06989 protein stress protein, putative, expressedWD40 COG2319 no original description	1.15
33.99	development.unspecified	orange1.1g039851m|pacid:18108753	Transcript	weakly similar to ( 109) AT4G15920 | Symbols: | INVOLVED IN: biological_process unknown; LOCATED IN: endomembrane system, integral to membrane, membrane; EXPRESSED IN: 23 plant structures; EXPRESSED DURING: 13 growth stages; CONTAINS InterPro DOMAIN/s: MtN3 and saliva related transmembrane protein, conserved region (InterPro:IPR018169), RAG1-activating protein 1 homologue (InterPro:IPR018179), Mt…	-1.6
33.99	development.unspecified	orange1.1g045430m|pacid:18133351	Transcript	moderately similar to ( 453) AT4G24220 | Symbols: VEP1, AWI31 | VEP1 (VEIN PATTERNING 1); binding / catalytic | chr4:12565219-12566474 FORWARDmoderately similar to ( 389) loc_os03g32170 12003.m08461 protein progesterone 5-beta-reductase, putative, expressed no original description	1.03
20.2.1	stress.abiotic.heat	orange1.1g030216m|pacid:18095808	Transcript	weakly similar to ( 139) AT1G71000 | Symbols: | heat shock protein binding | chr1:26769336-26770111 REVERSEweakly similar to ( 118) loc_os01g42190 12001.m10485 protein dnaJ-like protein, putative, expressedDnaJ DnaJ DnaJ no original description	1.1	1.2	1.9
33.99	development.unspecified	orange1.1g043673m|pacid:18130181	Transcript	moderately similar to ( 381) AT4G26740 | Symbols: ATS1 | ATS1 (ARABIDOPSIS THALIANA SEED GENE 1); calcium ion binding | chr4:13473791-13475278 REVERSEmoderately similar to ( 343) loc_os04g43170 12004.m101809 protein caleosin 1, putative, expressedCaleosin no original description	2.78
35.2	not assigned.unknown	orange1.1g030629m|pacid:18111435	Transcript	weakly similar to ( 137) loc_os03g15920 12003.m35599 protein expressed protein no original description	2.7	2
33.99	development.unspecified	orange1.1g040453m|pacid:18113766	Transcript	highly similar to ( 753) AT2G39210 | Symbols: | nodulin family protein | chr2:16366287-16368231 REVERSEhighly similar to ( 605) loc_os03g58580 12003.m10763 protein nitrate and chloride transporter, putative, expressedNodulin-like no original description	2.04
33.99	development.unspecified	orange1.1g031900m|pacid:18114902	Transcript	very weakly similar to (94.4) AT2G22540 | Symbols: SVP, AGL22 | SVP (SHORT VEGETATIVE PHASE); transcription factor/ translation repressor, nucleic acid binding | chr2:9580417-9583603 FORWARDvery weakly similar to (84.7) MAD22_ORYSA MADS-box transcription factor 22 (OsMADS22) - Oryza sativa (Rice)very weakly similar to (84.7) loc_os02g52340 12002.m10265 protein MADS-box transcription factor 22, pu…	1.86
33.99	development.unspecified	orange1.1g026653m|pacid:18113509	Transcript	moderately similar to ( 259) AT3G14770 | Symbols: | nodulin MtN3 family protein | chr3:4957787-4959202 REVERSEmoderately similar to ( 214) loc_os01g36070 12001.m09904 protein mtN3 protein-like, putative, expressed no original description	-1.46
33.99	development.unspecified	orange1.1g023996m|pacid:18111104	Transcript	moderately similar to ( 244) AT5G22380 | Symbols: anac090 | anac090 (Arabidopsis NAC domain containing protein 90); transcription factor | chr5:7408924-7410038 REVERSEweakly similar to ( 122) NAC68_ORYSA NAC domain-containing protein 68 (ONAC068) - Oryza sativa (Rice)weakly similar to ( 188) loc_os11g05614 12011.m04758 protein NAC domain-containing protein 90, putative, expressedNAM no original d…	-2.57
33.99	development.unspecified	orange1.1g024546m|pacid:18113506	Transcript	moderately similar to ( 243) AT3G14770 | Symbols: | nodulin MtN3 family protein | chr3:4957787-4959202 REVERSEweakly similar to ( 199) loc_os01g36070 12001.m09904 protein mtN3 protein-like, putative, expressed no original description	-1.61
33.99	development.unspecified	orange1.1g025990m|pacid:18117569	Transcript	weakly similar to ( 167) AT5G14000 | Symbols: anac084 | anac084 (Arabidopsis NAC domain containing protein 84); transcription factor | chr5:4518177-4519034 FORWARDweakly similar to ( 121) NAC71_ORYSA NAC domain-containing protein 71 (ONAC071) - Oryza sativa (Rice)weakly similar to ( 124) loc_os07g37920 12007.m08041 protein NAM-like protein, putative, expressedNAM no original description	-2.6
35.2	not assigned.unknown	orange1.1g030754m|pacid:18111437	Transcript	weakly similar to ( 140) loc_os03g15920 12003.m35599 protein expressed protein no original description	2.6	1.4
33.99	development.unspecified	orange1.1g017339m|pacid:18129439	Transcript	weakly similar to ( 127) AT5G11460 | Symbols: | senescence-associated protein-related | chr5:3657064-3658388 REVERSEvery weakly similar to (99.8) loc_os01g08520 12001.m07477 protein expressed protein no original description	1.01
33.99	development.unspecified	orange1.1g012088m|pacid:18107126	Transcript	moderately similar to ( 233) AT3G15000 | Symbols: | LOCATED IN: mitochondrion; EXPRESSED IN: 23 plant structures; EXPRESSED DURING: 13 growth stages; BEST Arabidopsis thaliana protein match is: plastid developmental protein DAG, putative (TAIR:AT3G06790.2); Has 50779 Blast hits to 24732 proteins in 941 species: Archae - 10; Bacteria - 4862; Metazoa - 25623; Fungi - 7071; Plants - 6957; Viruses - …	1.17
35.2	not assigned.unknown	orange1.1g030868m|pacid:18112680	Transcript	moderately similar to ( 209) AT4G04330 | Symbols: | unknown protein | chr4:2116700-2118563 REVERSEweakly similar to ( 190) loc_os08g32930 12008.m07285 protein expressed protein no original description	2.17
35.2	not assigned.unknown	orange1.1g031075m|pacid:18111439	Transcript	very weakly similar to (82.8) AT4G37300 | Symbols: MEE59 | MEE59 (maternal effect embryo arrest 59) | chr4:17554805-17555498 FORWARDweakly similar to ( 137) loc_os03g15920 12003.m35599 protein expressed protein no original description	2.62	1.2
30.2.99	signalling.receptor kinases.misc	orange1.1g031351m|pacid:18131052	Transcript	weakly similar to ( 159) AT5G01740 | Symbols: | FUNCTIONS IN: molecular_function unknown; INVOLVED IN: biological_process unknown; LOCATED IN: cellular_component unknown; EXPRESSED IN: 18 plant structures; EXPRESSED DURING: 9 growth stages; CONTAINS InterPro DOMAIN/s: Wound-induced protein, Wun1 (InterPro:IPR009798); BEST Arabidopsis thaliana protein match is: SAG20 (SENESCENCE ASSOCIATED GENE 20…	2.13
15.2	metal handling.binding, chelation and storage	orange1.1g031705m|pacid:18099735	Transcript	moderately similar to ( 230) AT4G38580 | Symbols: ATFP6, HIPP26 | ATFP6 (FARNESYLATED PROTEIN 6); metal ion binding | chr4:18034596-18035693 FORWARDweakly similar to ( 186) loc_os04g17100 12004.m35260 protein farnesylated protein 1, putative, expressed no original description	2.09
15.2	metal handling.binding, chelation and storage	orange1.1g041524m|pacid:18098745	Transcript	highly similar to ( 841) AT4G36390 | Symbols: | radical SAM domain-containing protein / TRAM domain-containing protein | chr4:17194746-17197054 REVERSEhighly similar to ( 817) CK5P1_ORYSA CDK5RAP1-like protein - Oryza sativa (Rice)highly similar to ( 817) loc_os11g38030 12011.m07650 protein CDK5RAP1-like protein, putative, expressedMiaB Elp3 UPF0004 COG1032 no original description	-1.01
15.2	metal handling.binding, chelation and storage	orange1.1g036289m|pacid:18129685	Transcript	weakly similar to ( 174) AT4G39700 | Symbols: | heavy-metal-associated domain-containing protein / copper chaperone (CCH)-related | chr4:18424265-18424906 FORWARDweakly similar to ( 167) loc_os03g26650 12003.m35252 protein metal ion binding protein, putative, expressed no original description	1.11
15.2	metal handling.binding, chelation and storage	orange1.1g024844m|pacid:18131029	Transcript	moderately similar to ( 279) AT5G01600 | Symbols: ATFER1, FER1 | ATFER1; ferric iron binding / iron ion binding | chr5:228149-229594 REVERSEmoderately similar to ( 286) FRI3_SOYBN Ferritin-3, chloroplast precursor (EC 1.16.3.1) (SFerH-3) - Glycine max (Soybean)moderately similar to ( 257) loc_os12g01530 12012.m26727 protein ferritin-1, chloroplast precursor, putative, expressedEuk_Ferritin Ferrit…	-1.58
34.2	transport.sugars	orange1.1g017485m|pacid:18103070	Transcript	moderately similar to ( 411) AT5G61520 | Symbols: | hexose transporter, putative | chr5:24739358-24740833 REVERSEhighly similar to ( 531) HEX6_RICCO Hexose carrier protein HEX6 - Ricinus communis (Castor bean)moderately similar to ( 443) loc_os10g41190 12010.m21970 protein hexose carrier protein HEX6, putative, expressedSugar_tr xylE no original description	2.44
34.2	transport.sugars	orange1.1g012472m|pacid:18108883	Transcript	moderately similar to ( 471) AT5G61520 | Symbols: | hexose transporter, putative | chr5:24739358-24740833 REVERSEhighly similar to ( 615) HEX6_RICCO Hexose carrier protein HEX6 - Ricinus communis (Castor bean)highly similar to ( 510) loc_os10g41190 12010.m21970 protein hexose carrier protein HEX6, putative, expressedSugar_tr xylE no original description	1.11
34.2.1	transport.sugars.sucrose	orange1.1g038309m|pacid:18091756	Transcript	weakly similar to ( 136) AT1G22710 | Symbols: SUC2, SUT1, ATSUC2 | SUC2 (SUCROSE-PROTON SYMPORTER 2); carbohydrate transmembrane transporter/ sucrose transmembrane transporter/ sucrose:hydrogen symporter/ sugar:hydrogen symporter | chr1:8030911-8032970 REVERSEweakly similar to ( 130) SUT_SPIOL Sucrose transport protein (Sucrose permease) (Sucrose-proton symporter) - Spinacia oleracea (Spinach)ver…	1.54
34.3	transport.amino acids	orange1.1g013326m|pacid:18132468	Transcript	moderately similar to ( 317) AT2G39890 | Symbols: PROT1, ATPROT1 | PROT1 (PROLINE TRANSPORTER 1); L-proline transmembrane transporter/ amino acid transmembrane transporter | chr2:16656022-16658202 FORWARDmoderately similar to ( 442) loc_os01g68050 12001.m12909 protein betaine/proline transporter, putative, expressedAa_trans no original description	1.32
34.3	transport.amino acids	orange1.1g011548m|pacid:18107872	Transcript	highly similar to ( 738) AT5G49630 | Symbols: AAP6 | AAP6 (AMINO ACID PERMEASE 6); acidic amino acid transmembrane transporter/ amino acid transmembrane transporter/ neutral amino acid transmembrane transporter | chr5:20142681-20146441 REVERSEhighly similar to ( 620) loc_os07g04180 12007.m28947 protein amino acid permease 6, putative, expressedAa_trans no original description	1.19
34.3	transport.amino acids	orange1.1g008754m|pacid:18096205	Transcript	highly similar to ( 711) AT2G39130 | Symbols: | amino acid transporter family protein | chr2:16323171-16326744 REVERSEhighly similar to ( 560) loc_os02g01100 12002.m100064 protein amino acid permease, putative, expressedAa_trans SdaC no original description	-1.62
34.3	transport.amino acids	orange1.1g012732m|pacid:18126186	Transcript	highly similar to ( 544) AT5G23810 | Symbols: AAP7 | AAP7; amino acid transmembrane transporter | chr5:8028461-8030138 FORWARDhighly similar to ( 598) loc_os04g39489 12004.m35579 protein AAP7, putative, expressedAa_trans no original description	1.22
34.6	transport.sulphate	orange1.1g006023m|pacid:18108401	Transcript	highly similar to ( 765) AT5G10180 | Symbols: AST68, SULTR2;1 | AST68; sulfate transmembrane transporter | chr5:3193225-3196818 FORWARDmoderately similar to ( 442) NO70_SOYBN Early nodulin 70 - Glycine max (Soybean)highly similar to ( 724) loc_os03g09940 12003.m06448 protein low affinity sulphate transporter 3, putative, expressedSulfate_transp SUL1 PRK11660 STAS no original description	1.12
34.7	transport.phosphate	orange1.1g010212m|pacid:18120565	Transcript	highly similar to ( 719) AT3G54700 | Symbols: | carbohydrate transmembrane transporter/ phosphate transmembrane transporter/ sugar:hydrogen symporter | chr3:20248463-20250070 REVERSEhighly similar to ( 698) loc_os10g30790 12010.m21787 protein inorganic phosphate transporter 1-4, putative, expressedSugar_tr no original description	1.25
34.7	transport.phosphate	orange1.1g012049m|pacid:18102541	Transcript	moderately similar to ( 464) AT3G26570 | Symbols: PHT2;1, ORF02 | PHT2;1 (PHOSPHATE TRANSPORTER 2;1); low affinity phosphate transmembrane transporter | chr3:9756416-9758413 FORWARDmoderately similar to ( 414) loc_os02g38020 12002.m33403 protein inorganic phosphate transporter 2-1, chloroplast precursor, putative, expressedPHO4 PitA no original description	-1.37
34.7	transport.phosphate	orange1.1g003778m|pacid:18121696	Transcript	nearly identical (1068) AT1G68740 | Symbols: | EXS family protein / ERD1/XPR1/SYG1 family protein | chr1:25812735-25816574 REVERSEhighly similar to ( 915) loc_os06g29790 12006.m07523 protein phosphate transporter 1, putative, expressedEXS COG5409 no original description	1.2
34.9	transport.metabolite transporters at the mitochondrial membrane	orange1.1g021523m|pacid:18103024	Transcript	moderately similar to ( 418) AT2G22500 | Symbols: UCP5, ATPUMP5, DIC1 | UCP5 (UNCOUPLING PROTEIN 5); binding | chr2:9563531-9564472 REVERSEmoderately similar to ( 384) loc_os08g37370 12008.m07723 protein mitochondrial 2-oxoglutarate/malate carrier protein, putative, expressedMito_carr no original description	1.16
34.9	transport.metabolite transporters at the mitochondrial membrane	orange1.1g024275m|pacid:18131040	Transcript	moderately similar to ( 323) AT1G07030 | Symbols: | mitochondrial substrate carrier family protein | chr1:2158631-2160524 REVERSEmoderately similar to ( 241) loc_os03g18550 12003.m34847 protein mitochondrial RNA-splicing protein MRS3, putative, expressedMito_carr no original description	-2.19
34.9	transport.metabolite transporters at the mitochondrial membrane	orange1.1g048137m|pacid:18126716	Transcript	moderately similar to ( 481) AT4G26180 | Symbols: | mitochondrial substrate carrier family protein | chr4:13260263-13261887 REVERSEweakly similar to ( 125) BT1_MAIZE Protein brittle-1, chloroplast precursor - Zea mays (Maize)moderately similar to ( 379) loc_os01g51250 12001.m11306 protein Grave disease carrier protein, putative, expressedMito_carr no original description	-1.02
34.9	transport.metabolite transporters at the mitochondrial membrane	orange1.1g021733m|pacid:18120796	Transcript	moderately similar to ( 412) AT1G79900 | Symbols: ATMBAC2, BAC2 | BAC2; L-ornithine transmembrane transporter/ binding / carnitine:acyl carnitine antiporter | chr1:30052524-30053599 REVERSEvery weakly similar to (82.0) BT1_MAIZE Protein brittle-1, chloroplast precursor - Zea mays (Maize)moderately similar to ( 374) loc_os01g12520 12001.m07866 protein mitochondrial carnitine/acylcarnitine carrier-…	1.14
34.12	transport.metal	orange1.1g042215m|pacid:18111238	Transcript	weakly similar to ( 146) AT5G59030 | Symbols: COPT1 | COPT1 (copper transporter 1); copper ion transmembrane transporter | chr5:23833945-23834457 REVERSEweakly similar to ( 116) loc_os01g56420 12001.m11798 protein copper transporter 1, putative, expressedCtr no original description	2.73	1.2
34.12	transport.metal	orange1.1g020216m|pacid:18108330	Transcript	moderately similar to ( 300) AT1G80830 | Symbols: NRAMP1, PMIT1, ATNRAMP1 | NRAMP1 (NATURAL RESISTANCE-ASSOCIATED MACROPHAGE PROTEIN 1); inorganic anion transmembrane transporter/ manganese ion transmembrane transporter/ metal ion transmembrane transporter | chr1:30373066-30375644 REVERSEmoderately similar to ( 387) loc_os07g15370 12007.m05981 protein metal transporter Nramp6, putative, expressed…	-1.74
34.12	transport.metal	orange1.1g036008m|pacid:18111247	Transcript	very weakly similar to (82.8) AT5G59030 | Symbols: COPT1 | COPT1 (copper transporter 1); copper ion transmembrane transporter | chr5:23833945-23834457 REVERSE no original description	1.13
20.2.1	stress.abiotic.heat	orange1.1g031476m|pacid:18108286	Transcript	weakly similar to ( 185) AT1G56300 | Symbols: | DNAJ heat shock N-terminal domain-containing protein | chr1:21079022-21080168 REVERSEweakly similar to ( 114) loc_os01g42190 12001.m10485 protein dnaJ-like protein, putative, expressedDnaJ DnaJ no original description	1.51	1.9	1.5
34.12	transport.metal	orange1.1g044821m|pacid:18107005	Transcript	weakly similar to ( 186) AT1G05300 | Symbols: ZIP5 | ZIP5; cation transmembrane transporter/ metal ion transmembrane transporter | chr1:1546161-1547709 REVERSEweakly similar to ( 192) loc_os07g12890 12007.m28960 protein ZIP zinc/iron transport family protein, expressedZip no original description	3.45	-2.4	2
34.13	transport.peptides and oligopeptides	orange1.1g008953m|pacid:18129051	Transcript	highly similar to ( 792) AT1G59740 | Symbols: | proton-dependent oligopeptide transport (POT) family protein | chr1:21968227-21972312 FORWARDhighly similar to ( 632) loc_os04g36040 12004.m08693 protein peptide transporter PTR2, putative, expressedPTR2 PTR2 no original description	1.06		1.4
17.5.1	hormone metabolism.ethylene.synthesis-degradation	orange1.1g035879m|pacid:18103164	Transcript	moderately similar to ( 402) AT1G17020 | Symbols: SRG1, ATSRG1 | SRG1 (SENESCENCE-RELATED GENE 1); oxidoreductase, acting on diphenols and related substances as donors, oxygen as acceptor / oxidoreductase, acting on paired donors, with incorporation or reduction of molecular oxygen, 2-oxoglutarate as one donor, and inc | chr1:5820258-5821741 FORWARDweakly similar to ( 163) ACCO_ACTCH 1-aminocyclo…	-1.13
34.13	transport.peptides and oligopeptides	orange1.1g007932m|pacid:18122359	Transcript	highly similar to ( 875) AT2G40460 | Symbols: | proton-dependent oligopeptide transport (POT) family protein | chr2:16897123-16901171 FORWARDhighly similar to ( 577) loc_os10g33210 12010.m06151 protein peptide transporter PTR2, putative, expressedPTR2 PTR2 no original description	1.06
34.13	transport.peptides and oligopeptides	orange1.1g008096m|pacid:18121555	Transcript	highly similar to ( 889) AT1G68570 | Symbols: | proton-dependent oligopeptide transport (POT) family protein | chr1:25746811-25750110 FORWARDhighly similar to ( 681) loc_os06g15370 12006.m06250 protein peptide transporter PTR2, putative, expressedPTR2 PTR2 no original description	1.26
34.14	transport.unspecified cations	orange1.1g035978m|pacid:18099283	Transcript	highly similar to ( 600) AT2G04305 | Symbols: | magnesium transporter CorA-like protein-related | chr2:1501679-1503448 REVERSEmoderately similar to ( 397) loc_os08g03600 12008.m04504 protein metal ion transporter, putative, expressedCorA no original description	-1.11
34.15	transport.potassium	orange1.1g012294m|pacid:18118968	Transcript	highly similar to ( 570) AT5G41330 | Symbols: | potassium channel tetramerisation domain-containing protein | chr5:16536452-16537828 REVERSEmoderately similar to ( 335) loc_os07g23720 12007.m06650 protein protein binding protein, putative, expressed no original description	-1.54
34.16	transport.ABC transporters and multidrug resistance systems	orange1.1g000845m|pacid:18118525	Transcript	nearly identical (1395) AT3G59140 | Symbols: ATMRP14 | ATMRP14; ATPase, coupled to transmembrane movement of substances | chr3:21863519-21868701 REVERSEweakly similar to ( 101) MDR_ORYSA Putative multidrug resistance protein (P-glycoprotein) - Oryza sativa (Rice)nearly identical (1408) loc_os06g06440 12006.m05369 protein multidrug resistance-associated protein 14, putative, expressedABCC_MRP_doma…	1.43
34.16	transport.ABC transporters and multidrug resistance systems	orange1.1g041277m|pacid:18134983	Transcript	nearly identical (1585) AT3G28345 | Symbols: | ABC transporter family protein | chr3:10593921-10598775 REVERSEnearly identical (1433) MDR_ORYSA Putative multidrug resistance protein (P-glycoprotein) - Oryza sativa (Rice)nearly identical (1433) loc_os02g09720 12002.m06269 protein multidrug resistance protein 13, putative, expressedABC_MTABC3_MDL1_MDL2 MdlB SunT ABCC_MsbA ABCC_ATM1_transporter PRK1…	1.54
34.16	transport.ABC transporters and multidrug resistance systems	orange1.1g000437m|pacid:18137628	Transcript	nearly identical (2092) AT3G62700 | Symbols: ATMRP10 | ATMRP10; ATPase, coupled to transmembrane movement of substances | chr3:23190428-23195727 REVERSEweakly similar to ( 119) MDR_ORYSA Putative multidrug resistance protein (P-glycoprotein) - Oryza sativa (Rice)nearly identical (1620) loc_os01g25386 12001.m09002 protein multidrug resistance-associated protein 4, putative, expressedABCC_MRP_domai…	1.28
34.19.1	transport.Major Intrinsic Proteins.PIP	orange1.1g023108m|pacid:18120506	Transcript	moderately similar to ( 442) AT2G37170 | Symbols: PIP2B, PIP2;2 | PIP2B (PLASMA MEMBRANE INTRINSIC PROTEIN 2); water channel | chr2:15613624-15614791 REVERSEmoderately similar to ( 436) PIP22_ORYSA Probable aquaporin PIP2.2 (Plasma membrane intrinsic protein 2.2) (OsPIP2.2) - Oryza sativa (Rice)moderately similar to ( 436) loc_os02g41860 12002.m33784 protein aquaporin PIP2.2, putative, expressedM…	-1.51
34.19.1	transport.Major Intrinsic Proteins.PIP	orange1.1g023069m|pacid:18097893	Transcript	highly similar to ( 503) AT4G00430 | Symbols: TMP-C, PIP1;4, PIP1E | PIP1;4 (PLASMA MEMBRANE INTRINSIC PROTEIN 1;4); water channel | chr4:186143-187531 REVERSEhighly similar to ( 503) PIP11_ORYSA Aquaporin PIP1.1 (Plasma membrane intrinsic protein 1a) (PIP1a) (OsPIP1.1) (Water channel protein RWC1) (RWC-1) - Oryza sativa (Rice)highly similar to ( 503) loc_os02g44630 12002.m33812 protein aquaporin…	1.15
34.19.2	transport.Major Intrinsic Proteins.TIP	orange1.1g025548m|pacid:18104244	Transcript	moderately similar to ( 338) AT2G36830 | Symbols: GAMMA-TIP, TIP1;1, GAMMA-TIP1 | GAMMA-TIP (GAMMA TONOPLAST INTRINSIC PROTEIN); water channel | chr2:15445490-15446336 FORWARDmoderately similar to ( 325) TIP11_ORYSA Probable aquaporin TIP1.1 (Tonoplast intrinsic protein 1.1) (OsTIP1.1) (rTIP1) - Oryza sativa (Rice)moderately similar to ( 325) loc_os03g05290 12003.m06053 protein aquaporin TIP1.1, …	-1.34
34.99	transport.misc	orange1.1g016063m|pacid:18091539	Transcript	moderately similar to ( 468) AT1G47530 | Symbols: | ripening-responsive protein, putative | chr1:17451724-17454110 FORWARDmoderately similar to ( 350) loc_os08g43654 12008.m08339 protein transparent testa 12 protein, putative, expressedNorM PRK01766 no original description	1.29
34.99	transport.misc	orange1.1g043161m|pacid:18125486	Transcript	highly similar to ( 573) AT4G00350 | Symbols: | MATE efflux family protein | chr4:151978-153988 FORWARDmoderately similar to ( 451) loc_os08g44870 12008.m080240 protein transparent testa 12 protein, putative, expressedNorM PRK01766 no original description	1.59	1
34.99	transport.misc	orange1.1g010025m|pacid:18119417	Transcript	highly similar to ( 682) AT3G21690 | Symbols: | MATE efflux family protein | chr3:7638750-7641861 FORWARDhighly similar to ( 634) loc_os03g37640 12003.m35293 protein transparent testa 12 protein, putative, expressedNorM PRK01766 MatE PRK00187 no original description	1.8
34.99	transport.misc	orange1.1g034408m|pacid:18106513	Transcript	weakly similar to ( 107) AT1G33110 | Symbols: | MATE efflux family protein | chr1:12005084-12008040 FORWARDvery weakly similar to (91.7) loc_os12g03240 12012.m04322 protein antiporter/ drug transporter/ transporter, putative no original description	1.44
34.99	transport.misc	orange1.1g010798m|pacid:18114869	Transcript	highly similar to ( 588) AT3G21690 | Symbols: | MATE efflux family protein | chr3:7638750-7641861 FORWARDhighly similar to ( 593) loc_os03g37411 12003.m08846 protein transparent testa 12 protein, putative, expressedNorM PRK01766 PRK00187 MatE no original description	1.28
34.99	transport.misc	orange1.1g038369m|pacid:18122669	Transcript	weakly similar to ( 121) AT5G17700 | Symbols: | MATE efflux family protein | chr5:5831025-5833415 REVERSEweakly similar to ( 124) loc_os11g03484 12011.m04543 protein transparent testa 12 protein, putative, expressed no original description	1.16
34.99	transport.misc	orange1.1g037703m|pacid:18095720	Transcript	moderately similar to ( 460) AT1G71140 | Symbols: | MATE efflux family protein | chr1:26824762-26826748 FORWARDmoderately similar to ( 375) loc_os05g48040 12005.m083803 protein transparent testa 12 protein, putative, expressedNorM PRK01766 no original description	-1.59
34.99	transport.misc	orange1.1g010121m|pacid:18101609	Transcript	highly similar to ( 586) AT3G26590 | Symbols: | MATE efflux family protein | chr3:9761927-9765259 REVERSEmoderately similar to ( 432) loc_os08g43654 12008.m08339 protein transparent testa 12 protein, putative, expressedNorM PRK01766 MatE no original description	1.58
34.99	transport.misc	orange1.1g021689m|pacid:18091542	Transcript	moderately similar to ( 402) AT1G47530 | Symbols: | ripening-responsive protein, putative | chr1:17451724-17454110 FORWARDmoderately similar to ( 284) loc_os08g43654 12008.m08339 protein transparent testa 12 protein, putative, expressedNorM no original description	1.24
35.1	not assigned.no ontology	orange1.1g011849m|pacid:18114789	Transcript	moderately similar to ( 226) AT1G30280 | Symbols: | heat shock protein binding | chr1:10662851-10664570 REVERSEweakly similar to ( 117) loc_os03g10180 12003.m35074 protein expressed protein no original description	2.32
35.1	not assigned.no ontology	orange1.1g031460m|pacid:18128345	Transcript	moderately similar to ( 218) AT2G22170 | Symbols: | lipid-associated family protein | chr2:9427010-9427742 REVERSEweakly similar to ( 196) loc_os04g38390 12004.m08829 protein wound/stress protein, putative, expressedPLAT_plant_stress no original description	1.27
35.1	not assigned.no ontology	orange1.1g027077m|pacid:18127932	Transcript	moderately similar to ( 322) AT3G47430 | Symbols: PEX11B | PEX11B | chr3:17480798-17481692 FORWARDmoderately similar to ( 316) loc_os04g45210 12004.m09474 protein peroxisomal biogenesis factor 11 family protein, expressedPEX11 no original description	-1.25
35.1	not assigned.no ontology	orange1.1g007851m|pacid:18113206	Transcript	highly similar to ( 805) AT2G25530 | Symbols: | AFG1-like ATPase family protein | chr2:10863059-10866597 FORWARDhighly similar to ( 752) loc_os03g63500 12003.m35538 protein ATPase, putative, expressedCOG1485 AFG1_ATPase no original description	1.2
27.3.6	RNA.regulation of transcription.bHLH,Basic Helix-Loop-Helix family	orange1.1g038097m|pacid:18137353	Transcript	weakly similar to ( 121) AT2G46970 | Symbols: PIL1 | PIL1 (PHYTOCHROME INTERACTING FACTOR 3-LIKE 1); transcription factor | chr2:19295617-19297678 REVERSEweakly similar to ( 138) loc_os01g18290 12001.m42972 protein basic helix-loop-helix dimerisation region bHLH, putative, expressed no original description	1.66
35.1	not assigned.no ontology	orange1.1g046886m|pacid:18123655	Transcript	moderately similar to ( 218) AT3G48700 | Symbols: ATCXE13 | ATCXE13 (ARABIDOPSIS THALIANA CARBOXYESTERASE 13); hydrolase | chr3:18038825-18039814 REVERSEvery weakly similar to (99.4) GID1_ORYSA Gibberellin receptor GID1 (EC 3.-.-.-) (Gibberellin-insensitive dwarf protein 1) (Protein GIBBERELLIN INSENSITIVE DWARF1) - Oryza sativa (Rice)weakly similar to ( 171) loc_os09g28690 12009.m06020 protein g…	-1.35
35.1	not assigned.no ontology	orange1.1g022172m|pacid:18135241	Transcript	moderately similar to ( 345) AT3G29240 | Symbols: | unknown protein | chr3:11191780-11192868 FORWARDmoderately similar to ( 276) loc_os10g18370 12010.m04913 protein uncharacterized ACR, COG1678 family protein, expressedDUF179 PRK00228 no original description	-2.28
35.1	not assigned.no ontology	orange1.1g012688m|pacid:18101947	Transcript	moderately similar to ( 332) AT3G26040 | Symbols: | transferase family protein | chr3:9519741-9521069 FORWARDvery weakly similar to (97.4) HCBT2_DIACA Anthranilate N-benzoyltransferase protein 2 (EC 2.3.1.144) (Anthranilate N-hydroxycinnamoyl/benzoyltransferase 2) - Dianthus caryophyllus (Carnation) (Clove pink)weakly similar to ( 104) loc_os09g25460 12009.m05698 protein anthranilate N-benzoyltra…	-2.57
35.1	not assigned.no ontology	orange1.1g025324m|pacid:18120188	Transcript	moderately similar to ( 292) AT4G36090 | Symbols: | oxidoreductase, 2OG-Fe(II) oxygenase family protein | chr4:17078376-17080670 REVERSEmoderately similar to ( 280) loc_os06g04660 12006.m091594 protein oxidoreductase, 2OG-Fe oxygenase family protein, expressed no original description	-1.6
35.1	not assigned.no ontology	orange1.1g021023m|pacid:18095529	Transcript	moderately similar to ( 483) AT2G39420 | Symbols: | esterase/lipase/thioesterase family protein | chr2:16460442-16462872 FORWARDmoderately similar to ( 404) loc_os12g16180 12012.m05576 protein phospholipase, putative, expressedPldB no original description	-1.3
35.1	not assigned.no ontology	orange1.1g023114m|pacid:18100094	Transcript	moderately similar to ( 380) AT2G41250 | Symbols: | haloacid dehalogenase-like hydrolase family protein | chr2:17200862-17202551 REVERSEmoderately similar to ( 388) loc_os07g46520 12007.m08869 protein rhythmically expressed gene 2 protein, putative, expressedHydrolase COG1011 Gph no original description	-1.56
35.1	not assigned.no ontology	orange1.1g026069m|pacid:18111228	Transcript	moderately similar to ( 291) AT1G07080 | Symbols: | gamma interferon responsive lysosomal thiol reductase family protein / GILT family protein | chr1:2170069-2171861 FORWARDmoderately similar to ( 250) loc_os03g18454 12003.m35570 protein gamma-interferon-inducible lysosomal thiol reductase precursor, putative, expressedGILT no original description	1.27
35.1	not assigned.no ontology	orange1.1g041686m|pacid:18127925	Transcript	moderately similar to ( 489) AT5G51550 | Symbols: EXL3 | EXL3 (EXORDIUM LIKE 3) | chr5:20939793-20940806 REVERSEmoderately similar to ( 376) loc_os06g04250 12006.m05154 protein phi-1-like phosphate-induced protein, putative, expressedPhi_1 no original description	1.19
35.1	not assigned.no ontology	orange1.1g004773m|pacid:18091282	Transcript	moderately similar to ( 204) AT1G75100 | Symbols: JAC1 | JAC1 (J-DOMAIN PROTEIN REQUIRED FOR CHLOROPLAST ACCUMULATION RESPONSE 1); heat shock protein binding | chr1:28191108-28193769 REVERSEweakly similar to ( 141) loc_os03g10180 12003.m35074 protein expressed protein no original description	-1.16
35.1	not assigned.no ontology	orange1.1g020219m|pacid:18115275	Transcript	moderately similar to ( 402) AT5G02230 | Symbols: | haloacid dehalogenase-like hydrolase family protein | chr5:449132-450507 FORWARDmoderately similar to ( 379) loc_os03g16670 12003.m35158 protein catalytic/ hydrolase, putative, expressed no original description	1.03
35.1	not assigned.no ontology	orange1.1g015550m|pacid:18115558	Transcript	highly similar to ( 515) AT5G53050 | Symbols: | hydrolase, alpha/beta fold family protein | chr5:21510534-21513432 REVERSEmoderately similar to ( 483) loc_os05g46460 12005.m28065 protein catalytic/ hydrolase, putative, expressedMhpC Abhydrolase_1 no original description	-3.14
35.1	not assigned.no ontology	orange1.1g034328m|pacid:18134719	Transcript	weakly similar to ( 105) AT3G05550 | Symbols: | hypoxia-responsive family protein | chr3:1612860-1613748 FORWARDvery weakly similar to (93.2) loc_os07g47670 12007.m079790 protein hypoxia induced protein conserved region containing protein, expressed no original description	-2.32
35.1	not assigned.no ontology	orange1.1g023171m|pacid:18136155	Transcript	very weakly similar to ( 100) AT5G27690 | Symbols: | heavy-metal-associated domain-containing protein | chr5:9803796-9805036 FORWARDvery weakly similar to (94.4) loc_os01g03490 12001.m06987 protein heavy metal-associated domain containing protein, expressed no original description	1.78
35.1	not assigned.no ontology	orange1.1g019164m|pacid:18127776	Transcript	moderately similar to ( 339) AT5G62180 | Symbols: AtCXE20 | AtCXE20 (Arabidopsis thaliana carboxyesterase 20); carboxylesterase | chr5:24978866-24979849 REVERSEweakly similar to ( 134) GID1_ORYSA Gibberellin receptor GID1 (EC 3.-.-.-) (Gibberellin-insensitive dwarf protein 1) (Protein GIBBERELLIN INSENSITIVE DWARF1) - Oryza sativa (Rice)moderately similar to ( 233) loc_os08g43430 12008.m08317 pro…	1.19
35.1	not assigned.no ontology	orange1.1g025190m|pacid:18105653	Transcript	moderately similar to ( 345) AT2G32150 | Symbols: | haloacid dehalogenase-like hydrolase family protein | chr2:13659095-13660531 FORWARDmoderately similar to ( 278) loc_os03g49440 12003.m101456 protein phosphatase, putative, expressedCOG1011 no original description	-3.23
35.1	not assigned.no ontology	orange1.1g039669m|pacid:18121830	Transcript	moderately similar to ( 355) AT1G68620 | Symbols: | hydrolase | chr1:25766018-25767028 FORWARDweakly similar to ( 144) GID1_ORYSA Gibberellin receptor GID1 (EC 3.-.-.-) (Gibberellin-insensitive dwarf protein 1) (Protein GIBBERELLIN INSENSITIVE DWARF1) - Oryza sativa (Rice)moderately similar to ( 392) loc_os03g15270 12003.m06964 protein prMC3, putative, expressedAbhydrolase_3 Aes no original descr…	-3.24
35.1	not assigned.no ontology	orange1.1g036730m|pacid:18122518	Transcript	weakly similar to ( 145) AT5G17780 | Symbols: | hydrolase, alpha/beta fold family protein | chr5:5867429-5868976 REVERSEvery weakly similar to (88.6) loc_os07g48610 12007.m09072 protein catalytic/ hydrolase, putative, expressed no original description	1.11
35.1	not assigned.no ontology	orange1.1g026155m|pacid:18093198	Transcript	moderately similar to ( 329) AT1G03070 | Symbols: | glutamate binding | chr1:730148-731379 FORWARDmoderately similar to ( 312) loc_os03g53400 12003.m10310 protein transmembrane BAX inhibitor motif-containing protein 4, putative, expressed no original description	-1.46
35.1	not assigned.no ontology	orange1.1g013090m|pacid:18121630	Transcript	highly similar to ( 682) AT1G69040 | Symbols: ACR4 | ACR4 (ACT REPEAT 4); amino acid binding | chr1:25957843-25960079 FORWARDhighly similar to ( 599) loc_os03g29980 12003.m34884 protein ACR4, putative, expressedACT_ACR_3 ACT_ACR_1 ACT_ACR_2 ACT_ACR_4 no original description	-1.5
35.1	not assigned.no ontology	orange1.1g011238m|pacid:18114788	Transcript	moderately similar to ( 223) AT1G30280 | Symbols: | heat shock protein binding | chr1:10662851-10664570 REVERSEweakly similar to ( 117) loc_os03g10180 12003.m35074 protein expressed protein no original description	2.12
35.1	not assigned.no ontology	orange1.1g005889m|pacid:18133397	Transcript	moderately similar to ( 315) AT5G64170 | Symbols: | dentin sialophosphoprotein-related | chr5:25672904-25675934 REVERSEweakly similar to ( 115) loc_os03g27019 12003.m34874 protein expressed protein no original description	-1.94
35.1	not assigned.no ontology	orange1.1g026406m|pacid:18109534	Transcript	moderately similar to ( 277) AT3G16990 | Symbols: | TENA/THI-4 family protein | chr3:5795937-5796783 REVERSEmoderately similar to ( 318) PM36_SOYBN Seed maturation protein PM36 - Glycine max (Soybean)moderately similar to ( 253) loc_os03g19390 12003.m34848 protein seed maturation protein PM36, putative, expressedTENA_THI-4 no original description	-1.1
35.1	not assigned.no ontology	orange1.1g015980m|pacid:18095236	Transcript	highly similar to ( 582) AT3G24460 | Symbols: | TMS membrane family protein / tumour differentially expressed (TDE) family protein | chr3:8886160-8889717 REVERSEmoderately similar to ( 471) loc_os01g08460 12001.m07471 protein TMS membrane protein/tumour differentially expressed protein containing protein, expressedSerinc no original description	1.15
35.1	not assigned.no ontology	orange1.1g029842m|pacid:18106082	Transcript	moderately similar to ( 314) AT5G43850 | Symbols: ATARD4, ARD4 | ARD4; acireductone dioxygenase [iron(II)-requiring]/ metal ion binding | chr5:17627364-17629122 REVERSEmoderately similar to ( 272) ARD2_ORYSA 1,2-dihydroxy-3-keto-5-methylthiopentene dioxygenase 2 (EC 1.13.-.-) (Aci-reductone dioxygenase 2) (Submergence-induced protein 2A) - Oryza sativa (Rice)moderately similar to ( 272) loc_os03g…	1.41
35.1	not assigned.no ontology	orange1.1g013408m|pacid:18134843	Transcript	highly similar to ( 565) AT5G06390 | Symbols: FLA17 | FLA17 (FASCICLIN-LIKE ARABINOGALACTAN PROTEIN 17 PRECURSOR) | chr5:1952939-1955047 FORWARDhighly similar to ( 515) loc_os03g57460 12003.m10664 protein fasciclin domain, putative, expressed no original description	1.33
35.1	not assigned.no ontology	orange1.1g015433m|pacid:18130781	Transcript	highly similar to ( 618) AT1G52920 | Symbols: GCR2, GPCR | GPCR (G PROTEIN COUPLED RECEPTOR); abscisic acid binding / catalytic | chr1:19709360-19711048 REVERSEhighly similar to ( 544) loc_os10g35480 12010.m21930 protein lanC-like protein 2, putative, expressedLANC_like no original description	-1.04
35.1	not assigned.no ontology	orange1.1g005845m|pacid:18133395	Transcript	moderately similar to ( 305) AT5G64170 | Symbols: | dentin sialophosphoprotein-related | chr5:25672904-25675934 REVERSEweakly similar to ( 114) loc_os03g27019 12003.m34874 protein expressed protein no original description	-1.99
35.1	not assigned.no ontology	orange1.1g014046m|pacid:18118941	Transcript	highly similar to ( 528) AT1G64720 | Symbols: CP5 | CP5 | chr1:24046887-24048537 REVERSEmoderately similar to ( 446) loc_os04g02910 12004.m35112 protein CP5, putative, expressedSTART no original description	-1.78
35.1	not assigned.no ontology	orange1.1g024358m|pacid:18109124	Transcript	very weakly similar to (91.7) AT5G24890 | Symbols: | unknown protein | chr5:8558357-8559172 REVERSE no original description	-1.76
35.1.5	not assigned.no ontology.pentatricopeptide (PPR) repeat-containing protein	orange1.1g013323m|pacid:18100926	Transcript	highly similar to ( 595) AT4G35850 | Symbols: | pentatricopeptide (PPR) repeat-containing protein | chr4:16983638-16986681 FORWARDhighly similar to ( 571) loc_os05g05320 12005.m27700 protein expressed protein no original description	1.02
35.1.5	not assigned.no ontology.pentatricopeptide (PPR) repeat-containing protein	orange1.1g002549m|pacid:18122624	Transcript	nearly identical (1294) AT3G18110 | Symbols: EMB1270 | EMB1270 (embryo defective 1270) | chr3:6204940-6209691 REVERSEmoderately similar to ( 201) RF1_ORYSA Rf1 protein, mitochondrial precursor (PPR protein) (Fertility restorer) (Restorer for CMS) - Oryza sativa (Rice)highly similar to ( 955) loc_os06g09880 12006.m05706 protein EMB1270, putative, expressed no original description	1.06
35.1.5	not assigned.no ontology.pentatricopeptide (PPR) repeat-containing protein	orange1.1g007396m|pacid:18134186	Transcript	highly similar to ( 738) AT1G31920 | Symbols: | pentatricopeptide (PPR) repeat-containing protein | chr1:11461864-11463684 REVERSEvery weakly similar to (92.0) RF1_ORYSA Rf1 protein, mitochondrial precursor (PPR protein) (Fertility restorer) (Restorer for CMS) - Oryza sativa (Rice)highly similar to ( 599) loc_os02g46980 12002.m09734 protein pentatricopeptide repeat-containing protein, putative, e…	-1.34
35.1.19	not assigned.no ontology.C2 domain-containing protein	orange1.1g029885m|pacid:18112754	Transcript	moderately similar to ( 251) AT5G47710 | Symbols: | C2 domain-containing protein | chr5:19330470-19331178 FORWARDweakly similar to ( 167) loc_os09g07800 12009.m04049 protein GTPase activating protein, putative, expressedC2 no original description	-1.61
35.1.19	not assigned.no ontology.C2 domain-containing protein	orange1.1g042999m|pacid:18118460	Transcript	nearly identical (1407) AT1G74720 | Symbols: | C2 domain-containing protein | chr1:28075173-28078418 FORWARDhighly similar to ( 906) loc_os01g40480 12001.m10319 protein phosphoribosylanthranilate transferase, 3 partial, putative, expressedPRT_C C2 no original description	1.42
35.1.20	not assigned.no ontology.formin homology 2 domain-containing protein	orange1.1g038630m|pacid:18124559	Transcript	highly similar to ( 587) AT5G67470 | Symbols: | formin homology 2 domain-containing protein / FH2 domain-containing protein | chr5:26926835-26930212 FORWARDhighly similar to ( 537) loc_os03g10680 12003.m06520 protein actin binding protein, putative, expressedFH2 FH2 no original description	1.17
35.1.26	not assigned.no ontology.DC1 domain containing protein	orange1.1g022100m|pacid:18091993	Transcript	moderately similar to ( 277) AT1G20990 | Symbols: | DC1 domain-containing protein | chr1:7330524-7331946 REVERSEweakly similar to ( 186) loc_os09g31980 12009.m06288 protein C1-like domain containing protein no original description	1.37
35.1.26	not assigned.no ontology.DC1 domain containing protein	orange1.1g008336m|pacid:18102918	Transcript	highly similar to ( 800) AT1G60420 | Symbols: | DC1 domain-containing protein | chr1:22261978-22264243 FORWARDhighly similar to ( 682) loc_os03g29240 12003.m08198 protein PDI-like protein, putative, expressedTryX_like_TryX_NRX TryX_like_family TryX_like_RdCVF no original description	1.16
35.1.42	not assigned.no ontology.proline rich family	orange1.1g048760m|pacid:18118628	Transcript	weakly similar to ( 162) AT4G23930 | Symbols: | FUNCTIONS IN: molecular_function unknown; INVOLVED IN: biological_process unknown; LOCATED IN: endomembrane system; EXPRESSED IN: 11 plant structures; EXPRESSED DURING: 6 growth stages; CONTAINS InterPro DOMAIN/s: Harpin-induced 1 (InterPro:IPR010847); BEST Arabidopsis thaliana protein match is: proline-rich family protein (TAIR:AT1G64450.1); Has 18…	1.13
35.2	not assigned.unknown	orange1.1g001964m|pacid:18097014	Transcript	nearly identical (1460) AT2G25800 | Symbols: | INVOLVED IN: biological_process unknown; EXPRESSED IN: 23 plant structures; EXPRESSED DURING: 13 growth stages; CONTAINS InterPro DOMAIN/s: Munc13 homology 1 (InterPro:IPR014770), Protein of unknown function DUF810 (InterPro:IPR008528), Munc13 homology 2 (InterPro:IPR014772); BEST Arabidopsis thaliana protein match is: unknown protein (TAIR:AT2G20010…	1.05
35.2	not assigned.unknown	orange1.1g032867m|pacid:18117960	Transcript	weakly similar to ( 160) AT5G06240 | Symbols: emb2735 | emb2735 (embryo defective 2735) | chr5:1888380-1889512 FORWARDweakly similar to ( 142) loc_os05g02190 12005.m04755 protein expressed protein no original description	1.11
35.2	not assigned.unknown	orange1.1g014318m|pacid:18092065	Transcript	highly similar to ( 580) AT1G43580 | Symbols: | unknown protein | chr1:16410673-16412612 REVERSEhighly similar to ( 535) loc_os04g34620 12004.m08556 protein expressed protein no original description	1.03
35.2	not assigned.unknown	orange1.1g020112m|pacid:18108175	Transcript	moderately similar to ( 308) AT1G22030 | Symbols: | unknown protein | chr1:7759337-7760415 REVERSEweakly similar to ( 187) loc_os08g01400 12008.m04289 protein expressed protein no original description	1.64
35.2	not assigned.unknown	orange1.1g042384m|pacid:18118182	Transcript	weakly similar to ( 106) AT3G52740 | Symbols: | unknown protein | chr3:19546446-19546868 REVERSEvery weakly similar to (84.7) loc_os04g33610 12004.m08456 protein expressed protein no original description	1.2
35.2	not assigned.unknown	orange1.1g046928m|pacid:18091278	Transcript	weakly similar to ( 155) AT1G22750 | Symbols: | unknown protein | chr1:8050911-8052714 FORWARDweakly similar to ( 163) loc_os06g38320 12006.m091723 protein expressed proteinDUF1475 no original description	1.04
35.2	not assigned.unknown	orange1.1g022485m|pacid:18103579	Transcript	moderately similar to ( 286) AT3G07350 | Symbols: | unknown protein | chr3:2347674-2348570 FORWARDweakly similar to ( 160) loc_os11g25040 12011.m06428 protein plant-specific domain TIGR01615 family protein, expressedDUF506 no original description	-2.67
35.2	not assigned.unknown	orange1.1g025815m|pacid:18138793	Transcript	moderately similar to ( 213) AT1G07090 | Symbols: LSH6 | LSH6 (LIGHT SENSITIVE HYPOCOTYLS 6) | chr1:2174202-2174792 REVERSEweakly similar to ( 194) loc_os02g56610 12002.m10683 protein expressed proteinDUF640 no original description	1.87
35.2	not assigned.unknown	orange1.1g022779m|pacid:18107666	Transcript	moderately similar to ( 314) AT5G64460 | Symbols: | FUNCTIONS IN: molecular_function unknown; INVOLVED IN: biological_process unknown; LOCATED IN: cellular_component unknown; EXPRESSED IN: 22 plant structures; EXPRESSED DURING: 13 growth stages; CONTAINS InterPro DOMAIN/s: Phosphoglycerate mutase (InterPro:IPR013078); BEST Arabidopsis thaliana protein match is: unknown protein (TAIR:AT1G58280.3);…	-1.63
35.2	not assigned.unknown	orange1.1g039797m|pacid:18101021	Transcript	weakly similar to ( 141) AT2G36650 | Symbols: | FUNCTIONS IN: molecular_function unknown; INVOLVED IN: biological_process unknown; EXPRESSED IN: sperm cell, hypocotyl, flower, root; EXPRESSED DURING: petal differentiation and expansion stage; BEST Arabidopsis thaliana protein match is: CHUP1 (CHLOROPLAST UNUSUAL POSITIONING 1) (TAIR:AT3G25690.1); Has 6069 Blast hits to 4778 proteins in 417 specie…	-1.89
35.2	not assigned.unknown	orange1.1g019220m|pacid:18108425	Transcript	moderately similar to ( 285) AT1G27700 | Symbols: | protein binding | chr1:9640394-9641752 REVERSEmoderately similar to ( 216) loc_os10g20240 12010.m05045 protein expressed proteinSyntaxin-6_N no original description	-1.02
35.2	not assigned.unknown	orange1.1g020738m|pacid:18100369	Transcript	moderately similar to ( 364) AT4G28100 | Symbols: | unknown protein | chr4:13965300-13966697 REVERSEmoderately similar to ( 240) loc_os07g37156 12007.m79903 protein expressed protein no original description	1.02
35.2	not assigned.unknown	orange1.1g035665m|pacid:18101642	Transcript	no original description	1.26
35.2	not assigned.unknown	orange1.1g025086m|pacid:18125801	Transcript	weakly similar to ( 102) AT5G21940 | Symbols: | unknown protein | chr5:7249446-7250353 REVERSE no original description	-1.92
35.2	not assigned.unknown	orange1.1g007142m|pacid:18099507	Transcript	moderately similar to ( 216) AT1G21740 | Symbols: | unknown protein | chr1:7641580-7645078 FORWARDmoderately similar to ( 455) loc_os09g37040 12009.m06652 protein bZIP protein, putative, expressedDUF632 no original description	-1.34
35.2	not assigned.unknown	orange1.1g007540m|pacid:18104382	Transcript	moderately similar to ( 289) AT2G27950 | Symbols: | FUNCTIONS IN: molecular_function unknown; INVOLVED IN: biological_process unknown; LOCATED IN: chloroplast; BEST Arabidopsis thaliana protein match is: protein binding / zinc ion binding (TAIR:AT5G04460.1); Has 502 Blast hits to 402 proteins in 102 species: Archae - 0; Bacteria - 164; Metazoa - 106; Fungi - 26; Plants - 62; Viruses - 0; Other Eu…	1.21
35.2	not assigned.unknown	orange1.1g022755m|pacid:18108309	Transcript	no original description	1.47
35.2	not assigned.unknown	orange1.1g032737m|pacid:18138344	Transcript	no original description	1.23
35.2	not assigned.unknown	orange1.1g037175m|pacid:18094612	Transcript	no original description	1.4
35.2	not assigned.unknown	orange1.1g044508m|pacid:18112995	Transcript	highly similar to ( 656) AT1G28380 | Symbols: NSL1 | NSL1 (necrotic spotted lesions 1) | chr1:9963696-9966060 FORWARDhighly similar to ( 515) loc_os07g07194 12007.m66713 protein MAC/Perforin domain containing protein, expressed no original description	-1.4
35.2	not assigned.unknown	orange1.1g026858m|pacid:18134504	Transcript	moderately similar to ( 347) AT5G44170 | Symbols: | FUNCTIONS IN: molecular_function unknown; INVOLVED IN: biological_process unknown; LOCATED IN: cellular_component unknown; EXPRESSED IN: 22 plant structures; EXPRESSED DURING: 13 growth stages; BEST Arabidopsis thaliana protein match is: Expressed protein (TAIR:AT1G08125.1); Has 565 Blast hits to 565 proteins in 102 species: Archae - 0; Bacteria…	2.07
35.2	not assigned.unknown	orange1.1g036367m|pacid:18128362	Transcript	moderately similar to ( 212) AT3G18800 | Symbols: | unknown protein | chr3:6479746-6480339 FORWARDweakly similar to ( 121) loc_os04g59050 12004.m10783 protein expressed protein no original description	1.51
35.2	not assigned.unknown	orange1.1g009086m|pacid:18104073	Transcript	moderately similar to ( 471) AT4G30780 | Symbols: | unknown protein | chr4:14990523-14992855 FORWARDmoderately similar to ( 421) loc_os06g08740 12006.m31850 protein expressed protein no original description	-1.17
35.2	not assigned.unknown	orange1.1g039080m|pacid:18091161	Transcript	moderately similar to ( 296) AT1G19400 | Symbols: | unknown protein | chr1:6712222-6713676 REVERSEmoderately similar to ( 232) loc_os03g56420 12003.m35584 protein expressed protein no original description	-1.16
35.2	not assigned.unknown	orange1.1g045026m|pacid:18099118	Transcript	weakly similar to ( 164) AT2G39370 | Symbols: | unknown protein | chr2:16444280-16445266 REVERSEvery weakly similar to (95.1) loc_os01g61980 12001.m12321 protein expressed protein no original description	1.64
35.2	not assigned.unknown	orange1.1g029527m|pacid:18120221	Transcript	no original description	-1.17
35.2	not assigned.unknown	orange1.1g030317m|pacid:18105516	Transcript	weakly similar to ( 128) AT5G03230 | Symbols: | unknown protein | chr5:769636-770136 FORWARDvery weakly similar to (91.7) loc_os04g43990 12004.m09358 protein expressed proteinDUF584 no original description	-2.54
35.2	not assigned.unknown	orange1.1g029448m|pacid:18100830	Transcript	no original description	1.21
35.2	not assigned.unknown	orange1.1g030357m|pacid:18116659	Transcript	no original description	-3.86
35.2	not assigned.unknown	orange1.1g043845m|pacid:18094142	Transcript	no original description	1.02
35.2	not assigned.unknown	orange1.1g027485m|pacid:18094017	Transcript	moderately similar to ( 282) AT4G29070 | Symbols: | FUNCTIONS IN: molecular_function unknown; INVOLVED IN: biological_process unknown; LOCATED IN: cellular_component unknown; EXPRESSED IN: 24 plant structures; EXPRESSED DURING: 15 growth stages; CONTAINS InterPro DOMAIN/s: Phospholipase A2 (InterPro:IPR016090); Has 22 Blast hits to 22 proteins in 8 species: Archae - 0; Bacteria - 0; Metazoa - 0; …	-1.23
35.2	not assigned.unknown	orange1.1g040589m|pacid:18114628	Transcript	no original description	1.29
35.2	not assigned.unknown	orange1.1g035207m|pacid:18123769	Transcript	very weakly similar to (95.1) AT1G27290 | Symbols: | unknown protein | chr1:9481788-9482576 FORWARD no original description	-1.03
35.2	not assigned.unknown	orange1.1g048023m|pacid:18116043	Transcript	Lir1 no original description	-3.3
35.2	not assigned.unknown	orange1.1g033304m|pacid:18105898	Transcript	no original description	-2.19
35.2	not assigned.unknown	orange1.1g020433m|pacid:18118374	Transcript	very weakly similar to (88.2) AT1G64080 | Symbols: | unknown protein | chr1:23785230-23786557 REVERSE no original description	1.14
35.2	not assigned.unknown	orange1.1g039041m|pacid:18093741	Transcript	nearly identical (1104) AT3G48770 | Symbols: | ATP binding / DNA binding | chr3:18079261-18086817 REVERSEnearly identical (1006) loc_os11g31480 12011.m07051 protein DNA binding protein, putative, expressed no original description	2.43		2
35.2	not assigned.unknown	orange1.1g031567m|pacid:18111471	Transcript	no original description	-4.3
35.2	not assigned.unknown	orange1.1g022066m|pacid:18116211	Transcript	weakly similar to ( 139) AT5G18130 | Symbols: | unknown protein | chr5:5995634-5997165 FORWARDvery weakly similar to (87.4) loc_os03g59180 12003.m10818 protein expressed protein no original description	1.55
35.2	not assigned.unknown	orange1.1g004919m|pacid:18113317	Transcript	moderately similar to ( 287) AT3G11760 | Symbols: | unknown protein | chr3:3718529-3721123 FORWARDmoderately similar to ( 307) loc_os03g44670 12003.m09506 protein expressed protein no original description	-3.67
35.2	not assigned.unknown	orange1.1g020920m|pacid:18121602	Transcript	weakly similar to ( 183) AT1G13340 | Symbols: | unknown protein | chr1:4569622-4571043 REVERSEvery weakly similar to (92.4) loc_os01g49350 12001.m11121 protein MAPK activating protein PM28, putative, expressed no original description	-1.31
35.2	not assigned.unknown	orange1.1g002202m|pacid:18109323	Transcript	nearly identical (1375) AT5G49900 | Symbols: | catalytic/ glucosylceramidase | chr5:20297235-20302019 REVERSEnearly identical (1228) loc_os11g13810 12011.m05520 protein expressed proteinDUF608 COG4354 no original description	1.5
35.2	not assigned.unknown	orange1.1g040762m|pacid:18101557	Transcript	moderately similar to ( 280) AT1G28100 | Symbols: | unknown protein | chr1:9802120-9803775 FORWARDmoderately similar to ( 223) loc_os10g35644 12010.m65407 protein expressed protein no original description	-1.27
35.2	not assigned.unknown	orange1.1g042882m|pacid:18102870	Transcript	no original description	1.01
35.2	not assigned.unknown	orange1.1g033444m|pacid:18105899	Transcript	no original description	-2.22
35.2	not assigned.unknown	orange1.1g034459m|pacid:18128811	Transcript	no original description	-1.6
35.2	not assigned.unknown	orange1.1g042642m|pacid:18121821	Transcript	no original description	-1.87
35.2	not assigned.unknown	orange1.1g028979m|pacid:18108661	Transcript	very weakly similar to (82.0) AT4G04630 | Symbols: | unknown protein | chr4:2332163-2332669 REVERSEDUF584 no original description	-1.1
35.2	not assigned.unknown	orange1.1g023420m|pacid:18137012	Transcript	weakly similar to ( 120) AT3G62070 | Symbols: | unknown protein | chr3:22983710-22984482 REVERSE no original description	-1.22
35.2	not assigned.unknown	orange1.1g028324m|pacid:18131878	Transcript	weakly similar to ( 198) AT3G07090 | Symbols: | unknown protein | chr3:2243153-2244476 REVERSEweakly similar to ( 170) loc_os02g56900 12002.m10712 protein thioredoxin, putative, expressedDUF862 no original description	-1.5
35.2	not assigned.unknown	orange1.1g025495m|pacid:18123189	Transcript	weakly similar to ( 181) AT4G24380 | Symbols: | unknown protein | chr4:12612554-12613310 FORWARDmoderately similar to ( 298) loc_os07g48770 12007.m09087 protein expressed protein no original description	1.83
35.2	not assigned.unknown	orange1.1g046986m|pacid:18124358	Transcript	very weakly similar to (83.2) AT5G01130 | Symbols: | unknown protein | chr5:47642-49174 FORWARDweakly similar to ( 108) loc_os01g06130 12001.m07244 protein expressed proteinDUF674 no original description	1.21
35.2	not assigned.unknown	orange1.1g039456m|pacid:18100125	Transcript	no original description	2.42
35.2	not assigned.unknown	orange1.1g009421m|pacid:18137584	Transcript	moderately similar to ( 405) AT4G02210 | Symbols: | unknown protein | chr4:974320-975917 REVERSEvery weakly similar to (85.1) loc_os09g03570 12009.m03727 protein retrotransposon, putative, centromere-specific no original description	-1.35
35.2	not assigned.unknown	orange1.1g028982m|pacid:18133120	Transcript	very weakly similar to (97.1) AT1G19180 | Symbols: TIFY10A | JAZ1 (JASMONATE-ZIM-DOMAIN PROTEIN 1); protein binding | chr1:6622708-6623271 FORWARD no original description	-2.46
35.2	not assigned.unknown	orange1.1g035455m|pacid:18110861	Transcript	no original description	1.02
35.2	not assigned.unknown	orange1.1g021535m|pacid:18134473	Transcript	moderately similar to ( 295) AT1G19400 | Symbols: | unknown protein | chr1:6712222-6713676 REVERSEmoderately similar to ( 270) loc_os03g56420 12003.m35584 protein expressed protein no original description	-1.13
35.2	not assigned.unknown	orange1.1g045136m|pacid:18114710	Transcript	moderately similar to ( 249) AT4G32480 | Symbols: | unknown protein | chr4:15676488-15677776 FORWARDmoderately similar to ( 229) loc_os01g54340 12001.m43190 protein plant-specific domain TIGR01615 family protein, expressedDUF506 no original description	-3.92
35.2	not assigned.unknown	orange1.1g016419m|pacid:18103896	Transcript	no original description	-1.99
35.2	not assigned.unknown	orange1.1g033196m|pacid:18100773	Transcript	no original description	1.34
35.2	not assigned.unknown	orange1.1g003206m|pacid:18101783	Transcript	moderately similar to ( 306) AT1G69610 | Symbols: | structural constituent of ribosome | chr1:26186954-26189349 FORWARDmoderately similar to ( 323) loc_os09g24700 12009.m05624 protein expressed proteinDUF1666 no original description	1.47
35.2	not assigned.unknown	orange1.1g019739m|pacid:18130265	Transcript	moderately similar to ( 290) AT1G17830 | Symbols: | unknown protein | chr1:6136118-6138172 REVERSEmoderately similar to ( 268) loc_os10g35150 12010.m06338 protein expressed proteinDUF789 no original description	-1.36
35.2	not assigned.unknown	orange1.1g025794m|pacid:18109256	Transcript	moderately similar to ( 340) AT4G31330 | Symbols: | unknown protein | chr4:15202354-15203151 FORWARDmoderately similar to ( 256) loc_os08g40940 12008.m08073 protein expressed proteinDUF599 no original description	1.02
35.2	not assigned.unknown	orange1.1g013139m|pacid:18137587	Transcript	moderately similar to ( 265) AT4G02210 | Symbols: | unknown protein | chr4:974320-975917 REVERSEvery weakly similar to (82.4) loc_os09g03570 12009.m03727 protein retrotransposon, putative, centromere-specific no original description	-1.51
35.2	not assigned.unknown	orange1.1g026444m|pacid:18095536	Transcript	very weakly similar to (93.6) AT5G01130 | Symbols: | unknown protein | chr5:47642-49174 FORWARDweakly similar to ( 115) loc_os01g06030 12001.m07234 protein conserved hypothetical proteinDUF674 no original description	1.11
35.2	not assigned.unknown	orange1.1g002072m|pacid:18103848	Transcript	moderately similar to ( 222) AT5G01030 | Symbols: | unknown protein | chr5:10638-13003 FORWARDweakly similar to ( 178) loc_os03g16070 12003.m101286 protein expressed protein no original description	1
35.2	not assigned.unknown	orange1.1g048327m|pacid:18093374	Transcript	no original description	1.73
35.2	not assigned.unknown	orange1.1g025682m|pacid:18130082	Transcript	no original description	-1.44
35.2	not assigned.unknown	orange1.1g037286m|pacid:18115998	Transcript	moderately similar to ( 249) AT5G27390 | Symbols: | LOCATED IN: chloroplast; CONTAINS InterPro DOMAIN/s: Mog1/PsbP/DUF1795, alpha/beta/alpha sandwich (InterPro:IPR016124); Has 11 Blast hits to 11 proteins in 5 species: Archae - 0; Bacteria - 0; Metazoa - 0; Fungi - 0; Plants - 11; Viruses - 0; Other Eukaryotes - 0 (source: NCBI BLink). | chr5:9674634-9676118 REVERSEmoderately similar to ( 236) lo…	-1.28
35.2	not assigned.unknown	orange1.1g032308m|pacid:18096558	Transcript	no original description	-1.21
35.2	not assigned.unknown	orange1.1g033667m|pacid:18106390	Transcript	no original description	-2.95
35.2	not assigned.unknown	orange1.1g027343m|pacid:18097269	Transcript	very weakly similar to (85.1) AT5G02440 | Symbols: | unknown protein | chr5:531066-532725 FORWARD no original description	1.04
35.2	not assigned.unknown	orange1.1g012291m|pacid:18102242	Transcript	highly similar to ( 769) AT1G10740 | Symbols: | unknown protein | chr1:3568612-3570466 REVERSEhighly similar to ( 679) loc_os05g33820 12005.m07614 protein lipase, putative, expressed no original description	-2.53
35.2	not assigned.unknown	orange1.1g032157m|pacid:18094949	Transcript	no original description	-1.05
27.3.3	RNA.regulation of transcription.AP2/EREBP, APETALA2/Ethylene-responsive element binding protein family	orange1.1g039976m|pacid:18116924	Transcript	weakly similar to ( 149) AT2G20880 | Symbols: | AP2 domain-containing transcription factor, putative | chr2:8986053-8987063 FORWARDvery weakly similar to (80.1) ERF1_ORYSA Ethylene-responsive transcription factor 1 (Ethylene-responsive element-binding factor 1) (EREBP-1) (OsEREBP1) - Oryza sativa (Rice)weakly similar to ( 117) loc_os04g44670 12004.m09426 protein AP2 domain containing protein, exp…	1.76
35.2	not assigned.unknown	orange1.1g033262m|pacid:18108699	Transcript	no original description	1.06
35.2	not assigned.unknown	orange1.1g005307m|pacid:18136759	Transcript	highly similar to ( 957) AT4G22990 | Symbols: | SPX (SYG1/Pho81/XPR1) domain-containing protein | chr4:12048240-12050984 REVERSEhighly similar to ( 904) loc_os04g48390 12004.m09775 protein beta-lactamase, class A, putative, expressedSPX COG5036 no original description	1
35.2	not assigned.unknown	orange1.1g026834m|pacid:18115312	Transcript	STI STI Kunitz_legume no original description	2.61
35.2	not assigned.unknown	orange1.1g016512m|pacid:18104863	Transcript	weakly similar to ( 194) AT1G79060 | Symbols: | unknown protein | chr1:29741873-29743063 FORWARDweakly similar to ( 115) loc_os06g46250 12006.m09151 protein expressed protein no original description	1.06
35.2	not assigned.unknown	orange1.1g042254m|pacid:18109299	Transcript	no original description	1.57
35.2	not assigned.unknown	orange1.1g033166m|pacid:18101170	Transcript	no original description	2.44
35.2	not assigned.unknown	orange1.1g047056m|pacid:18120817	Transcript	no original description	1.08
35.2	not assigned.unknown	orange1.1g031118m|pacid:18130612	Transcript	very weakly similar to (81.3) AT5G48480 | Symbols: | unknown protein | chr5:19644814-19645658 FORWARD no original description	1.53
35.2	not assigned.unknown	orange1.1g044328m|pacid:18094528	Transcript	no original description	1.35
17.1.1.1.10	hormone metabolism.abscisic acid.synthesis-degradation.synthesis.9-cis-epoxycarotenoid dioxygenase	orange1.1g040986m|pacid:18134291	Transcript	highly similar to ( 544) AT4G19170 | Symbols: NCED4 | NCED4 (NINE-CIS-EPOXYCAROTENOID DIOXYGENASE 4) | chr4:10481835-10483622 FORWARDhighly similar to ( 509) loc_os02g47510 12002.m09785 protein carotenoid cleavage dioxygenase 1, putative, expressedRPE65 COG3670 no original description	-1.18
35.2	not assigned.unknown	orange1.1g045952m|pacid:18113933	Transcript	highly similar to ( 714) AT1G04090 | Symbols: | unknown protein | chr1:1057225-1059247 FORWARDhighly similar to ( 672) loc_os03g04930 12003.m35011 protein expressed proteinDUF946 no original description	-1.59
35.2	not assigned.unknown	orange1.1g014612m|pacid:18123031	Transcript	moderately similar to ( 436) AT3G28150 | Symbols: | unknown protein | chr3:10471960-10473735 REVERSEmoderately similar to ( 332) loc_os04g39130 12004.m08902 protein conserved hypothetical proteinDUF231 no original description	1.11
35.2	not assigned.unknown	orange1.1g048476m|pacid:18133203	Transcript	weakly similar to ( 147) AT1G54200 | Symbols: | unknown protein | chr1:20235855-20236955 FORWARD no original description	1.28
35.2	not assigned.unknown	orange1.1g037790m|pacid:18104365	Transcript	moderately similar to ( 498) AT5G60720 | Symbols: | unknown protein | chr5:24418436-24422177 REVERSEmoderately similar to ( 322) loc_os03g64230 12003.m11285 protein expressed proteinDUF547 no original description	1.19
35.2	not assigned.unknown	orange1.1g027598m|pacid:18123261	Transcript	no original description	1.43
35.2	not assigned.unknown	orange1.1g022512m|pacid:18105487	Transcript	moderately similar to ( 226) AT2G20670 | Symbols: | unknown protein | chr2:8912163-8913472 REVERSEweakly similar to ( 178) loc_os01g54340 12001.m43190 protein plant-specific domain TIGR01615 family protein, expressedDUF506 no original description	-2.37
35.2	not assigned.unknown	orange1.1g021462m|pacid:18091992	Transcript	weakly similar to ( 192) AT4G24175 | Symbols: | unknown protein | chr4:12547018-12548810 FORWARDweakly similar to ( 172) loc_os04g24410 12004.m07573 protein kinesin heavy chain isolog, putative, expressed no original description	-1.23
35.2	not assigned.unknown	orange1.1g043482m|pacid:18098620	Transcript	no original description	-1.15
35.2	not assigned.unknown	orange1.1g011821m|pacid:18131880	Transcript	weakly similar to ( 129) AT3G07250 | Symbols: | nuclear transport factor 2 (NTF2) family protein / RNA recognition motif (RRM)-containing protein | chr3:2300579-2308305 REVERSEvery weakly similar to (85.1) loc_os07g41160 12007.m08352 protein RNA-binding protein, putative, expressedDUF1675 no original description	-2.01
35.2	not assigned.unknown	orange1.1g048195m|pacid:18121418	Transcript	no original description	-1.12
35.2	not assigned.unknown	orange1.1g010503m|pacid:18137586	Transcript	moderately similar to ( 429) AT4G02210 | Symbols: | unknown protein | chr4:974320-975917 REVERSEvery weakly similar to (84.3) loc_os09g03570 12009.m03727 protein retrotransposon, putative, centromere-specific no original description	-1.41
35.2	not assigned.unknown	orange1.1g010312m|pacid:18137585	Transcript	moderately similar to ( 433) AT4G02210 | Symbols: | unknown protein | chr4:974320-975917 REVERSEvery weakly similar to (84.3) loc_os09g03570 12009.m03727 protein retrotransposon, putative, centromere-specific no original description	-1.06
35.2	not assigned.unknown	orange1.1g047687m|pacid:18093162	Transcript	no original description	-2.03
35.2	not assigned.unknown	orange1.1g033521m|pacid:18094746	Transcript	no original description	1.09
35.2	not assigned.unknown	orange1.1g021603m|pacid:18120694	Transcript	very weakly similar to (82.0) AT1G18265 | Symbols: | unknown protein | chr1:6282338-6283180 REVERSEDUF593 no original description	-1.03
35.2	not assigned.unknown	orange1.1g032525m|pacid:18095669	Transcript	weakly similar to ( 161) AT1G70780 | Symbols: | unknown protein | chr1:26695462-26695975 REVERSEvery weakly similar to (96.7) loc_os02g21920 12002.m33663 protein senescence-associated protein, putative, expressed no original description	1
35.2	not assigned.unknown	orange1.1g033663m|pacid:18130037	Transcript	no original description	-1.22
35.2	not assigned.unknown	orange1.1g026396m|pacid:18101268	Transcript	moderately similar to ( 221) AT5G62140 | Symbols: | unknown protein | chr5:24954563-24955376 REVERSEmoderately similar to ( 223) loc_os02g45460 12002.m09583 protein expressed protein no original description	-1.45
35.2	not assigned.unknown	orange1.1g029278m|pacid:18116857	Transcript	very weakly similar to (86.3) loc_os02g13370 12002.m33281 protein expressed protein no original description	-4.01
35.2	not assigned.unknown	orange1.1g023369m|pacid:18125810	Transcript	weakly similar to ( 132) AT1G19180 | Symbols: TIFY10A | JAZ1 (JASMONATE-ZIM-DOMAIN PROTEIN 1); protein binding | chr1:6622708-6623271 FORWARDweakly similar to ( 112) loc_os07g42370 12007.m29261 protein pnFL-2, putative, expressed no original description	-2.5
35.2	not assigned.unknown	orange1.1g030695m|pacid:18101960	Transcript	weakly similar to ( 146) AT5G13220 | Symbols: | JAZ10 (JASMONATE-ZIM-DOMAIN PROTEIN 10) | chr5:4219001-4220467 FORWARD no original description	-3.36
35.2	not assigned.unknown	orange1.1g026739m|pacid:18106866	Transcript	no original description	-1.05
35.2	not assigned.unknown	orange1.1g044715m|pacid:18115229	Transcript	weakly similar to ( 122) AT2G30395 | Symbols: ATOFP17, OFP17 | OFP17 (ARABIDOPSIS THALIANA OVATE FAMILY PROTEIN 17) | chr2:12954409-12955083 REVERSEvery weakly similar to (97.1) loc_os05g26210 12005.m06912 protein conserved hypothetical protein no original description	1.12
35.2	not assigned.unknown	orange1.1g029877m|pacid:18096464	Transcript	weakly similar to ( 148) AT5G25840 | Symbols: | unknown protein | chr5:9010909-9011430 REVERSEweakly similar to ( 132) loc_os06g36040 12006.m08141 protein expressed proteinDUF1677 no original description	1.11
35.2	not assigned.unknown	orange1.1g041984m|pacid:18127095	Transcript	no original description	-1.58
35.2	not assigned.unknown	orange1.1g017277m|pacid:18104118	Transcript	moderately similar to ( 346) AT4G30850 | Symbols: HHP2 | HHP2 (HEPTAHELICAL TRANSMEMBRANE PROTEIN2); receptor | chr4:15020540-15022278 REVERSEmoderately similar to ( 269) loc_os06g44250 12006.m08953 protein haemolysin-III related family protein, expressedHlyIII COG1272 no original description	1.17
35.2	not assigned.unknown	orange1.1g019884m|pacid:18106162	Transcript	moderately similar to ( 315) AT4G15545 | Symbols: | unknown protein | chr4:8875932-8877567 FORWARDmoderately similar to ( 249) loc_os05g33620 12005.m07594 protein expressed protein no original description	-1.08
35.2	not assigned.unknown	orange1.1g036078m|pacid:18126153	Transcript	moderately similar to ( 310) AT1G19140 | Symbols: | FUNCTIONS IN: molecular_function unknown; INVOLVED IN: ubiquinone biosynthetic process; LOCATED IN: mitochondrion; EXPRESSED IN: 24 plant structures; EXPRESSED DURING: 15 growth stages; CONTAINS InterPro DOMAIN/s: COQ9 (InterPro:IPR013718), Ubiquinone biosynthesis protein COQ9 (InterPro:IPR012762); Has 607 Blast hits to 607 proteins in 177 speci…	2.13
35.2	not assigned.unknown	orange1.1g027552m|pacid:18130444	Transcript	weakly similar to ( 180) AT5G62440 | Symbols: | Encodes a protein DOMINO1 that belongs to a plant-specific gene family sharing a common motif present in the tomato DEFECTIVE CHLOROPLASTS AND LEAVES (LeDCL) protein. DOMINO1 is located in the nucleus. Arabidopsis embryos carrying the domino1 mutation grow slowly in comparison with wild type embryos and reach only the globular stage at desiccation. …	1.2
35.2	not assigned.unknown	orange1.1g045290m|pacid:18130599	Transcript	very weakly similar to (97.1) AT5G48500 | Symbols: | unknown protein | chr5:19653235-19654017 FORWARD no original description	1.24
35.2	not assigned.unknown	orange1.1g042510m|pacid:18120664	Transcript	no original description	6.02	-1.7	-1.2
35.2	not assigned.unknown	orange1.1g025929m|pacid:18111586	Transcript	no original description	2.41
35.2	not assigned.unknown	orange1.1g041172m|pacid:18116960	Transcript	no original description	-1.98
35.2	not assigned.unknown	orange1.1g012903m|pacid:18135193	Transcript	highly similar to ( 634) AT3G01060 | Symbols: | unknown protein | chr3:16831-18782 REVERSEhighly similar to ( 619) loc_os05g43650 12005.m08492 protein expressed protein no original description	-1
35.2	not assigned.unknown	orange1.1g000230m|pacid:18104107	Transcript	nearly identical (1938) AT4G28080 | Symbols: | binding | chr4:13948993-13957840 REVERSEnearly identical (1234) loc_os04g55230 12004.m10415 protein ataxin-2 C-terminal region family protein, expressed no original description	-1.54
35.2	not assigned.unknown	orange1.1g021843m|pacid:18112027	Transcript	weakly similar to ( 171) AT5G47740 | Symbols: | FUNCTIONS IN: molecular_function unknown; INVOLVED IN: biological_process unknown; LOCATED IN: cellular_component unknown; EXPRESSED IN: root; CONTAINS InterPro DOMAIN/s: Rossmann-like alpha/beta/alpha sandwich fold (InterPro:IPR014729); BEST Arabidopsis thaliana protein match is: protein kinase family protein / U-box domain-containing protein (TAIR…	1.8
35.2	not assigned.unknown	orange1.1g023658m|pacid:18099773	Transcript	DUF761 no original description	2.06
35.2	not assigned.unknown	orange1.1g023604m|pacid:18136708	Transcript	weakly similar to ( 115) AT2G46640 | Symbols: | unknown protein | chr2:19148792-19150751 FORWARD no original description	-1.09
35.2	not assigned.unknown	orange1.1g044905m|pacid:18111571	Transcript	moderately similar to ( 415) AT3G46780 | Symbols: PTAC16 | PTAC16 (PLASTID TRANSCRIPTIONALLY ACTIVE 16); binding / catalytic | chr3:17228766-17231021 FORWARDmoderately similar to ( 317) loc_os05g22614 12005.m28013 protein expressed protein no original description	-1.19
35.2	not assigned.unknown	orange1.1g016404m|pacid:18109069	Transcript	highly similar to ( 577) AT4G31240 | Symbols: | INVOLVED IN: cell redox homeostasis; LOCATED IN: cellular_component unknown; EXPRESSED IN: 21 plant structures; EXPRESSED DURING: 9 growth stages; CONTAINS InterPro DOMAIN/s: Thioredoxin fold (InterPro:IPR012335), Thioredoxin-like (InterPro:IPR017936), Thioredoxin-like fold (InterPro:IPR012336), C1-like (InterPro:IPR011424); BEST Arabidopsis thalian…	-1.1
35.2	not assigned.unknown	orange1.1g006579m|pacid:18136761	Transcript	highly similar to ( 794) AT3G60850 | Symbols: | unknown protein | chr3:22482053-22483999 FORWARDhighly similar to ( 565) loc_os03g14290 12003.m06871 protein expressed protein no original description	1.17
35.2	not assigned.unknown	orange1.1g029500m|pacid:18107225	Transcript	weakly similar to ( 140) AT2G27290 | Symbols: | unknown protein | chr2:11678586-11679765 REVERSEweakly similar to ( 122) loc_os04g33940 12004.m08488 protein expressed proteinDUF1279 no original description	1.26
35.2	not assigned.unknown	orange1.1g033961m|pacid:18114604	Transcript	very weakly similar to (85.9) AT1G11120 | Symbols: | unknown protein | chr1:3715229-3717320 FORWARD no original description	-1.09
35.2	not assigned.unknown	orange1.1g031677m|pacid:18104087	Transcript	very weakly similar to (81.3) AT5G57685 | Symbols: AtGDU3 | AtGDU3 (Arabidopsis thaliana GLUTAMINE DUMPER 3) | chr5:23366356-23366802 REVERSE no original description	1.61
20.2.1	stress.abiotic.heat	orange1.1g043469m|pacid:18130537	Transcript	weakly similar to ( 118) AT1G06460 | Symbols: ACD32.1, ACD31.2 | ACD32.1 (ALPHA-CRYSTALLIN DOMAIN 32.1) | chr1:1967308-1969414 REVERSE no original description	1.25
35.2	not assigned.unknown	orange1.1g009350m|pacid:18138904	Transcript	highly similar to ( 607) AT4G20170 | Symbols: | unknown protein | chr4:10896810-10898794 FORWARDmoderately similar to ( 451) loc_os06g22330 12006.m06887 protein expressed proteinDUF23 no original description	1.28
35.2	not assigned.unknown	orange1.1g048663m|pacid:18133535	Transcript	moderately similar to ( 362) AT1G79270 | Symbols: ECT8 | ECT8 (evolutionarily conserved C-terminal region 8) | chr1:29816157-29818811 FORWARDmoderately similar to ( 366) loc_os01g48790 12001.m42694 protein YT521-B-like family protein, expressedYTH no original description	1.3
35.2	not assigned.unknown	orange1.1g032793m|pacid:18108764	Transcript	very weakly similar to ( 100) AT5G02160 | Symbols: | unknown protein | chr5:426392-427024 FORWARDvery weakly similar to (99.8) loc_os05g01950 12005.m04731 protein expressed protein no original description	-1.67
35.2	not assigned.unknown	orange1.1g012586m|pacid:18093052	Transcript	moderately similar to ( 385) AT2G24100 | Symbols: | unknown protein | chr2:10244921-10246715 FORWARDmoderately similar to ( 412) loc_os06g08740 12006.m31850 protein expressed protein no original description	-3.03
35.2	not assigned.unknown	orange1.1g043024m|pacid:18107057	Transcript	no original description	-2.7
35.2	not assigned.unknown	orange1.1g034560m|pacid:18134376	Transcript	no original description	-2.13
35.2	not assigned.unknown	orange1.1g022409m|pacid:18132267	Transcript	moderately similar to ( 334) AT4G24750 | Symbols: | FUNCTIONS IN: molecular_function unknown; INVOLVED IN: biological_process unknown; LOCATED IN: chloroplast; EXPRESSED IN: 22 plant structures; EXPRESSED DURING: 13 growth stages; CONTAINS InterPro DOMAIN/s: Rhodanese-like (InterPro:IPR001763); BEST Arabidopsis thaliana protein match is: rhodanese-like domain-containing protein (TAIR:AT3G08920.1)…	-1.02
34.12	transport.metal	orange1.1g044590m|pacid:18114032	Transcript	moderately similar to ( 367) AT1G55910 | Symbols: ZIP11 | ZIP11 (ZINC TRANSPORTER 11 PRECURSOR); cation transmembrane transporter/ metal ion transmembrane transporter | chr1:20906161-20907225 FORWARDmoderately similar to ( 375) loc_os03g29850 12003.m08248 protein zinc transporter 2 precursor, putative, expressedZip no original description	1.66	1.1	1.4
35.2	not assigned.unknown	orange1.1g007953m|pacid:18131524	Transcript	highly similar to ( 726) AT5G40640 | Symbols: | unknown protein | chr5:16277345-16280258 FORWARDhighly similar to ( 592) loc_os04g40700 12004.m35344 protein steroid nuclear receptor, ligand-binding, putative, expressed no original description	1.21
35.2	not assigned.unknown	orange1.1g008901m|pacid:18093643	Transcript	moderately similar to ( 325) AT3G57400 | Symbols: | unknown protein | chr3:21238547-21239971 FORWARD no original description	-1.07
35.2	not assigned.unknown	orange1.1g004240m|pacid:18121921	Transcript	nearly identical (1080) AT5G35180 | Symbols: | phosphoinositide binding | chr5:13424538-13432787 FORWARDhighly similar to ( 926) loc_os08g34060 12008.m26701 protein lipid binding protein, putative, expressedDUF1336 START no original description	1.06
35.2	not assigned.unknown	orange1.1g031371m|pacid:18133090	Transcript	weakly similar to ( 162) AT1G72510 | Symbols: | unknown protein | chr1:27303906-27304403 FORWARDvery weakly similar to (87.4) loc_os03g46300 12003.m09649 protein conserved hypothetical proteinDUF1677 no original description	-1.4
35.2	not assigned.unknown	orange1.1g015503m|pacid:18124195	Transcript	moderately similar to ( 473) AT5G12470 | Symbols: | unknown protein | chr5:4044950-4047290 REVERSEmoderately similar to ( 457) loc_os05g32230 12005.m07456 protein expressed protein no original description	1.03
35.2	not assigned.unknown	orange1.1g032744m|pacid:18106397	Transcript	weakly similar to ( 147) AT2G44360 | Symbols: | unknown protein | chr2:18320855-18321584 REVERSEweakly similar to ( 156) loc_os09g38080 12009.m06755 protein expressed protein no original description	1.33
35.2	not assigned.unknown	orange1.1g008832m|pacid:18104072	Transcript	moderately similar to ( 479) AT4G30780 | Symbols: | unknown protein | chr4:14990523-14992855 FORWARDmoderately similar to ( 424) loc_os06g08740 12006.m31850 protein expressed protein no original description	-1.11
35.2	not assigned.unknown	orange1.1g032367m|pacid:18098262	Transcript	weakly similar to ( 103) AT5G04830 | Symbols: | unknown protein | chr5:1402294-1403671 REVERSEvery weakly similar to (93.2) loc_os01g73500 12001.m13378 protein expressed protein no original description	2.1
35.2	not assigned.unknown	orange1.1g035686m|pacid:18135165	Transcript	no original description	1.21
35.2	not assigned.unknown	orange1.1g020797m|pacid:18107497	Transcript	highly similar to ( 609) AT1G09340 | Symbols: CRB, CSP41B | CRB (CHLOROPLAST RNA BINDING); binding / catalytic/ coenzyme binding | chr1:3015473-3018035 FORWARDhighly similar to ( 588) loc_os12g23180 12012.m26701 protein RNA binding protein, putative, expressedWcaG Epimerase no original description	-1.19
35.1	not assigned.no ontology	orange1.1g045038m|pacid:18124829	Transcript	moderately similar to ( 317) AT4G36850 | Symbols: | INVOLVED IN: biological_process unknown; LOCATED IN: membrane; CONTAINS InterPro DOMAIN/s: Cystinosin/ERS1p repeat (InterPro:IPR006603); BEST Arabidopsis thaliana protein match is: PQ-loop repeat family protein / transmembrane family protein (TAIR:AT2G41050.1); Has 599 Blast hits to 441 proteins in 106 species: Archae - 0; Bacteria - 0; Metazoa …	2.8		1.3
35.2	not assigned.unknown	orange1.1g034519m|pacid:18094720	Transcript	no original description	1.3		1
35.2	not assigned.unknown	orange1.1g033055m|pacid:18116367	Transcript	very weakly similar to (84.7) AT2G38870 | Symbols: | protease inhibitor, putative | chr2:16236546-16237050 REVERSEvery weakly similar to (89.4) ITH5_CUCMA Inhibitor of trypsin and hageman factor (CMTI-V) - Cucurbita maxima (Pumpkin) (Winter squash)potato_inhibit no original description	1.44		1.3
9.7	mitochondrial electron transport / ATP synthesis.cytochrome c oxidase	orange1.1g045228m|pacid:18116068	Transcript	moderately similar to ( 245) AT1G28140 | Symbols: | unknown protein | chr1:9833029-9834390 REVERSEmoderately similar to ( 208) loc_os03g63360 12003.m11203 protein integral membrane protein, putative, expressed no original description	1.1
27.3.20	RNA.regulation of transcription.G2-like transcription factor family, GARP	orange1.1g047187m|pacid:18097599	Transcript	moderately similar to ( 211) AT3G46640 | Symbols: PCL1 | PCL1 (PHYTOCLOCK 1); DNA binding / transcription factor | chr3:17183248-17184219 FORWARDweakly similar to ( 175) loc_os01g74020 12001.m13429 protein ARR1 protein-like, putative, expressed no original description	4.18
26.1	misc.cytochrome P450	orange1.1g048189m|pacid:18095016	Transcript	moderately similar to ( 295) AT4G31500 | Symbols: CYP83B1, SUR2, RNT1, RED1, ATR4 | CYP83B1 (CYTOCHROME P450 MONOOXYGENASE 83B1); oxidoreductase, acting on paired donors, with incorporation or reduction of molecular oxygen, NADH or NADPH as one donor, and incorporation of one atom of oxygen / oxygen binding | chr4:15273677-15275271 REVERSEmoderately similar to ( 285) C71A9_SOYBN Cytochrome P450 7…	1.94		1.2
35.2	not assigned.unknown	orange1.1g030990m|pacid:18111103	Transcript	no original description	3.07		1.3
35.2	not assigned.unknown	orange1.1g039175m|pacid:18116832	Transcript	weakly similar to ( 156) AT5G25840 | Symbols: | unknown protein | chr5:9010909-9011430 REVERSEweakly similar to ( 147) loc_os06g36040 12006.m08141 protein expressed proteinDUF1677 no original description	1.05		1.3
a', represents data in column 'CTV-B2', 'CTV-B6' and 'CaLas-B232' were cited from published paper Fu et al., 2016.
