# Supplementary material for: Transcriptional analysis of sweet orange trees co-infected with ‘Candidatus Liberibacter asiaticus’ and mild or severe strains of Citrus tristeza virus
Source: BMC Genomics. 2017 Oct 31;18:837. doi: 10.1186/s12864-017-4174-8 (PMC5664567; doi:10.1186/s12864-017-4174-8)
Supplement: Supplementary file 4 — Complete differentially expressed transcripts (Log2 fold-change) in response to dual and single infection by CTV-B6 and CaLas-B232 (XLSX 286 kb) [file 12864_2017_4174_MOESM4_ESM.xlsx]

## Sheet: Sheet1
Supplemental Table S2. Complete differentially expressed transcripts (Log2 fold-change) in response to dual and single infection by CTV-B6 and CaLas-B232
BinCode	BinName	ID	Type	Description	Fold change (log2)
					CTV-B6/CaLas-B232	CTV-B6a	CaLas-B232a
1.1.1.1	PS.lightreaction.photosystem II.LHC-II	orange1.1g024654m|pacid:18112033	Transcript	moderately similar to ( 439) AT2G34430 | Symbols: LHB1B1, LHCB1.4 | LHB1B1; chlorophyll binding | chr2:14524818-14525618 FORWARDmoderately similar to ( 475) CB24_TOBAC Chlorophyll a-b binding protein 40, chloroplast precursor (LHCII type I CAB-40) (LHCP) - Nicotiana tabacum (Common tobacco)moderately similar to ( 440) loc_os09g17740 12009.m05032 protein chlorophyll a-b binding protein 1, chloropl…	-2.299
1.1.1.1	PS.lightreaction.photosystem II.LHC-II	orange1.1g025952m|pacid:18125512	Transcript	moderately similar to ( 385) AT3G54890 | Symbols: LHCA1 | LHCA1; chlorophyll binding | chr3:20339881-20340922 REVERSEweakly similar to ( 134) CB21_SINAL Chlorophyll a-b binding protein 1, chloroplast precursor (LHCII type I CAB-1) (LHCP) - Sinapis alba (White mustard) (Brassica hirta)moderately similar to ( 372) loc_os06g21590 12006.m32064 protein chlorophyll a-b binding protein 6A, chloroplast p…	-2.541
1.1.1.1	PS.lightreaction.photosystem II.LHC-II	orange1.1g024422m|pacid:18101578	Transcript	moderately similar to ( 394) AT3G61470 | Symbols: LHCA2 | LHCA2; chlorophyll binding | chr3:22745736-22747032 FORWARDmoderately similar to ( 420) CB12_PETHY Chlorophyll a-b binding protein, chloroplast precursor (LHCI type II CAB) - Petunia hybrida (Petunia)moderately similar to ( 390) loc_os07g38960 12007.m29236 protein chlorophyll a-b binding protein, chloroplast precursor, putative, expressedC…	-1.313
1.1.1.1	PS.lightreaction.photosystem II.LHC-II	orange1.1g024579m|pacid:18126399	Transcript	moderately similar to ( 459) AT2G05100 | Symbols: LHCB2.1, LHCB2 | LHCB2.1; chlorophyll binding | chr2:1823449-1824331 REVERSEmoderately similar to ( 468) CB21_GOSHI Chlorophyll a-b binding protein 151, chloroplast precursor (LHCII type II CAB-151) (LHCP) - Gossypium hirsutum (Upland cotton)moderately similar to ( 443) loc_os03g39610 12003.m35304 protein chlorophyll a-b binding protein, chloropla…	-1.887
1.1.1.1	PS.lightreaction.photosystem II.LHC-II	orange1.1g025421m|pacid:18106327	Transcript	moderately similar to ( 380) AT1G15820 | Symbols: LHCB6, CP24 | LHCB6 (LIGHT HARVESTING COMPLEX PSII SUBUNIT 6); chlorophyll binding | chr1:5446685-5447676 REVERSEmoderately similar to ( 363) CB4_SPIOL Chlorophyll a-b binding protein CP24, chloroplast precursor - Spinacia oleracea (Spinach)moderately similar to ( 355) loc_os04g38410 12004.m08831 protein chlorophyll a-b binding protein CP24, chlor…	-2.604
1.1.1.1	PS.lightreaction.photosystem II.LHC-II	orange1.1g022725m|pacid:18122558	Transcript	moderately similar to ( 408) AT4G10340 | Symbols: LHCB5 | LHCB5 (LIGHT HARVESTING COMPLEX OF PHOTOSYSTEM II 5); chlorophyll binding | chr4:6408200-6409496 FORWARDmoderately similar to ( 206) CB2B_PINSY Chlorophyll a-b binding protein type 2 member 1B, chloroplast precursor (Chlorophyll a-b binding protein type II 1B) (CAB) (LHCP) - Pinus sylvestris (Scots pine)moderately similar to ( 399) loc_os1…	-1.644
1.1.1.1	PS.lightreaction.photosystem II.LHC-II	orange1.1g025674m|pacid:18130469	Transcript	moderately similar to ( 440) AT3G47470 | Symbols: LHCA4, CAB4 | LHCA4 (LIGHT-HARVESTING CHLOROPHYLL-PROTEIN COMPLEX I SUBUNIT A4); chlorophyll binding | chr3:17493622-17494773 REVERSEmoderately similar to ( 226) CB12_PETHY Chlorophyll a-b binding protein, chloroplast precursor (LHCI type II CAB) - Petunia hybrida (Petunia)moderately similar to ( 394) loc_os08g33820 12008.m080044 protein chlorophy…	-2.595
1.1.1.1	PS.lightreaction.photosystem II.LHC-II	orange1.1g024395m|pacid:18130907	Transcript	moderately similar to ( 460) AT5G54270 | Symbols: LHCB3, LHCB3*1 | LHCB3 (LIGHT-HARVESTING CHLOROPHYLL B-BINDING PROTEIN 3); structural molecule | chr5:22038424-22039383 FORWARDmoderately similar to ( 442) CB23_HORVU Chlorophyll a-b binding protein of LHCII type III, chloroplast precursor (CAB) - Hordeum vulgare (Barley)moderately similar to ( 454) loc_os07g37550 12007.m079717 protein chlorophyll…	-1.837
1.1.1.2	PS.lightreaction.photosystem II.PSII polypeptide subunits	orange1.1g032691m|pacid:18093316	Transcript	very weakly similar to (96.7) AT2G30570 | Symbols: PSBW | PSBW (PHOTOSYSTEM II REACTION CENTER W) | chr2:13019326-13020053 REVERSEweakly similar to ( 112) PSBW_SPIOL Photosystem II reaction center W protein, chloroplast precursor (PSII 6.1 kDa protein) - Spinacia oleracea (Spinach)PsbW no original description	-1.702
1.1.1.2	PS.lightreaction.photosystem II.PSII polypeptide subunits	orange1.1g025977m|pacid:18095631	Transcript	moderately similar to ( 305) AT3G55330 | Symbols: PPL1 | PPL1 (PsbP-like protein 1); calcium ion binding | chr3:20514031-20515275 REVERSEmoderately similar to ( 271) loc_os10g32348 12010.m22024 protein psbP family protein, expressedPsbP no original description	-2.104
1.1.1.2	PS.lightreaction.photosystem II.PSII polypeptide subunits	orange1.1g032633m|pacid:18123674	Transcript	weakly similar to ( 160) AT1G79040 | Symbols: PSBR | PSBR (photosystem II subunit R) | chr1:29736085-29736781 FORWARDweakly similar to ( 162) PSBR_TOBAC Photosystem II 10 kDa polypeptide, chloroplast precursor (PII10) - Nicotiana tabacum (Common tobacco)weakly similar to ( 124) loc_os08g10020 12008.m26609 protein photosystem II 10 kDa polypeptide, chloroplast precursor, putative, expressedPsbR no…	-1.338
1.1.1.2	PS.lightreaction.photosystem II.PSII polypeptide subunits	orange1.1g019870m|pacid:18124684	Transcript	moderately similar to ( 498) AT3G50820 | Symbols: PSBO2, PSBO-2, OEC33 | PSBO2 (PHOTOSYSTEM II SUBUNIT O-2); oxygen evolving/ poly(U) binding | chr3:18891008-18892311 REVERSEhighly similar to ( 535) PSBO_TOBAC Oxygen-evolving enhancer protein 1, chloroplast precursor (OEE1) (33 kDa subunit of oxygen evolving system of photosystem II) (OEC 33 kDa subunit) (33 kDa thylakoid membrane protein) - Nico…	-1.355
1.1.1.2	PS.lightreaction.photosystem II.PSII polypeptide subunits	orange1.1g025092m|pacid:18110704	Transcript	moderately similar to ( 380) AT1G06680 | Symbols: PSBP-1, OEE2, PSII-P | PSBP-1 (PHOTOSYSTEM II SUBUNIT P-1); poly(U) binding | chr1:2048076-2049186 FORWARDmoderately similar to ( 397) PSBP_CUCSA Oxygen-evolving enhancer protein 2, chloroplast precursor (OEE2) (23 kDa subunit of oxygen evolving system of photosystem II) (OEC 23 kDa subunit) (23 kDa thylakoid membrane protein) (OEC23) - Cucumis sa…	-1.796
1.1.1.2	PS.lightreaction.photosystem II.PSII polypeptide subunits	orange1.1g023653m|pacid:18108093	Transcript	moderately similar to ( 298) AT4G15510 | Symbols: | photosystem II reaction center PsbP family protein | chr4:8861351-8862529 FORWARDmoderately similar to ( 305) loc_os07g17390 12007.m06180 protein thylakoid lumenal 21.5 kDa protein, chloroplast precursor, putative, expressedPsbP no original description	-1.417
1.1.1.2	PS.lightreaction.photosystem II.PSII polypeptide subunits	orange1.1g029024m|pacid:18102497	Transcript	very weakly similar to (94.0) AT1G67740 | Symbols: PSBY, YCF32 | PSBY | chr1:25394429-25394998 REVERSEvery weakly similar to (97.1) PSBY_SPIOL Photosystem II core complex proteins psbY, chloroplast precursor (L-arginine-metabolizing enzyme) (L-AME) [Contains: Photosystem II protein psbY-1 (psbY-A1); Photosystem II protein psbY-2 (psbY-A2)] - Spinacia oleracea (Spinach)very weakly similar to (83.6…	-1.265
1.1.1.2	PS.lightreaction.photosystem II.PSII polypeptide subunits	orange1.1g026780m|pacid:18114658	Transcript	moderately similar to ( 262) AT4G05180 | Symbols: PSBQ, PSBQ-2, PSII-Q | PSBQ-2; calcium ion binding | chr4:2672093-2673170 REVERSEmoderately similar to ( 261) PSBQ_SPIOL Oxygen-evolving enhancer protein 3, chloroplast precursor (OEE3) (16 kDa subunit of oxygen evolving system of photosystem II) (OEC 16 kDa subunit) - Spinacia oleracea (Spinach)weakly similar to ( 182) loc_os07g36080 12007.m07970…	-1.562
1.1.2.2	PS.lightreaction.photosystem I.PSI polypeptide subunits	orange1.1g032245m|pacid:18120861	Transcript	weakly similar to ( 161) AT3G16140 | Symbols: PSAH-1 | PSAH-1 (photosystem I subunit H-1) | chr3:5468670-5469415 REVERSEweakly similar to ( 163) PSAH_BRARA Photosystem I reaction center subunit VI, chloroplast precursor (PSI-H) (Light-harvesting complex I 11 kDa protein) - Brassica rapa (Turnip)weakly similar to ( 134) loc_os05g48630 12005.m08934 protein expressed proteinPSI_PsaH no original desc…	-1.445
1.1.2.2	PS.lightreaction.photosystem I.PSI polypeptide subunits	orange1.1g031508m|pacid:18126061	Transcript	moderately similar to ( 214) AT1G55670 | Symbols: PSAG | PSAG (PHOTOSYSTEM I SUBUNIT G) | chr1:20802874-20803356 REVERSEweakly similar to ( 179) PSAG_SPIOL Photosystem I reaction center subunit V, chloroplast precursor (PSI-G) (Photosystem I 9 kDa protein) - Spinacia oleracea (Spinach)weakly similar to ( 162) loc_os09g30340 12009.m06185 protein photosystem I reaction center subunit V, chloroplast…	-1.305
1.1.2.2	PS.lightreaction.photosystem I.PSI polypeptide subunits	orange1.1g028581m|pacid:18105943	Transcript	moderately similar to ( 276) AT1G03130 | Symbols: PSAD-2 | PSAD-2 (photosystem I subunit D-2) | chr1:753528-754142 REVERSEmoderately similar to ( 296) PSAD_CUCSA Photosystem I reaction center subunit II, chloroplast precursor (Photosystem I 20 kDa subunit) (PSI-D) (PS I subunit 5) - Cucumis sativus (Cucumber)moderately similar to ( 264) loc_os08g44680 12008.m08440 protein photosystem I reaction c…	-1.135
1.1.2.2	PS.lightreaction.photosystem I.PSI polypeptide subunits	orange1.1g047658m|pacid:18093139	Transcript	moderately similar to ( 257) AT4G02770 | Symbols: PSAD-1 | PSAD-1 (photosystem I subunit D-1) | chr4:1229247-1229873 REVERSEmoderately similar to ( 262) PSAD_CUCSA Photosystem I reaction center subunit II, chloroplast precursor (Photosystem I 20 kDa subunit) (PSI-D) (PS I subunit 5) - Cucumis sativus (Cucumber)moderately similar to ( 253) loc_os08g44680 12008.m08440 protein photosystem I reaction…	-2.619
1.1.2.2	PS.lightreaction.photosystem I.PSI polypeptide subunits	orange1.1g027843m|pacid:18119637	Transcript	moderately similar to ( 275) AT4G12800 | Symbols: PSAL | PSAL (photosystem I subunit L) | chr4:7521469-7522493 FORWARDmoderately similar to ( 276) PSAL_SPIOL Photosystem I reaction center subunit XI, chloroplast precursor (PSI-L) (PSI subunit V) - Spinacia oleracea (Spinach)moderately similar to ( 263) loc_os12g23200 12012.m26900 protein photosystem I reaction center subunit XI, chloroplast precu…	-1.557
1.1.2.2	PS.lightreaction.photosystem I.PSI polypeptide subunits	orange1.1g033067m|pacid:18114176	Transcript	weakly similar to ( 143) AT1G30380 | Symbols: PSAK | PSAK (photosystem I subunit K) | chr1:10722325-10723013 FORWARDweakly similar to ( 144) PSAK_MEDSA Photosystem I reaction center subunit psaK, chloroplast precursor (Photosystem I subunit X) (PSI-K) - Medicago sativa (Alfalfa)weakly similar to ( 117) loc_os07g05480 12007.m079603 protein photosystem I reaction center subunit psaK, chloroplast pr…	-1.287
1.1.2.2	PS.lightreaction.photosystem I.PSI polypeptide subunits	orange1.1g029577m|pacid:18115323	Transcript	weakly similar to ( 186) AT5G64040 | Symbols: PSAN | PSAN; calmodulin binding | chr5:25628690-25629409 REVERSEweakly similar to ( 105) PSAN_MAIZE Photosystem I reaction center subunit N, chloroplast precursor (PSI-N) (Fragment) - Zea mays (Maize)weakly similar to ( 108) loc_os12g08770 12012.m04863 protein photosystem I reaction center subunit N, chloroplast precursor, putative, expressedPsaN no o…	-1.648
1.1.2.2	PS.lightreaction.photosystem I.PSI polypeptide subunits	orange1.1g026960m|pacid:18139106	Transcript	moderately similar to ( 287) AT1G31330 | Symbols: PSAF | PSAF (photosystem I subunit F) | chr1:11215011-11215939 REVERSEmoderately similar to ( 272) PSAF_SPIOL Photosystem I reaction center subunit III, chloroplast precursor (Light-harvesting complex I 17 kDa protein) (PSI-F) - Spinacia oleracea (Spinach)moderately similar to ( 249) loc_os03g56670 12003.m34938 protein photosystem I reaction cente…	-2.345
1.1.2.2	PS.lightreaction.photosystem I.PSI polypeptide subunits	orange1.1g030898m|pacid:18137274	Transcript	weakly similar to ( 130) AT2G46820 | Symbols: PTAC8, TMP14, PSAP, PSI-P | PSI-P (PHOTOSYSTEM I P SUBUNIT); DNA binding | chr2:19243729-19244870 FORWARDweakly similar to ( 108) loc_os10g39150 12010.m06686 protein thylakoid membrane phosphoprotein 14 kda, chloroplast precursor, putative, expressed no original description	-1.198
1.1.2.2	PS.lightreaction.photosystem I.PSI polypeptide subunits	orange1.1g032156m|pacid:18099828	Transcript	weakly similar to ( 199) AT1G08380 | Symbols: PSAO | PSAO (photosystem I subunit O) | chr1:2641004-2641739 REVERSEweakly similar to ( 160) loc_os04g33830 12004.m08478 protein 16kDa membrane protein, putative, expressed no original description	-2.252
1.1.5	PS.lightreaction.other electron carrier (ox/red)	orange1.1g030717m|pacid:18138923	Transcript	weakly similar to ( 196) AT5G45040 | Symbols: | cytochrome c6 (ATC6) | chr5:18175566-18176851 REVERSEweakly similar to ( 175) loc_os07g38000 12007.m08049 protein cytochrome c6, putative, expressed no original description	-1.363
1.1.5.1	PS.lightreaction.other electron carrier (ox/red).plastocyanin	orange1.1g030950m|pacid:18092066	Transcript	weakly similar to ( 169) AT1G20340 | Symbols: DRT112, PETE2 | DRT112; copper ion binding / electron carrier | chr1:7042770-7043273 REVERSEweakly similar to ( 177) PLAS_SPIOL Plastocyanin, chloroplast precursor - Spinacia oleracea (Spinach)weakly similar to ( 130) loc_os06g01210 12006.m04861 protein plastocyanin, chloroplast precursor, putative, expressedCopper-bind PRK02710 no original description	-2.116
1.1.5.2	PS.lightreaction.other electron carrier (ox/red).ferredoxin	orange1.1g032269m|pacid:18124328	Transcript	weakly similar to ( 192) AT1G60950 | Symbols: FED A, ATFD2 | FED A; 2 iron, 2 sulfur cluster binding / electron carrier/ iron-sulfur cluster binding | chr1:22444565-22445011 FORWARDweakly similar to ( 194) FER_CAPAN Ferredoxin, chloroplast precursor (PFLP) - Capsicum annuum (Bell pepper)weakly similar to ( 148) loc_os08g01380 12008.m080056 protein ferredoxin-1, chloroplast precursor, putative, ex…	-1.377
1.1.5.2	PS.lightreaction.other electron carrier (ox/red).ferredoxin	orange1.1g030608m|pacid:18120795	Transcript	weakly similar to ( 192) AT3G16250 | Symbols: NDF4 | NDF4 (NDH-DEPENDENT CYCLIC ELECTRON FLOW 1); electron carrier/ iron-sulfur cluster binding | chr3:5507091-5508320 REVERSEweakly similar to ( 168) loc_os07g30670 12007.m079681 protein electron carrier/ electron transporter/ iron ion binding protein, putative, expressed no original description	-1.577
1.1.5.2	PS.lightreaction.other electron carrier (ox/red).ferredoxin	orange1.1g029333m|pacid:18120794	Transcript	moderately similar to ( 214) AT3G16250 | Symbols: NDF4 | NDF4 (NDH-DEPENDENT CYCLIC ELECTRON FLOW 1); electron carrier/ iron-sulfur cluster binding | chr3:5507091-5508320 REVERSEweakly similar to ( 186) loc_os07g30670 12007.m079681 protein electron carrier/ electron transporter/ iron ion binding protein, putative, expressed no original description	-1.549
1.1.6	PS.lightreaction.NADH DH	orange1.1g031252m|pacid:18115319	Transcript	weakly similar to ( 170) AT1G74880 | Symbols: NDH-O | NDH-O (NAD(P)H:plastoquinone dehydrogenase complex subunit O) | chr1:28130112-28131020 REVERSEweakly similar to ( 166) loc_os01g72950 12001.m13327 protein expressed protein no original description	-1.153
1.1.6	PS.lightreaction.NADH DH	orange1.1g030767m|pacid:18095715	Transcript	weakly similar to ( 113) AT2G01590 | Symbols: CRR3 | CRR3 (CHLORORESPIRATORY REDUCTION 3) | chr2:266675-267379 FORWARD no original description	-1.836
1.1.40	PS.lightreaction.cyclic electron flow-chlororespiration	orange1.1g019471m|pacid:18116224	Transcript	moderately similar to ( 411) AT1G64770 | Symbols: NDF2 | NDF2 (NDH-DEPENDENT CYCLIC ELECTRON FLOW 1) | chr1:24057549-24058565 FORWARDmoderately similar to ( 370) loc_os03g06230 12003.m06143 protein expressed protein no original description	-1.055
1.2.6	PS.photorespiration.hydroxypyruvate reductase	orange1.1g022233m|pacid:18137510	Transcript	moderately similar to ( 343) AT2G45630 | Symbols: | oxidoreductase family protein | chr2:18796000-18797089 FORWARDvery weakly similar to ( 100) FDH1_ORYSA Formate dehydrogenase 1, mitochondrial precursor (EC 1.2.1.2) (NAD-dependent formate dehydrogenase 1) (FDH 1) - Oryza sativa (Rice)moderately similar to ( 264) loc_os04g01650 12004.m05482 protein glyoxylate reductase, putativeLdhA 2-Hacid_dh Se…	1.5
1.3.7	PS.calvin cycle.FBPase	orange1.1g015111m|pacid:18103841	Transcript	highly similar to ( 609) AT3G54050 | Symbols: | fructose-1,6-bisphosphatase, putative / D-fructose-1,6-bisphosphate 1-phosphohydrolase, putative / FBPase, putative | chr3:20016951-20018527 FORWARDhighly similar to ( 630) F16P1_SOYBN Fructose-1,6-bisphosphatase, chloroplast precursor (EC 3.1.3.11) (D-fructose-1,6-bisphosphate 1-phosphohydrolase) (FBPase) - Glycine max (Soybean)highly similar to ( …	-1.114
1.3.13	PS.calvin cycle.rubisco interacting	orange1.1g011639m|pacid:18138538	Transcript	highly similar to ( 746) AT4G20130 | Symbols: PTAC14 | PTAC14 (PLASTID TRANSCRIPTIONALLY ACTIVE14) | chr4:10878914-10881697 FORWARDhighly similar to ( 568) loc_os05g50980 12005.m09165 protein SET domain containing protein, expressed no original description	-1.445
1.3.13	PS.calvin cycle.rubisco interacting	orange1.1g013703m|pacid:18138541	Transcript	highly similar to ( 648) AT4G20130 | Symbols: PTAC14 | PTAC14 (PLASTID TRANSCRIPTIONALLY ACTIVE14) | chr4:10878914-10881697 FORWARDmoderately similar to ( 474) loc_os05g50980 12005.m09165 protein SET domain containing protein, expressed no original description	-1.461
1.3.13	PS.calvin cycle.rubisco interacting	orange1.1g010945m|pacid:18102218	Transcript	highly similar to ( 652) AT1G14030 | Symbols: | ribulose-1,5 bisphosphate carboxylase oxygenase large subunit N-methyltransferase, putative | chr1:4805493-4807440 REVERSEhighly similar to ( 637) RBCMT_TOBAC Ribulose-1,5 bisphosphate carboxylase/oxygenase large subunit N-methyltransferase, chloroplast precursor (EC 2.1.1.127) ([Ribulose-bisphosphate carboxylase]-lysine N-methyltransferase) (RuBisC…	-1.353
1.3.13	PS.calvin cycle.rubisco interacting	orange1.1g011739m|pacid:18138539	Transcript	highly similar to ( 742) AT4G20130 | Symbols: PTAC14 | PTAC14 (PLASTID TRANSCRIPTIONALLY ACTIVE14) | chr4:10878914-10881697 FORWARDhighly similar to ( 567) loc_os05g50980 12005.m09165 protein SET domain containing protein, expressed no original description	-1.422
2.1.1.1	major CHO metabolism.synthesis.sucrose.SPS	orange1.1g001492m|pacid:18129635	Transcript	nearly identical (1660) AT1G04920 | Symbols: ATSPS3F | ATSPS3F (sucrose phosphate synthase 3F); sucrose-phosphate synthase/ transferase, transferring glycosyl groups | chr1:1391674-1395756 REVERSEnearly identical (1469) SPS_MAIZE Sucrose-phosphate synthase (EC 2.4.1.14) (UDP-glucose-fructose-phosphate glucosyltransferase) - Zea mays (Maize)nearly identical (1425) loc_os01g69030 12001.m150823 prot…	1.42
2.1.2.1	major CHO metabolism.synthesis.starch.AGPase	orange1.1g009720m|pacid:18113061	Transcript	highly similar to ( 798) AT4G39210 | Symbols: APL3 | APL3; glucose-1-phosphate adenylyltransferase | chr4:18260332-18263181 FORWARDhighly similar to ( 806) GLGL1_SOLTU Glucose-1-phosphate adenylyltransferase large subunit 1 (EC 2.7.7.27) (ADP-glucose synthase) (ADP-glucose pyrophosphorylase) (AGPase S) (Alpha-D-glucose-1-phosphate adenyl transferase) (Fragment) - Solanum tuberosum (Potato)highly …	1.98
2.1.2.1	major CHO metabolism.synthesis.starch.AGPase	orange1.1g013483m|pacid:18105922	Transcript	highly similar to ( 769) AT5G19220 | Symbols: ADG2, APL1 | APL1 (ADP GLUCOSE PYROPHOSPHORYLASE LARGE SUBUNIT 1); glucose-1-phosphate adenylyltransferase | chr5:6463931-6466775 REVERSEhighly similar to ( 748) GLGL3_SOLTU Glucose-1-phosphate adenylyltransferase large subunit 3, chloroplast precursor (EC 2.7.7.27) (ADP-glucose synthase) (ADP-glucose pyrophosphorylase) (AGPase S) (Alpha-D-glucose-1-p…	-1.208
2.1.2.2	major CHO metabolism.synthesis.starch.starch synthase	orange1.1g002589m|pacid:18112482	Transcript	nearly identical (1033) AT4G18240 | Symbols: ATSS4, SSIV, SS4 | ATSS4; transferase, transferring glycosyl groups | chr4:10082221-10087044 FORWARDmoderately similar to ( 226) SSY3_SOLTU Soluble starch synthase 3, chloroplast precursor (EC 2.4.1.21) (SS III) (Soluble starch synthase III) - Solanum tuberosum (Potato)highly similar to ( 745) loc_os05g45720 12005.m083787 protein glycogen synthase, put…	-2.057
2.1.2.3	major CHO metabolism.synthesis.starch.starch branching	orange1.1g002609m|pacid:18100032	Transcript	nearly identical (1414) AT3G20440 | Symbols: EMB2729, BE1 | alpha-amylase/ catalytic/ cation binding | chr3:7123603-7130364 REVERSEmoderately similar to ( 458) GLGB_SOLTU 1,4-alpha-glucan branching enzyme (EC 2.4.1.18) (Starch branching enzyme) (Q-enzyme) - Solanum tuberosum (Potato)nearly identical (1206) loc_os06g26234 12006.m32257 protein 1,4-alpha-glucan branching enzyme, putative, expressedG…	-1.194
2.2.1.1	major CHO metabolism.degradation.sucrose.fructokinase	orange1.1g016868m|pacid:18131064	Transcript	moderately similar to ( 494) AT1G66430 | Symbols: | pfkB-type carbohydrate kinase family protein | chr1:24778400-24780393 FORWARDmoderately similar to ( 372) SCRK2_MAIZE Fructokinase-2 (EC 2.7.1.4) (ZmFRK2) - Zea mays (Maize)moderately similar to ( 468) loc_os06g12600 12006.m05976 protein fructokinase-2, putative, expressedbac_FRK PRK09434 KdgK PfkB RbsK ribokinase ribokinase_group_A adenosine_ki…	-1.325
2.2.1.1	major CHO metabolism.degradation.sucrose.fructokinase	orange1.1g008168m|pacid:18121595	Transcript	highly similar to ( 645) AT1G69200 | Symbols: | kinase | chr1:26016018-26018365 FORWARDweakly similar to ( 164) SCRK1_ORYSA Fructokinase-1 (EC 2.7.1.4) (Fructokinase I) (OsFKI) - Oryza sativa (Rice)moderately similar to ( 469) loc_os03g40550 12003.m09133 protein protein kinase, putative, expressedbac_FRK PRK09434 RbsK KdgK PfkB no original description	-1.547
2.2.1.3.1	major CHO metabolism.degradation.sucrose.invertases.neutral	orange1.1g006131m|pacid:18109486	Transcript	highly similar to ( 929) AT3G06500 | Symbols: | beta-fructofuranosidase, putative / invertase, putative / saccharase, putative / beta-fructosidase, putative | chr3:2012309-2015471 FORWARDhighly similar to ( 851) loc_os03g20020 12003.m07415 protein beta-fructofuranosidase, putative, expressedInvertase_neut no original description	-2.493
2.2.1.3.1	major CHO metabolism.degradation.sucrose.invertases.neutral	orange1.1g005783m|pacid:18107747	Transcript	highly similar to ( 940) AT1G56560 | Symbols: | beta-fructofuranosidase, putative / invertase, putative / saccharase, putative / beta-fructosidase, putative | chr1:21192593-21194948 FORWARDhighly similar to ( 865) loc_os03g20020 12003.m07415 protein beta-fructofuranosidase, putative, expressedInvertase_neut no original description	-1.25
2.2.1.3.2	major CHO metabolism.degradation.sucrose.invertases.cell wall	orange1.1g007857m|pacid:18096355	Transcript	highly similar to ( 649) AT3G13790 | Symbols: ATCWINV1, ATBFRUCT1 | ATBFRUCT1; beta-fructofuranosidase/ hydrolase, hydrolyzing O-glycosyl compounds | chr3:4533084-4535831 REVERSEhighly similar to ( 608) INV1_DAUCA Beta-fructofuranosidase, insoluble isoenzyme 1 precursor (EC 3.2.1.26) (Sucrose hydrolase 1) (Invertase 1) (Cell wall beta-fructosidase 1) - Daucus carota (Carrot)highly similar to ( 56…	1.22
2.2.1.4	major CHO metabolism.degradation.sucrose.hexokinase	orange1.1g011505m|pacid:18116878	Transcript	highly similar to ( 592) AT4G29130 | Symbols: ATHXK1, GIN2, HXK1 | HXK1 (HEXOKINASE 1); ATP binding / fructokinase/ glucokinase/ hexokinase | chr4:14352338-14354865 REVERSEhighly similar to ( 623) HXK1_TOBAC Hexokinase-1 (EC 2.7.1.1) (NtHxK1) - Nicotiana tabacum (Common tobacco)highly similar to ( 563) loc_os05g45590 12005.m08684 protein hexokinase-2, putative, expressedCOG5026 Hexokinase_2 Hexok…	1.31
2.2.1.5	major CHO metabolism.degradation.sucrose.Susy	orange1.1g003656m|pacid:18125895	Transcript	nearly identical (1424) AT3G43190 | Symbols: SUS4, ATSUS4 | SUS4; UDP-glycosyltransferase/ sucrose synthase/ transferase, transferring glycosyl groups | chr3:15179204-15182577 REVERSEnearly identical (1466) SUSY_SOYBN Sucrose synthase (EC 2.4.1.13) (Sucrose-UDP glucosyltransferase) (Nodulin-100) - Glycine max (Soybean)nearly identical (1299) loc_os06g09450 12006.m091637 protein sucrose synthase 1…	-1.648
2.2.2.1	major CHO metabolism.degradation.starch.starch cleavage	orange1.1g014447m|pacid:18092123	Transcript	highly similar to ( 615) AT4G25000 | Symbols: ATAMY1, AMY1 | AMY1 (ALPHA-AMYLASE-LIKE); alpha-amylase | chr4:12852109-12853825 REVERSEhighly similar to ( 591) AMY3D_ORYSA Alpha-amylase isozyme 3D precursor (EC 3.2.1.1) (1,4-alpha-D-glucan glucanohydrolase) - Oryza sativa (Rice)highly similar to ( 593) loc_os08g36910 12008.m26515 protein alpha-amylase isozyme 3D precursor, putative, expressedAlpha…	2.42
2.2.2.1.2	major CHO metabolism.degradation.starch.starch cleavage.beta amylase	orange1.1g008030m|pacid:18105231	Transcript	highly similar to ( 897) AT3G23920 | Symbols: BAM1, BMY7, TR-BAMY | BAM1 (BETA-AMYLASE 1); beta-amylase | chr3:8641722-8644199 FORWARDmoderately similar to ( 466) AMYB_MEDSA Beta-amylase (EC 3.2.1.2) (1,4-alpha-D-glucan maltohydrolase) - Medicago sativa (Alfalfa)highly similar to ( 717) loc_os03g04770 12003.m06004 protein beta-amylase, putative, expressedGlyco_hydro_14 no original description	1.64
3.1.1.2	major CHO metabolism.raffinose family.galactinol synthases.putative	orange1.1g020230m|pacid:18109867	Transcript	highly similar to ( 526) AT1G56600 | Symbols: AtGolS2 | AtGolS2 (Arabidopsis thaliana galactinol synthase 2); transferase, transferring glycosyl groups / transferase, transferring hexosyl groups | chr1:21207620-21209291 FORWARDmoderately similar to ( 466) loc_os03g20120 12003.m07424 protein galactinol synthase 3, putative, expressedGlyco_transf_8 no original description	4.66
3.2.2	minor CHO metabolism.trehalose.TPP	orange1.1g016649m|pacid:18127780	Transcript	highly similar to ( 542) AT5G51460 | Symbols: ATTPPA | ATTPPA; trehalose-phosphatase | chr5:20902266-20904292 FORWARDmoderately similar to ( 457) loc_os10g40550 12010.m22032 protein trehalose-phosphate phosphatase, putative, expressedTrehalose_PPase OtsB no original description	-1.455
3.2.2	minor CHO metabolism.trehalose.TPP	orange1.1g020285m|pacid:18128304	Transcript	moderately similar to ( 455) AT5G65140 | Symbols: | trehalose-6-phosphate phosphatase, putative | chr5:26020411-26022077 REVERSEmoderately similar to ( 441) loc_os08g31630 12008.m26845 protein expressed proteinTrehalose_PPase OtsB PRK10187 no original description	1.41
3.2.2	minor CHO metabolism.trehalose.TPP	orange1.1g017025m|pacid:18107434	Transcript	moderately similar to ( 481) AT1G35910 | Symbols: | trehalose-6-phosphate phosphatase, putative | chr1:13363200-13364965 REVERSEmoderately similar to ( 461) loc_os08g31630 12008.m26845 protein expressed proteinTrehalose_PPase OtsB PRK10187 no original description	-2.7
3.5	minor CHO metabolism.others	orange1.1g020299m|pacid:18102893	Transcript	moderately similar to ( 424) AT1G59960 | Symbols: | aldo/keto reductase, putative | chr1:22071410-22073067 REVERSEmoderately similar to ( 392) NADO1_ORYSA Probable NAD(P)H-dependent oxidoreductase 1 (EC 1.1.1.-) - Oryza sativa (Rice)moderately similar to ( 394) loc_os03g13390 12003.m06784 protein NAD(P)H-dependent oxidoreductase, putative, expressedAldo_ket_red ARA1 dkgA dkgB Tas COG4989 no origi…	-2.136
3.5	minor CHO metabolism.others	orange1.1g030851m|pacid:18103434	Transcript	moderately similar to ( 275) AT2G37770 | Symbols: | aldo/keto reductase family protein | chr2:15834888-15836659 FORWARDweakly similar to ( 150) NADO2_ORYSA Probable NAD(P)H-dependent oxidoreductase 2 (EC 1.-.-.-) - Oryza sativa (Rice)moderately similar to ( 246) loc_os05g38230 12005.m28060 protein aldose reductase, putative, expressedAldo_ket_red ARA1 dkgA dkgB no original description	-1.027
3.6	minor CHO metabolism.callose	orange1.1g000585m|pacid:18106440	Transcript	nearly identical (2176) AT1G05570 | Symbols: CALS1, GSL06, ATGSL6, ATGSL06, GSL6 | CALS1 (CALLOSE SYNTHASE 1); 1,3-beta-glucan synthase/ transferase, transferring glycosyl groups | chr1:1647880-1658677 REVERSEnearly identical (1900) loc_os06g51270 12006.m09650 protein CALS1, putative, expressedGlucan_synthase no original description	1.75
3.8.1	minor CHO metabolism.galactose.galactokinases	orange1.1g010850m|pacid:18105901	Transcript	highly similar to ( 738) AT3G06580 | Symbols: GAL1, GALK | GALK; ATP binding / galactokinase | chr3:2049141-2051867 REVERSEhighly similar to ( 723) loc_os03g61710 12003.m11051 protein galactokinase, putative, expressedGalK PRK05322 PRK05101 PRK03817 PRK00555 no original description	1.01
3.8.2	minor CHO metabolism.galactose.alpha-galactosidases	orange1.1g014963m|pacid:18139173	Transcript	highly similar to ( 561) AT5G08380 | Symbols: AtAGAL1 | AtAGAL1 (Arabidopsis thaliana ALPHA-GALACTOSIDASE 1); alpha-galactosidase/ catalytic/ hydrolase, hydrolyzing O-glycosyl compounds | chr5:2694851-2697616 REVERSEmoderately similar to ( 451) AGAL_ORYSA Alpha-galactosidase precursor (EC 3.2.1.22) (Melibiase) (Alpha-D-galactoside galactohydrolase) - Oryza sativa (Rice)highly similar to ( 504) lo…	-1.632
3.8.2	minor CHO metabolism.galactose.alpha-galactosidases	orange1.1g014862m|pacid:18138983	Transcript	highly similar to ( 665) AT5G08380 | Symbols: AtAGAL1 | AtAGAL1 (Arabidopsis thaliana ALPHA-GALACTOSIDASE 1); alpha-galactosidase/ catalytic/ hydrolase, hydrolyzing O-glycosyl compounds | chr5:2694851-2697616 REVERSEmoderately similar to ( 472) AGAL_ORYSA Alpha-galactosidase precursor (EC 3.2.1.22) (Melibiase) (Alpha-D-galactoside galactohydrolase) - Oryza sativa (Rice)highly similar to ( 538) lo…	-1.477
4.1.14	glycolysis.cytosolic branch.pyruvate kinase (PK)	orange1.1g006783m|pacid:18105091	Transcript	highly similar to ( 681) AT3G49160 | Symbols: | pyruvate kinase family protein | chr3:18222132-18224415 REVERSEvery weakly similar to (99.8) KPYC_TOBAC Pyruvate kinase, cytosolic isozyme (EC 2.7.1.40) (PK) - Nicotiana tabacum (Common tobacco)weakly similar to ( 103) loc_os03g46910 12003.m09706 protein pyruvate kinase isozyme A, chloroplast precursor, putative, expressedPRK08187 PykF PRK05826 PRK0…	-2.964
4.2.4	glycolysis.plastid branch.phosphofructokinase (PFK)	orange1.1g009804m|pacid:18104938	Transcript	highly similar to ( 727) AT4G26270 | Symbols: PFK3 | PFK3 (PHOSPHOFRUCTOKINASE 3); 6-phosphofructokinase | chr4:13301094-13304030 REVERSEhighly similar to ( 683) loc_os01g09570 12001.m07582 protein 6-phosphofructokinase 2, putative, expressedPRK06830 PfkA PRK03202 PFK Bacterial_PFK PFK no original description	1.01
4.2.14	glycolysis.plastid branch.pyruvate kinase (PK)	orange1.1g023325m|pacid:18093452	Transcript	moderately similar to ( 347) AT3G22960 | Symbols: PKP1, PKP-ALPHA | PKP-ALPHA; pyruvate kinase | chr3:8139369-8141771 FORWARDmoderately similar to ( 355) KPYA_RICCO Pyruvate kinase isozyme A, chloroplast precursor (EC 2.7.1.40) - Ricinus communis (Castor bean)moderately similar to ( 333) loc_os07g08340 12007.m28952 protein pyruvate kinase isozyme A, chloroplast precursor, putative, expressedPykF …	-2.141
34.16	transport.ABC transporters and multidrug resistance systems	orange1.1g000505m|pacid:18102491	Transcript	nearly identical (1180) AT3G13080 | Symbols: ATMRP3, MRP3 | ATMRP3; ATPase, coupled to transmembrane movement of substances / chlorophyll catabolite transporter/ glutathione S-conjugate-exporting ATPase | chr3:4197606-4201250 REVERSEweakly similar to ( 113) MDR_ORYSA Putative multidrug resistance protein (P-glycoprotein) - Oryza sativa (Rice)nearly identical (1531) loc_os01g67580 12001.m12862 pro…	1.3
5.2	fermentation.PDC	orange1.1g044559m|pacid:18131654	Transcript	nearly identical (1033) AT4G33070 | Symbols: | pyruvate decarboxylase, putative | chr4:15952519-15954676 REVERSEhighly similar to ( 957) PDC2_TOBAC Pyruvate decarboxylase isozyme 2 (EC 4.1.1.1) (PDC) - Nicotiana tabacum (Common tobacco)highly similar to ( 955) loc_os03g18220 12003.m101116 protein pyruvate decarboxylase isozyme 2, putative, expressedCOG3961 TPP_PDC_IPDC IlvB TPP_enzyme_N PRK08611 …	1.12
5.1	fermentation.aldehyde dehydrogenase	orange1.1g015042m|pacid:18095240	Transcript	highly similar to ( 580) AT3G24503 | Symbols: ALDH2C4, ALDH1A, REF1 | ALDH2C4; 3-chloroallyl aldehyde dehydrogenase/ aldehyde dehydrogenase (NAD)/ coniferyl-aldehyde dehydrogenase | chr3:8919732-8923029 REVERSEmoderately similar to ( 298) BADH_BETVU Betaine-aldehyde dehydrogenase, chloroplast precursor (EC 1.2.1.8) (BADH) - Beta vulgaris (Sugar beet)highly similar to ( 589) loc_os01g40860 12001.m…	-1.906
33.99	development.unspecified	orange1.1g001216m|pacid:18092521	Transcript	nearly identical (1522) AT1G22770 | Symbols: GI, FB | GI (GIGANTEA) | chr1:8062398-8067447 FORWARDnearly identical (1429) GIGAN_ORYSA Protein GIGANTEA - Oryza sativa (Rice)nearly identical (1429) loc_os01g08700 12001.m42893 protein GIGANTEA protein, putative, expressed no original description	-3.21	5.6	3.5
7.1.3	OPP.oxidative PP.6-phosphogluconate dehydrogenase	orange1.1g025163m|pacid:18134216	Transcript	moderately similar to ( 352) AT3G25530 | Symbols: GHBDH, ATGHBDH, GLYR1, GR1 | GLYR1 (GLYOXYLATE REDUCTASE 1); 3-hydroxybutyrate dehydrogenase/ phosphogluconate dehydrogenase (decarboxylating) | chr3:9271949-9273514 REVERSEmoderately similar to ( 333) loc_os02g35500 12002.m08638 protein 2-hydroxy-3-oxopropionate reductase, putative, expressedMmsB garR NAD_binding_2 no original description	-1.055
7.1.3	OPP.oxidative PP.6-phosphogluconate dehydrogenase	orange1.1g018303m|pacid:18132936	Transcript	moderately similar to ( 485) AT1G17650 | Symbols: GLYR2, GR2 | GLYR2 (GLYOXYLATE REDUCTASE 2); glyoxylate reductase (NADP)/ phosphogluconate dehydrogenase (decarboxylating) | chr1:6069594-6071964 REVERSEmoderately similar to ( 445) loc_os01g39270 12001.m10205 protein 2-hydroxy-3-oxopropionate reductase, putative, expressedMmsB garR NAD_binding_2 no original description	-1.837
7.1.3	OPP.oxidative PP.6-phosphogluconate dehydrogenase	orange1.1g018213m|pacid:18132935	Transcript	moderately similar to ( 483) AT1G17650 | Symbols: GLYR2, GR2 | GLYR2 (GLYOXYLATE REDUCTASE 2); glyoxylate reductase (NADP)/ phosphogluconate dehydrogenase (decarboxylating) | chr1:6069594-6071964 REVERSEmoderately similar to ( 444) loc_os01g39270 12001.m10205 protein 2-hydroxy-3-oxopropionate reductase, putative, expressedMmsB garR NAD_binding_2 no original description	-1.848
7.1.3	OPP.oxidative PP.6-phosphogluconate dehydrogenase	orange1.1g018694m|pacid:18116612	Transcript	moderately similar to ( 428) AT4G29120 | Symbols: | 6-phosphogluconate dehydrogenase NAD-binding domain-containing protein | chr4:14350861-14351865 FORWARDmoderately similar to ( 338) loc_os01g53910 12001.m11555 protein expressed proteinMmsB garR NAD_binding_2 no original description	1.84
8.1.1.2	TCA / org transformation.TCA.pyruvate DH.E2	orange1.1g011684m|pacid:18121654	Transcript	highly similar to ( 513) AT3G25860 | Symbols: LTA2, PLE2 | LTA2; dihydrolipoyllysine-residue acetyltransferase | chr3:9460632-9462585 FORWARDmoderately similar to ( 466) loc_os08g33440 12008.m07334 protein dihydrolipoyllysine-residue acetyltransferase component of pyruvatedehydrogenase complex, putative, expressedPRK11856 AceF PRK11855 2-oxoacid_dh aceF PRK11857 PRK05704 kgd PRK11892 no original …	-1.263
8.1.3	TCA / org transformation.TCA.aconitase	orange1.1g001914m|pacid:18119426	Transcript	nearly identical (1700) AT2G05710 | Symbols: | aconitate hydratase, cytoplasmic, putative / citrate hydro-lyase/aconitase, putative | chr2:2141591-2146350 FORWARDnearly identical (1706) ACOC_CUCMA Aconitate hydratase, cytoplasmic (EC 4.2.1.3) (Citrate hydro-lyase) (Aconitase) - Cucurbita maxima (Pumpkin) (Winter squash)nearly identical (1692) loc_os08g09200 12008.m05055 protein aconitate hydratas…	-1.155
8.1.9	TCA / org transformation.TCA.malate DH	orange1.1g022546m|pacid:18112796	Transcript	moderately similar to ( 461) AT1G53240 | Symbols: | malate dehydrogenase (NAD), mitochondrial | chr1:19854966-19856802 REVERSEmoderately similar to ( 467) MDHM_FRAAN Malate dehydrogenase, mitochondrial precursor (EC 1.1.1.37) - Fragaria ananassa (Strawberry)moderately similar to ( 476) loc_os01g46070 12001.m10806 protein malate dehydrogenase, mitochondrial precursor, putative, expressedMDH_glycos…	1.52
8.2.10	TCA / org transformation.other organic acid transformatons.malic	orange1.1g007112m|pacid:18096673	Transcript	highly similar to ( 938) AT5G25880 | Symbols: ATNADP-ME3 | ATNADP-ME3 (NADP-malic enzyme 3); malate dehydrogenase (oxaloacetate-decarboxylating) (NADP+)/ malic enzyme/ oxidoreductase, acting on NADH or NADPH, NAD or NADP as acceptor | chr5:9024549-9028260 FORWARDhighly similar to ( 972) MAOX_PHAVU NADP-dependent malic enzyme (EC 1.1.1.40) (NADP-ME) - Phaseolus vulgaris (Kidney bean) (French bean)…	-1.445
8.3	TCA / org transformation.carbonic anhydrases	orange1.1g019906m|pacid:18122941	Transcript	moderately similar to ( 433) AT3G01500 | Symbols: CA1 | CA1 (CARBONIC ANHYDRASE 1); carbonate dehydratase/ zinc ion binding | chr3:195173-197873 REVERSEmoderately similar to ( 421) CAHC_TOBAC Carbonic anhydrase, chloroplast precursor (EC 4.2.1.1) (Carbonate dehydratase) - Nicotiana tabacum (Common tobacco)moderately similar to ( 233) loc_os01g45274 12001.m150428 protein carbonic anhydrase, chloro…	-2.418
8.3	TCA / org transformation.carbonic anhydrases	orange1.1g020707m|pacid:18122945	Transcript	moderately similar to ( 409) AT3G01500 | Symbols: CA1 | CA1 (CARBONIC ANHYDRASE 1); carbonate dehydratase/ zinc ion binding | chr3:195173-197873 REVERSEmoderately similar to ( 419) CAHC_TOBAC Carbonic anhydrase, chloroplast precursor (EC 4.2.1.1) (Carbonate dehydratase) - Nicotiana tabacum (Common tobacco)moderately similar to ( 232) loc_os01g45274 12001.m150428 protein carbonic anhydrase, chloro…	-2.309
8.3	TCA / org transformation.carbonic anhydrases	orange1.1g044649m|pacid:18117940	Transcript	weakly similar to ( 132) AT1G08080 | Symbols: ATACA7, ACA7 | ACA7 (ALPHA CARBONIC ANHYDRASE 7); carbonate dehydratase/ zinc ion binding | chr1:2517022-2518546 REVERSEweakly similar to ( 155) loc_os02g33030 12002.m08396 protein carbonic anhydrase precursor, putative, expressedalpha_CA_prokaryotic_like Cah alpha_CA Carb_anhydrase no original description	1.32
9.1.1	mitochondrial electron transport / ATP synthesis.NADH-DH.complex I	orange1.1g022958m|pacid:18134508	Transcript	moderately similar to ( 427) AT4G28510 | Symbols: ATPHB1 | ATPHB1 (PROHIBITIN 1) | chr4:14084970-14086372 REVERSEmoderately similar to ( 421) loc_os03g62490 12003.m11125 protein mitochondrial prohibitin complex protein 2, putative, expressedBand_7_prohibitin PHB Band_7 HflC no original description	-1.17
9.2.1.4	mitochondrial electron transport / ATP synthesis.NADH-DH.type II.internal matrix	orange1.1g013561m|pacid:18114209	Transcript	moderately similar to ( 268) AT1G07180 | Symbols: ATNDI1, NDA1 | NDA1 (ALTERNATIVE NAD(P)H DEHYDROGENASE 1); NADH dehydrogenase | chr1:2204414-2206773 FORWARDmoderately similar to ( 281) loc_os07g37730 12007.m08023 protein rotenone-insensitive NADH-ubiquinone oxidoreductase, mitochondrial precursor, putative, expressedNdh no original description	-5.191
9.4	mitochondrial electron transport / ATP synthesis.alternative oxidase	orange1.1g020498m|pacid:18132703	Transcript	moderately similar to ( 469) AT5G64210 | Symbols: AOX2 | AOX2; alternative oxidase | chr5:25683965-25685664 REVERSEmoderately similar to ( 488) AOX2_SOYBN Alternative oxidase 2, mitochondrial precursor (EC 1.-.-.-) - Glycine max (Soybean)moderately similar to ( 430) loc_os04g51150 12004.m10011 protein transposon protein, putative, unclassified, expressedAOX AOX no original description	1.22
9.6	mitochondrial electron transport / ATP synthesis.cytochrome c	orange1.1g009058m|pacid:18127296	Transcript	highly similar to ( 718) AT1G49380 | Symbols: | cytochrome c biogenesis protein family | chr1:18276794-18279204 FORWARDhighly similar to ( 701) loc_os03g55970 12003.m10507 protein expressed proteinResB ResB no original description	-1.336	1.2
10.1.1.1	cell wall.precursor synthesis.NDP sugar pyrophosphorylase.GDP mannose	orange1.1g018060m|pacid:18138361	Transcript	highly similar to ( 621) AT2G39770 | Symbols: CYT1, VTC1, SOZ1, EMB101, GMP1 | CYT1 (CYTOKINESIS DEFECTIVE 1); mannose-1-phosphate guanylyltransferase/ nucleotidyltransferase | chr2:16589401-16590741 FORWARDhighly similar to ( 629) loc_os08g13930 12008.m26632 protein mannose-1-phosphate guanyltransferase, putative, expressedGCD1 NTP_transferase RfbA GlmU GlgC glgC GalU COG1213 no original descrip…	-1.125
10.1.3	cell wall.precursor synthesis.AXS	orange1.1g016370m|pacid:18099849	Transcript	highly similar to ( 763) AT1G08200 | Symbols: AXS2 | AXS2 (UDP-D-APIOSE/UDP-D-XYLOSE SYNTHASE 2); UDP-glucuronate decarboxylase | chr1:2574259-2576609 REVERSEhighly similar to ( 693) loc_os01g73790 12001.m13406 protein bifunctional polymyxin resistance arnA protein, putative, expressedPRK11908 PRK08125 WcaG Epimerase no original description	-1.179
10.1.4	cell wall.precursor synthesis.UGD	orange1.1g011641m|pacid:18135246	Transcript	highly similar to ( 925) AT5G15490 | Symbols: | UDP-glucose 6-dehydrogenase, putative | chr5:5027872-5029314 REVERSEhighly similar to ( 942) UGDH_SOYBN UDP-glucose 6-dehydrogenase (EC 1.1.1.22) (UDP-Glc dehydrogenase) (UDP-GlcDH) (UDPGDH) - Glycine max (Soybean)highly similar to ( 912) loc_os12g25700 12012.m26903 protein UDP-glucose 6-dehydrogenase, putative, expressedUgd UDPG_MGDP_dh_N WecC wecC…	-1.152
10.1.6	cell wall.precursor synthesis.GAE	orange1.1g043169m|pacid:18104094	Transcript	highly similar to ( 758) AT4G30440 | Symbols: GAE1 | GAE1 (UDP-D-GLUCURONATE 4-EPIMERASE 1); UDP-glucuronate 4-epimerase/ catalytic | chr4:14881976-14883265 REVERSEvery weakly similar to (94.4) ARAE2_ORYSA Probable UDP-arabinose 4-epimerase 2 (EC 5.1.3.5) (UDP-D-xylose 4-epimerase 2) (UDP-galactose 4-epimerase-like protein 2) (OsUEL-2) - Oryza sativa (Rice)highly similar to ( 729) loc_os02g54890 …	-2.219
10.2.1	cell wall.cellulose synthesis.cellulose synthase	orange1.1g007647m|pacid:18119404	Transcript	highly similar to ( 613) AT2G32540 | Symbols: ATCSLB04, CSLB04, ATCSLB4 | ATCSLB04; cellulose synthase/ transferase/ transferase, transferring glycosyl groups | chr2:13814686-13818289 FORWARDhighly similar to ( 548) loc_os10g20090 12010.m21855 protein CSLH1 - cellulose synthase-like family H, expressedCellulose_synt no original description	1.17
10.2.1	cell wall.cellulose synthesis.cellulose synthase	orange1.1g006639m|pacid:18119403	Transcript	highly similar to ( 667) AT2G32540 | Symbols: ATCSLB04, CSLB04, ATCSLB4 | ATCSLB04; cellulose synthase/ transferase/ transferase, transferring glycosyl groups | chr2:13814686-13818289 FORWARDhighly similar to ( 598) loc_os10g20090 12010.m21855 protein CSLH1 - cellulose synthase-like family H, expressedCellulose_synt no original description	1.17
10.2.1	cell wall.cellulose synthesis.cellulose synthase	orange1.1g009524m|pacid:18114138	Transcript	highly similar to ( 632) AT1G55850 | Symbols: ATCSLE1, CSLE1 | ATCSLE1; cellulose synthase/ transferase, transferring glycosyl groups | chr1:20876752-20879414 FORWARDhighly similar to ( 583) loc_os09g30130 12009.m060004 protein CSLE6 - cellulose synthase-like family E, expressedCellulose_synt no original description	1.48
10.2.2	cell wall.cellulose synthesis.COBRA	orange1.1g006358m|pacid:18109445	Transcript	highly similar to ( 845) AT4G16120 | Symbols: ATSEB1, COBL7, SEB1 | COBL7 (COBRA-LIKE 7) | chr4:9116591-9119138 REVERSEweakly similar to ( 130) COBL6_ORYSA COBRA-like 6 protein precursor (BRITTLE CULM1-like 7 protein) - Oryza sativa (Rice)highly similar to ( 644) loc_os06g47110 12006.m09237 protein COBRA-like protein 7 precursor, putative, expressedPhytochel_synth no original description	-1.897
10.5.1.1	cell wall.cell wall proteins.AGPs.AGP	orange1.1g025798m|pacid:18097360	Transcript	weakly similar to ( 185) AT5G60490 | Symbols: FLA12 | FLA12 | chr5:24325916-24326665 REVERSEweakly similar to ( 154) loc_os01g06580 12001.m07288 protein fasciclin-like arabinogalactan protein 7 precursor, putative, expressed no original description	-1.354
10.5.3	cell wall.cell wall proteins.LRR	orange1.1g011101m|pacid:18100150	Transcript	moderately similar to ( 419) AT1G49750 | Symbols: | leucine-rich repeat family protein | chr1:18411177-18412779 REVERSEweakly similar to ( 114) RPK1_IPONI Receptor-like protein kinase precursor (EC 2.7.11.1) - Ipomoea nil (Japanese morning glory) (Pharbitis nil)moderately similar to ( 345) loc_os04g42620 12004.m09229 protein protein binding protein, putative, expressed no original description	2.2
10.5.4	cell wall.cell wall proteins.HRGP	orange1.1g009377m|pacid:18105006	Transcript	moderately similar to ( 217) AT3G22440 | Symbols: | hydroxyproline-rich glycoprotein family protein | chr3:7959854-7961886 FORWARDmoderately similar to ( 213) loc_os07g07680 12007.m29080 protein hydroxyproline-rich glycoprotein, putative, expressedFrigida no original description	1.25
10.5.4	cell wall.cell wall proteins.HRGP	orange1.1g010192m|pacid:18106187	Transcript	highly similar to ( 620) AT3G22440 | Symbols: | hydroxyproline-rich glycoprotein family protein | chr3:7959854-7961886 FORWARDmoderately similar to ( 397) loc_os07g07680 12007.m29080 protein hydroxyproline-rich glycoprotein, putative, expressedFrigida no original description	1.53
10.5.5	cell wall.cell wall proteins.RGP	orange1.1g038078m|pacid:18135361	Transcript	moderately similar to ( 305) AT5G15650 | Symbols: RGP2, ATRGP2 | RGP2 (REVERSIBLY GLYCOSYLATED POLYPEPTIDE 2); transferase, transferring hexosyl groups | chr5:5092203-5094093 FORWARDmoderately similar to ( 312) UPTG_MAIZE Alpha-1,4-glucan-protein synthase [UDP-forming] (EC 2.4.1.112) (UDP-glucose:protein transglucosylase) (UPTG) (Amylogenin) (Golgi-associated protein se-wap41) - Zea mays (Maize)m…	1
10.6.1	cell wall.degradation.cellulases and beta -1,4-glucanases	orange1.1g006872m|pacid:18127582	Transcript	highly similar to ( 962) AT5G20950 | Symbols: | glycosyl hydrolase family 3 protein | chr5:7107609-7110775 REVERSEhighly similar to ( 916) loc_os03g53800 12003.m101132 protein periplasmic beta-glucosidase precursor, putative, expressedBglX Glyco_hydro_3 Glyco_hydro_3_C no original description	-1.168
10.6.1	cell wall.degradation.cellulases and beta -1,4-glucanases	orange1.1g012581m|pacid:18095666	Transcript	highly similar to ( 726) AT1G70710 | Symbols: ATGH9B1, CEL1 | ATGH9B1 (ARABIDOPSIS THALIANA GLYCOSYL HYDROLASE 9B1); cellulase/ hydrolase, hydrolyzing O-glycosyl compounds | chr1:26659356-26662962 REVERSEhighly similar to ( 656) GUN17_ORYSA Endoglucanase 17 precursor (EC 3.2.1.4) (Endo-1,4-beta glucanase 17) (OsGLU13) - Oryza sativa (Rice)highly similar to ( 656) loc_os06g14540 12006.m06169 prote…	-1.603
10.6.2	cell wall.degradation.mannan-xylose-arabinose-fucose	orange1.1g011170m|pacid:18127824	Transcript	moderately similar to ( 493) AT2G28100 | Symbols: ATFUC1 | ATFUC1 (alpha-L-fucosidase 1); alpha-L-fucosidase | chr2:11974803-11976489 FORWARDmoderately similar to ( 465) FUCO1_ORYSA Putative alpha-L-fucosidase 1 precursor (EC 3.2.1.51) (Alpha-L-fucoside fucohydrolase) - Oryza sativa (Rice)highly similar to ( 570) loc_os09g34920 12009.m06492 protein alpha-L-fucosidase 1 precursor, putative, expres…	1.33
10.6.3	cell wall.degradation.pectate lyases and polygalacturonases	orange1.1g013239m|pacid:18131906	Transcript	highly similar to ( 673) AT3G07010 | Symbols: | pectate lyase family protein | chr3:2212973-2216306 REVERSEmoderately similar to ( 412) PEL_LILLO Pectate lyase precursor (EC 4.2.2.2) - Lilium longiflorum (Trumpet lily)highly similar to ( 653) loc_os04g05050 12004.m35243 protein pectate lyase 8 precursor, putative, expressedAmb_all Pec_lyase_C PelB no original description	-1.446
10.6.3	cell wall.degradation.pectate lyases and polygalacturonases	orange1.1g015702m|pacid:18101993	Transcript	highly similar to ( 684) AT1G67750 | Symbols: | pectate lyase family protein | chr1:25401660-25403165 FORWARDmoderately similar to ( 421) PEL_LILLO Pectate lyase precursor (EC 4.2.2.2) - Lilium longiflorum (Trumpet lily)highly similar to ( 602) loc_os04g05050 12004.m35243 protein pectate lyase 8 precursor, putative, expressedAmb_all Pec_lyase_C PelB no original description	1.37
10.6.3	cell wall.degradation.pectate lyases and polygalacturonases	orange1.1g006741m|pacid:18137866	Transcript	highly similar to ( 856) AT2G22620 | Symbols: | lyase | chr2:9604902-9610156 REVERSEhighly similar to ( 790) loc_os08g44020 12008.m080048 protein lyase, putative, expressedRhamnogal_lyase no original description	1.63
10.6.3	cell wall.degradation.pectate lyases and polygalacturonases	orange1.1g015623m|pacid:18098244	Transcript	highly similar to ( 622) AT1G67750 | Symbols: | pectate lyase family protein | chr1:25401660-25403165 FORWARDmoderately similar to ( 418) PEL_LILLO Pectate lyase precursor (EC 4.2.2.2) - Lilium longiflorum (Trumpet lily)highly similar to ( 563) loc_os04g05050 12004.m35243 protein pectate lyase 8 precursor, putative, expressedAmb_all Pec_lyase_C PelB no original description	1.45
10.6.3	cell wall.degradation.pectate lyases and polygalacturonases	orange1.1g020062m|pacid:18115328	Transcript	moderately similar to ( 499) AT4G33440 | Symbols: | glycoside hydrolase family 28 protein / polygalacturonase (pectinase) family protein | chr4:16092020-16094732 FORWARDmoderately similar to ( 462) loc_os08g01600 12008.m04308 protein polygalacturonase, putative, expressedPGU1 Glyco_hydro_28 no original description	-1.492
10.6.3	cell wall.degradation.pectate lyases and polygalacturonases	orange1.1g012057m|pacid:18109447	Transcript	highly similar to ( 631) AT1G48100 | Symbols: | glycoside hydrolase family 28 protein / polygalacturonase (pectinase) family protein | chr1:17766921-17769625 FORWARDmoderately similar to ( 256) PGLR_ACTCH Polygalacturonase precursor (EC 3.2.1.15) (PG) (Pectinase) - Actinidia chinensis (Kiwi) (Yangtao)highly similar to ( 561) loc_os05g20020 12005.m06402 protein polygalacturonase precursor, putativ…	1.81	-1.1
10.7	cell wall.modification	orange1.1g022405m|pacid:18114456	Transcript	moderately similar to ( 479) AT1G11545 | Symbols: | xyloglucan:xyloglucosyl transferase, putative / xyloglucan endotransglycosylase, putative / endo-xyloglucan transferase, putative | chr1:3878689-3880286 REVERSEmoderately similar to ( 278) XTH_WHEAT Probable xyloglucan endotransglucosylase/hydrolase precursor (EC 2.4.1.207) - Triticum aestivum (Wheat)moderately similar to ( 360) loc_os07g34580 1…	-1.751
10.7	cell wall.modification	orange1.1g045443m|pacid:18119749	Transcript	moderately similar to ( 373) AT3G23730 | Symbols: | xyloglucan:xyloglucosyl transferase, putative / xyloglucan endotransglycosylase, putative / endo-xyloglucan transferase, putative | chr3:8550222-8551248 FORWARDmoderately similar to ( 388) BRU1_SOYBN Brassinosteroid-regulated protein BRU1 precursor - Glycine max (Soybean)moderately similar to ( 321) loc_os06g48200 12006.m09346 protein xyloglucan…	-1.27
10.7	cell wall.modification	orange1.1g025808m|pacid:18119275	Transcript	moderately similar to ( 290) AT4G17030 | Symbols: ATEXLB1, EXPR, AT-EXPR, ATEXPR1, ATHEXP BETA 3.1 | ATEXLB1 (ARABIDOPSIS THALIANA EXPANSIN-LIKE B1) | chr4:9581817-9583181 REVERSEweakly similar to ( 172) EXLB1_ORYSA Expansin-like B1 precursor (OsEXLB1) (Expensin-related 1) (OsEXPR1) (OsaEXPb3.1) - Oryza sativa (Rice)weakly similar to ( 172) loc_os07g31390 12007.m07408 protein expansin-related pro…	1.87		1.1
10.7	cell wall.modification	orange1.1g024895m|pacid:18099634	Transcript	moderately similar to ( 325) AT3G45970 | Symbols: ATEXLA1, EXPL1, ATEXPL1, ATHEXP BETA 2.1 | ATEXLA1 (ARABIDOPSIS THALIANA EXPANSIN-LIKE A1) | chr3:16896238-16897189 FORWARDmoderately similar to ( 277) EXLA1_ORYSA Expansin-like A1 precursor (OsEXLA1) (OsEXPL1) (OsaEXPb2.1) - Oryza sativa (Rice)moderately similar to ( 277) loc_os03g04020 12003.m101177 protein expansin-like 3 precursor, putative, e…	-2.487
20.1	stress.biotic	orange1.1g003996m|pacid:18129839	Transcript	moderately similar to ( 208) AT4G27190 | Symbols: | disease resistance protein (NBS-LRR class), putative | chr4:13620977-13623934 REVERSEmoderately similar to ( 206) loc_os11g29090 12011.m06821 protein NB-ARC domain containing proteinNB-ARC no original description	1.82
10.7	cell wall.modification	orange1.1g023431m|pacid:18124013	Transcript	moderately similar to ( 427) AT4G25810 | Symbols: XTR6, XTH23 | XTR6 (XYLOGLUCAN ENDOTRANSGLYCOSYLASE 6); hydrolase, acting on glycosyl bonds / hydrolase, hydrolyzing O-glycosyl compounds / xyloglucan:xyloglucosyl transferase | chr4:13128694-13129715 FORWARDmoderately similar to ( 389) BRU1_SOYBN Brassinosteroid-regulated protein BRU1 precursor - Glycine max (Soybean)moderately similar to ( 390) …	-1.505
6.4	gluconeogenesis / glyoxylate cycle.PEPCK	orange1.1g005865m|pacid:18107705	Transcript	nearly identical (1048) AT4G37870 | Symbols: PCK1, PEPCK | PCK1 (PHOSPHOENOLPYRUVATE CARBOXYKINASE 1); ATP binding / phosphoenolpyruvate carboxykinase (ATP)/ phosphoenolpyruvate carboxykinase/ purine nucleotide binding | chr4:17802974-17806332 REVERSEnearly identical (1031) PEPCK_CUCSA Phosphoenolpyruvate carboxykinase [ATP] (EC 4.1.1.49) (PEP carboxykinase) (Phosphoenolpyruvate carboxylase) (PEP…	-1.368
10.8.1	cell wall.pectin*esterases.PME	orange1.1g019696m|pacid:18116561	Transcript	highly similar to ( 583) AT5G19730 | Symbols: | pectinesterase family protein | chr5:6670562-6673202 FORWARDweakly similar to ( 189) PME_PRUPE Pectinesterase PPE8B precursor (EC 3.1.1.11) (Pectin methylesterase) (PE) - Prunus persica (Peach)highly similar to ( 545) loc_os01g53990 12001.m42718 protein pectinesterase-2 precursor, putative, expressedPectinesterase PemB PRK10531 no original descripti…	2.75
10.8.1	cell wall.pectin*esterases.PME	orange1.1g008198m|pacid:18097781	Transcript	highly similar to ( 724) AT3G10720 | Symbols: | pectinesterase, putative | chr3:3354639-3357581 REVERSEmoderately similar to ( 368) PME_PRUPE Pectinesterase PPE8B precursor (EC 3.1.1.11) (Pectin methylesterase) (PE) - Prunus persica (Peach)moderately similar to ( 471) loc_os01g20980 12001.m08582 protein pectinesterase-1 precursor, putative, expressedPectinesterase PemB PMEI no original description	-2.061
10.8.1	cell wall.pectin*esterases.PME	orange1.1g018249m|pacid:18094487	Transcript	highly similar to ( 553) AT5G47500 | Symbols: | pectinesterase family protein | chr5:19271262-19272845 REVERSEweakly similar to ( 157) PME3_CITSI Pectinesterase-3 precursor (EC 3.1.1.11) (Pectin methylesterase 3) (PE 3) - Citrus sinensis (Sweet orange)moderately similar to ( 500) loc_os04g46740 12004.m09622 protein pectinesterase-4 precursor, putative, expressedPectinesterase PemB PRK10531 no ori…	-1.914
10.8.1	cell wall.pectin*esterases.PME	orange1.1g039887m|pacid:18135752	Transcript	weakly similar to ( 181) AT5G47500 | Symbols: | pectinesterase family protein | chr5:19271262-19272845 REVERSEweakly similar to ( 124) PME3_CITSI Pectinesterase-3 precursor (EC 3.1.1.11) (Pectin methylesterase 3) (PE 3) - Citrus sinensis (Sweet orange)moderately similar to ( 219) loc_os12g37660 12012.m07551 protein pectinesterase precursor, putative, expressedPectinesterase PemB no original descr…	-1.117
10.8.1	cell wall.pectin*esterases.PME	orange1.1g044734m|pacid:18122673	Transcript	moderately similar to ( 214) AT2G26440 | Symbols: | pectinesterase family protein | chr2:11247407-11249407 FORWARDweakly similar to ( 171) PME2_CITSI Pectinesterase-2 precursor (EC 3.1.1.11) (Pectin methylesterase) (PE) - Citrus sinensis (Sweet orange)weakly similar to ( 191) loc_os01g21034 12001.m42984 protein pectinesterase-2 precursor, putative, expressedPectinesterase no original description	-1.915
11.1.8	lipid metabolism.FA synthesis and FA elongation.acyl coa ligase	orange1.1g008535m|pacid:18098749	Transcript	highly similar to ( 603) AT1G20560 | Symbols: AAE1 | AAE1 (ACYL ACTIVATING ENZYME 1); AMP binding | chr1:7119927-7121363 REVERSEweakly similar to ( 140) 4CL1_PETCR 4-coumarate--CoA ligase 1 (EC 6.2.1.12) (4CL 1) (4-coumaroyl-CoA synthase 1) - Petroselinum crispum (Parsley) (Petroselinum hortense)highly similar to ( 543) loc_os03g04120 12003.m05944 protein AMP binding protein, putative, expressedP…	2.56		1.2
11.1.1.2.3	lipid metabolism.FA synthesis and FA elongation.Acetyl CoA Carboxylation.heteromeric Complex.Biotin Carboxyl Carrier Protein	orange1.1g024168m|pacid:18097655	Transcript	moderately similar to ( 242) AT3G15690 | Symbols: | biotin carboxyl carrier protein of acetyl-CoA carboxylase-related | chr3:5317108-5319435 FORWARD no original description	-1.035
11.1.3	lipid metabolism.FA synthesis and FA elongation.ketoacyl ACP synthase	orange1.1g044824m|pacid:18121030	Transcript	highly similar to ( 579) AT1G74960 | Symbols: FAB1, KAS2 | FAB1 (FATTY ACID BIOSYNTHESIS 1); 3-oxoacyl-[acyl-carrier-protein] synthase/ fatty-acid synthase | chr1:28152564-28155948 REVERSEmoderately similar to ( 409) KASC1_HORVU 3-oxoacyl-[acyl-carrier-protein] synthase I, chloroplast precursor (EC 2.3.1.41) (Beta-ketoacyl-ACP synthase I) (KAS I) - Hordeum vulgare (Barley)highly similar to ( 576)…	-1.403
11.1.3	lipid metabolism.FA synthesis and FA elongation.ketoacyl ACP synthase	orange1.1g012221m|pacid:18112014	Transcript	highly similar to ( 790) AT5G46290 | Symbols: KAS I | KAS I (3-KETOACYL-ACYL CARRIER PROTEIN SYNTHASE I); catalytic/ fatty-acid synthase | chr5:18774439-18776629 REVERSEhighly similar to ( 709) KASC1_HORVU 3-oxoacyl-[acyl-carrier-protein] synthase I, chloroplast precursor (EC 2.3.1.41) (Beta-ketoacyl-ACP synthase I) (KAS I) - Hordeum vulgare (Barley)highly similar to ( 719) loc_os06g09630 12006.m…	-1.373
11.1.3	lipid metabolism.FA synthesis and FA elongation.ketoacyl ACP synthase	orange1.1g011493m|pacid:18121029	Transcript	highly similar to ( 579) AT1G74960 | Symbols: FAB1, KAS2 | FAB1 (FATTY ACID BIOSYNTHESIS 1); 3-oxoacyl-[acyl-carrier-protein] synthase/ fatty-acid synthase | chr1:28152564-28155948 REVERSEmoderately similar to ( 395) KASC1_HORVU 3-oxoacyl-[acyl-carrier-protein] synthase I, chloroplast precursor (EC 2.3.1.41) (Beta-ketoacyl-ACP synthase I) (KAS I) - Hordeum vulgare (Barley)highly similar to ( 579)…	-1.336
11.1.5	lipid metabolism.FA synthesis and FA elongation.beta hydroxyacyl ACP dehydratase	orange1.1g027147m|pacid:18123481	Transcript	moderately similar to ( 295) AT5G10160 | Symbols: | beta-hydroxyacyl-ACP dehydratase, putative | chr5:3185819-3187159 FORWARDmoderately similar to ( 283) loc_os05g36000 12005.m27841 protein beta-hydroxyacyl-ACP dehydratase, putative, expressedfabZ FabZ FabA FabA_FabZ FabA no original description	-1.018
11.1.6	lipid metabolism.FA synthesis and FA elongation.enoyl ACP reductase	orange1.1g016242m|pacid:18100687	Transcript	highly similar to ( 504) AT2G05990 | Symbols: MOD1, ENR1 | MOD1 (MOSAIC DEATH 1); enoyl-[acyl-carrier-protein] reductase (NADH)/ enoyl-[acyl-carrier-protein] reductase/ oxidoreductase | chr2:2322876-2324867 FORWARDmoderately similar to ( 485) FABI_BRANA Enoyl-[acyl-carrier-protein] reductase [NADH], chloroplast precursor (EC 1.3.1.9) (NADH-dependent enoyl-ACP reductase) - Brassica napus (Rape)mod…	-1.101
11.1.8	lipid metabolism.FA synthesis and FA elongation.acyl coa ligase	orange1.1g045072m|pacid:18106812	Transcript	highly similar to ( 839) AT5G16370 | Symbols: AAE5 | AAE5 (ACYL ACTIVATING ENZYME 5); catalytic | chr5:5356823-5358481 REVERSEweakly similar to ( 166) 4CL1_TOBAC 4-coumarate--CoA ligase 1 (EC 6.2.1.12) (4CL 1) (4-coumaroyl-CoA synthase 1) - Nicotiana tabacum (Common tobacco)highly similar to ( 766) loc_os04g57850 12004.m10669 protein AMP-binding protein, putative, expressedPRK08162 CaiC PRK07008 …	-1.599
11.1.8	lipid metabolism.FA synthesis and FA elongation.acyl coa ligase	orange1.1g038104m|pacid:18123253	Transcript	highly similar to ( 723) AT1G65890 | Symbols: AAE12 | AAE12 (ACYL ACTIVATING ENZYME 12); catalytic | chr1:24512598-24514611 REVERSEweakly similar to ( 147) 4CL1_TOBAC 4-coumarate--CoA ligase 1 (EC 6.2.1.12) (4CL 1) (4-coumaroyl-CoA synthase 1) - Nicotiana tabacum (Common tobacco)highly similar to ( 746) loc_os03g03790 12003.m05911 protein acyl-activating enzyme 11, putative, expressedPRK08162 Cai…	-2.158
11.1.10	lipid metabolism.FA synthesis and FA elongation.beta ketoacyl CoA synthase	orange1.1g009598m|pacid:18136395	Transcript	highly similar to ( 775) AT1G01120 | Symbols: KCS1 | KCS1 (3-KETOACYL-COA SYNTHASE 1); acyltransferase/ fatty acid elongase | chr1:57392-58978 REVERSEhighly similar to ( 637) loc_os03g14170 12003.m06860 protein senescence-associated protein 15, putative, expressedFAE1_CUT1_RppA CHS_like BcsA FabH KAS_III init_cond_enzymes no original description	-2.884
11.1.12	lipid metabolism.FA synthesis and FA elongation.ACP protein	orange1.1g032446m|pacid:18101698	Transcript	very weakly similar to (89.4) AT4G25050 | Symbols: ACP4 | ACP4 (acyl carrier protein 4); acyl carrier | chr4:12870178-12871024 FORWARDvery weakly similar to (91.3) ACP1_SPIOL Acyl carrier protein 1, chloroplast precursor (Acyl carrier protein I) (ACP I) - Spinacia oleracea (Spinach)very weakly similar to (93.2) loc_os12g34890 12012.m07282 protein acyl carrier protein 1, chloroplast precursor, put…	-2.166
11.1.15	lipid metabolism.FA synthesis and FA elongation.ACP desaturase	orange1.1g016230m|pacid:18107624	Transcript	highly similar to ( 659) AT3G02630 | Symbols: | acyl-(acyl-carrier-protein) desaturase, putative / stearoyl-ACP desaturase, putative | chr3:562164-564524 FORWARDhighly similar to ( 667) STAD_RICCO Acyl-[acyl-carrier-protein] desaturase, chloroplast precursor (EC 1.14.19.2) (Stearoyl-ACP desaturase) (Delta(9) stearoyl-acyl carrier protein desaturase) - Ricinus communis (Castor bean)highly similar …	1.73
11.2.3	lipid metabolism.FA desaturation.omega 3 desaturase	orange1.1g016781m|pacid:18117982	Transcript	highly similar to ( 624) AT3G12120 | Symbols: FAD2 | FAD2 (FATTY ACID DESATURASE 2); delta12-fatty acid dehydrogenase/ omega-6 fatty acid desaturase | chr3:3860592-3861743 REVERSEhighly similar to ( 647) FD6E2_SOYBN Omega-6 fatty acid desaturase, endoplasmic reticulum isozyme 2 (EC 1.14.19.-) - Glycine max (Soybean)highly similar to ( 567) loc_os02g48560 12002.m100054 protein omega-6 fatty acid d…	-1.365
11.3	lipid metabolism.Phospholipid synthesis	orange1.1g009762m|pacid:18108172	Transcript	highly similar to ( 516) AT4G01950 | Symbols: ATGPAT3, GPAT3 | GPAT3 (GLYCEROL-3-PHOSPHATE ACYLTRANSFERASE 3); acyltransferase | chr4:844597-846710 REVERSEmoderately similar to ( 451) loc_os11g45400 12011.m08372 protein glycerol-3-phosphate acyltransferase 1, putative, expressed no original description	2.28
11.3.7	lipid metabolism.Phospholipid synthesis.cyclopropane-fatty-acyl-phospholipid synthase	orange1.1g024096m|pacid:18131370	Transcript	moderately similar to ( 430) AT3G23510 | Symbols: | cyclopropane fatty acid synthase, putative / CPA-FA synthase, putative | chr3:8428071-8433159 FORWARDmoderately similar to ( 400) loc_os07g29220 12007.m07193 protein cyclopropane-fatty-acyl-phospholipid synthase/ oxidoreductase, putative, expressedCfa CMAS PRK11705 no original description	-1.035
11.3.7	lipid metabolism.Phospholipid synthesis.cyclopropane-fatty-acyl-phospholipid synthase	orange1.1g002928m|pacid:18130177	Transcript	nearly identical (1339) AT3G23510 | Symbols: | cyclopropane fatty acid synthase, putative / CPA-FA synthase, putative | chr3:8428071-8433159 FORWARDnearly identical (1024) loc_os12g16650 12012.m073808 protein cyclopropane fatty acid synthase, putative, expressedCOG2907 Cfa CMAS PRK11705 HemY Amino_oxidase no original description	-1.27
11.5.3	lipid metabolism.glyceral metabolism.FAD-dependent glycerol-3-phosphate dehydrogenase	orange1.1g006891m|pacid:18129520	Transcript	nearly identical (1015) AT3G10370 | Symbols: SDP6 | SDP6 (SUGAR-DEPENDENT 6); glycerol-3-phosphate dehydrogenase | chr3:3216502-3219027 FORWARDhighly similar to ( 974) loc_os04g14790 12004.m06716 protein glycerol-3-phosphate dehydrogenase, mitochondrial precursor, putative, expressedGlpA glpD glpA DAO no original description	1.63
11.6	lipid metabolism.lipid transfer proteins etc	orange1.1g033544m|pacid:18107008	Transcript	very weakly similar to (92.4) AT2G38540 | Symbols: LP1, LTP1, ATLTP1 | LP1; calmodulin binding | chr2:16130418-16130893 FORWARDweakly similar to ( 119) NLTP1_GOSHI Nonspecific lipid-transfer protein precursor (LTP) - Gossypium hirsutum (Upland cotton)very weakly similar to (88.2) loc_os12g02330 12012.m04234 protein nonspecific lipid-transfer protein precursor, putative, expressednsLTP1 no origina…	2.57
11.8	lipid metabolism.'exotics'(steroids, squalene etc)	orange1.1g019118m|pacid:18131364	Transcript	moderately similar to ( 442) AT5G07010 | Symbols: ATST2A, ST2A | ST2A (SULFOTRANSFERASE 2A); hydroxyjasmonate sulfotransferase/ sulfotransferase | chr5:2174960-2176039 REVERSEmoderately similar to ( 274) loc_os08g40380 12008.m08018 protein flavonol 3-sulfotransferase, putative, expressedSulfotransfer_1 no original description	-4.734
11.8.1	lipid metabolism.'exotics' (steroids, squalene etc).sphingolipids	orange1.1g030328m|pacid:18108722	Transcript	moderately similar to ( 220) AT3G06060 | Symbols: | short-chain dehydrogenase/reductase (SDR) family protein | chr3:1828296-1830160 REVERSEweakly similar to ( 188) loc_os02g47350 12002.m09770 protein 3-ketodihydrosphingosine reductase precursor, putative, expressedCOG4221 DltE fabG PRK07109 PRK07326 PRK12826 fabG fabG fabG PRK07576 FabG PRK12829 PRK05872 PRK12827 PRK12429 PRK08278 PRK06180 PRK074…	1.17
27.3.66	RNA.regulation of transcription.Psudo ARR transcription factor family	orange1.1g005920m|pacid:18111072	Transcript	moderately similar to ( 377) AT5G24470 | Symbols: APRR5, PRR5 | APRR5 (ARABIDOPSIS PSEUDO-RESPONSE REGULATOR 5); transcription regulator/ two-component response regulator | chr5:8356204-8358873 REVERSEmoderately similar to ( 281) PRR95_ORYSA Two-component response regulator-like PRR95 (Pseudo-response regulator 95) (OsPRR95) - Oryza sativa (Rice)moderately similar to ( 281) loc_os09g36220 12009.m…	-1.94	3.6	2.3
11.8.1	lipid metabolism.'exotics' (steroids, squalene etc).sphingolipids	orange1.1g020224m|pacid:18114885	Transcript	highly similar to ( 539) AT4G04930 | Symbols: DES-1-LIKE | DES-1-LIKE; oxidoreductase/ sphingolipid delta-4 desaturase | chr4:2509236-2510918 FORWARDhighly similar to ( 529) loc_os02g42660 12002.m09301 protein dihydroceramide delta, putative, expressedDelta4-sphingolipid-FADS-like FA_desaturase no original description	-1.052
11.8.1	lipid metabolism.'exotics' (steroids, squalene etc).sphingolipids	orange1.1g041315m|pacid:18125262	Transcript	moderately similar to ( 306) AT4G36830 | Symbols: | GNS1/SUR4 membrane family protein | chr4:17349511-17350380 FORWARDmoderately similar to ( 208) loc_os12g43890 12012.m08161 protein GNS1/SUR4 membrane protein, putative, expressed no original description	1.64
11.9.2.1	lipid metabolism.lipid degradation.lipases.triacylglycerol lipase	orange1.1g012136m|pacid:18125078	Transcript	highly similar to ( 510) AT5G67050 | Symbols: | lipase class 3 family protein | chr5:26759482-26761165 REVERSEmoderately similar to ( 489) loc_os02g52830 12002.m10313 protein triacylglycerol lipase, putative, expressedLipase_3 Lipase_3 Lipase no original description	-2.981
11.9.2.1	lipid metabolism.lipid degradation.lipases.triacylglycerol lipase	orange1.1g039426m|pacid:18134659	Transcript	highly similar to ( 532) AT4G16820 | Symbols: | lipase class 3 family protein | chr4:9467563-9469116 FORWARDmoderately similar to ( 416) loc_os02g43700 12002.m09404 protein triacylglycerol lipase like protein, putative, expressedLipase_3 Lipase_3 Lipase no original description	-2.83
11.9.2.1	lipid metabolism.lipid degradation.lipases.triacylglycerol lipase	orange1.1g020802m|pacid:18122274	Transcript	moderately similar to ( 236) AT4G18550 | Symbols: | lipase class 3 family protein | chr4:10225006-10226862 REVERSEmoderately similar to ( 216) loc_os05g49830 12005.m09053 protein triacylglycerol lipase, putative, expressedLipase_3 Lipase_3 no original description	-1.399
11.9.2.1	lipid metabolism.lipid degradation.lipases.triacylglycerol lipase	orange1.1g035617m|pacid:18139553	Transcript	moderately similar to ( 481) AT5G14180 | Symbols: MPL1 | MPL1 (MYZUS PERSICAE-INDUCED LIPASE 1); catalytic | chr5:4571442-4574413 REVERSEmoderately similar to ( 402) loc_os08g41780 12008.m08156 protein gastric triacylglycerol lipase precursor, putative, expressed no original description	1.39
11.9.3.1	lipid metabolism.lipid degradation.lysophospholipases.phospholipase D	orange1.1g003153m|pacid:18091878	Transcript	nearly identical (1235) AT4G35790 | Symbols: ATPLDDELTA, PLDDELTA | ATPLDDELTA; phospholipase D | chr4:16955774-16959875 REVERSEhighly similar to ( 712) PLDA1_TOBAC Phospholipase D alpha 1 (EC 3.1.4.4) (PLD alpha 1) (Choline phosphatase 1) (Phosphatidylcholine-hydrolyzing phospholipase D 1) - Nicotiana tabacum (Common tobacco)nearly identical (1242) loc_os09g37100 12009.m06658 protein phospholipa…	-2.054
11.9.3.3	lipid metabolism.lipid degradation.lysophospholipases.glycerophosphodiester phosphodiesterase	orange1.1g017440m|pacid:18101529	Transcript	moderately similar to ( 419) AT5G43300 | Symbols: | glycerophosphodiester phosphodiesterase/ phosphoric diester hydrolase | chr5:17376946-17379070 REVERSEmoderately similar to ( 430) loc_os02g31030 12002.m08246 protein glycerophosphodiester phosphodiesterase, putative, expressedGDPD UgpQ no original description	-1.871
11.9.3.3	lipid metabolism.lipid degradation.lysophospholipases.glycerophosphodiester phosphodiesterase	orange1.1g040734m|pacid:18117544	Transcript	moderately similar to ( 471) AT3G02040 | Symbols: SRG3 | SRG3 (senescence-related gene 3); glycerophosphodiester phosphodiesterase/ phosphoric diester hydrolase | chr3:348505-349909 REVERSEmoderately similar to ( 442) loc_os02g31030 12002.m08246 protein glycerophosphodiester phosphodiesterase, putative, expressedGDPD UgpQ no original description	-2.12
11.9.4.2	lipid metabolism.lipid degradation.beta-oxidation.acyl CoA DH	orange1.1g048624m|pacid:18128342	Transcript	nearly identical (1207) AT5G65110 | Symbols: ACX2, ATACX2 | ACX2 (ACYL-COA OXIDASE 2); acyl-CoA oxidase | chr5:26010060-26012482 REVERSEnearly identical (1171) ACOX2_CUCMA Acyl-coenzyme A oxidase, peroxisomal precursor (EC 1.3.3.6) (AOX) (Long-chain acyl-CoA oxidase) - Cucurbita maxima (Pumpkin) (Winter squash)nearly identical (1085) loc_os11g39220 12011.m28844 protein acyl-coenzyme A oxidase 1, …	1.05
11.9.4.3	lipid metabolism.lipid degradation.beta-oxidation.enoyl CoA hydratase	orange1.1g026127m|pacid:18104643	Transcript	moderately similar to ( 296) AT4G14430 | Symbols: IBR10, ATECI2, ECI2, ECHIB, PEC12 | IBR10 (INDOLE-3-BUTYRIC ACID RESPONSE 10); catalytic/ dodecenoyl-CoA delta-isomerase | chr4:8304910-8305632 REVERSEweakly similar to ( 170) loc_os05g45300 12005.m08655 protein carnitine racemase/ catalytic, putative, expressedCaiD no original description	1.77
11.9.4.13	lipid metabolism.lipid degradation.beta-oxidation.acyl CoA reductase	orange1.1g016854m|pacid:18129774	Transcript	moderately similar to ( 283) AT4G33790 | Symbols: CER4, G7, FAR3 | CER4 (ECERIFERUM 4); fatty acyl-CoA reductase (alcohol-forming)/ oxidoreductase, acting on the CH-CH group of donors | chr4:16204325-16207891 REVERSEmoderately similar to ( 217) loc_os08g20200 12008.m06087 protein male sterility protein 2, putative, expressedNAD_binding_4 no original description	-3.183
11.9.4.13	lipid metabolism.lipid degradation.beta-oxidation.acyl CoA reductase	orange1.1g008315m|pacid:18123845	Transcript	highly similar to ( 516) AT4G33790 | Symbols: CER4, G7, FAR3 | CER4 (ECERIFERUM 4); fatty acyl-CoA reductase (alcohol-forming)/ oxidoreductase, acting on the CH-CH group of donors | chr4:16204325-16207891 REVERSEmoderately similar to ( 426) loc_os08g20200 12008.m06087 protein male sterility protein 2, putative, expressedNAD_binding_4 no original description	-1.007
11.9.4.13	lipid metabolism.lipid degradation.beta-oxidation.acyl CoA reductase	orange1.1g008324m|pacid:18129771	Transcript	highly similar to ( 505) AT4G33790 | Symbols: CER4, G7, FAR3 | CER4 (ECERIFERUM 4); fatty acyl-CoA reductase (alcohol-forming)/ oxidoreductase, acting on the CH-CH group of donors | chr4:16204325-16207891 REVERSEmoderately similar to ( 415) loc_os08g20200 12008.m06087 protein male sterility protein 2, putative, expressedNAD_binding_4 no original description	-2.752
11.10.4	lipid metabolism.glycolipid synthesis.sulfolipid synthase	orange1.1g009759m|pacid:18097917	Transcript	highly similar to ( 733) AT5G01220 | Symbols: SQD2 | SQD2 (sulfoquinovosyldiacylglycerol 2); UDP-glycosyltransferase/ UDP-sulfoquinovose:DAG sulfoquinovosyltransferase/ transferase, transferring glycosyl groups | chr5:86907-89885 REVERSEhighly similar to ( 728) loc_os07g01030 12007.m04584 protein glycosyl transferase, group 1 family protein, putative, expressedRfaG Glycos_transf_1 no original des…	-1.065
12.2.1	N-metabolism.ammonia metabolism.glutamate synthase	orange1.1g000265m|pacid:18105075	Transcript	nearly identical (2944) AT5G53460 | Symbols: GLT1 | GLT1; glutamate synthase (NADH) | chr5:21700518-21709629 FORWARDnearly identical (2917) GLSN_MEDSA Glutamate synthase [NADH], chloroplast precursor (EC 1.4.1.14) (NADH-GOGAT) - Medicago sativa (Alfalfa)nearly identical (2651) loc_os01g48960 12001.m11085 protein glutamate synthase, chloroplast precursor, putative, expressedgltB GltS GltB Glu_synt…	-1.373
13.1.1.2.1	amino acid metabolism.synthesis.central amino acid metabolism.aspartate.aspartate aminotransferase	orange1.1g012124m|pacid:18103091	Transcript	highly similar to ( 639) AT2G22250 | Symbols: ATAAT, AAT, MEE17 | aminotransferase class I and II family protein | chr2:9458011-9460297 REVERSEvery weakly similar to (81.3) 1A1C_SOYBN 1-aminocyclopropane-1-carboxylate synthase (EC 4.4.1.14) (ACC synthase) (S-adenosyl-L-methionine methylthioadenosine-lyase) - Glycine max (Soybean)highly similar to ( 634) loc_os01g65090 12001.m42770 protein asparta…	-1.123
13.1.1.2.1	amino acid metabolism.synthesis.central amino acid metabolism.aspartate.aspartate aminotransferase	orange1.1g012095m|pacid:18103090	Transcript	highly similar to ( 641) AT2G22250 | Symbols: ATAAT, AAT, MEE17 | aminotransferase class I and II family protein | chr2:9458011-9460297 REVERSEvery weakly similar to (81.3) 1A1C_SOYBN 1-aminocyclopropane-1-carboxylate synthase (EC 4.4.1.14) (ACC synthase) (S-adenosyl-L-methionine methylthioadenosine-lyase) - Glycine max (Soybean)highly similar to ( 633) loc_os01g65090 12001.m42770 protein asparta…	-1.04
13.1.2.2	amino acid metabolism.synthesis.glutamate family.proline	orange1.1g005041m|pacid:18103440	Transcript	highly similar to ( 983) AT2G39800 | Symbols: P5CS1, ATP5CS | P5CS1 (DELTA1-PYRROLINE-5-CARBOXYLATE SYNTHASE 1); delta1-pyrroline-5-carboxylate synthetase | chr2:16598516-16602939 REVERSEnearly identical (1015) P5CS_ACTCH Delta 1-pyrroline-5-carboxylate synthetase (P5CS) [Includes: Glutamate 5-kinase (EC 2.7.2.11) (Gamma-glutamyl kinase) (GK); Gamma-glutamyl phosphate reductase (GPR) (EC 1.2.1.41…	1.27
13.1.2.2	amino acid metabolism.synthesis.glutamate family.proline	orange1.1g005062m|pacid:18103445	Transcript	nearly identical (1010) AT2G39800 | Symbols: P5CS1, ATP5CS | P5CS1 (DELTA1-PYRROLINE-5-CARBOXYLATE SYNTHASE 1); delta1-pyrroline-5-carboxylate synthetase | chr2:16598516-16602939 REVERSEnearly identical (1048) P5CS_ACTCH Delta 1-pyrroline-5-carboxylate synthetase (P5CS) [Includes: Glutamate 5-kinase (EC 2.7.2.11) (Gamma-glutamyl kinase) (GK); Gamma-glutamyl phosphate reductase (GPR) (EC 1.2.1.41)…	1.23
13.1.2.3.2	amino acid metabolism.synthesis.glutamate family.arginine.acetylglutamate kinase	orange1.1g018330m|pacid:18135653	Transcript	moderately similar to ( 377) AT3G57560 | Symbols: | aspartate/glutamate/uridylate kinase family protein | chr3:21311164-21312207 REVERSEmoderately similar to ( 354) loc_os04g46460 12004.m35181 protein acetylglutamate kinase, putative, expressedAAK_NAGK-C AAK_NAGK-like PRK00942 ArgB PRK05279 AAK_NAGS-ABP AA_kinase AAK_NAGK-NC AAK_NAGK-UC AAK_NAGK-fArgBP PRK04531 AAK no original description	1.05
13.1.2.3.22	amino acid metabolism.synthesis.glutamate family.arginine.arginosuccinate synthase	orange1.1g011097m|pacid:18123581	Transcript	highly similar to ( 785) AT4G24830 | Symbols: | arginosuccinate synthase family | chr4:12793085-12795857 REVERSEhighly similar to ( 749) loc_os12g13320 12012.m05305 protein argininosuccinate synthase, chloroplast precursor, putative, expressedPRK00509 Argininosuccinate_Synthase ArgG Arginosuc_synth PRK05370 PRK04527 no original description	-1.13
13.1.3.4.12	amino acid metabolism.synthesis.aspartate family.methionine.homocysteine S-methyltransferase	orange1.1g019107m|pacid:18106233	Transcript	highly similar to ( 503) AT3G22740 | Symbols: HMT3 | HMT3; homocysteine S-methyltransferase | chr3:8033200-8035710 REVERSEmoderately similar to ( 439) HMT2_MAIZE Homocysteine S-methyltransferase 2 (EC 2.1.1.10) (S-methylmethionine:homocysteine methyltransferase 2) (SMM:Hcy S-methyltransferase 2) (ZmHMT-2) - Zea mays (Maize)moderately similar to ( 441) loc_os12g41390 12012.m27049 protein homocyste…	3.25
13.1.3.4.12	amino acid metabolism.synthesis.aspartate family.methionine.homocysteine S-methyltransferase	orange1.1g020275m|pacid:18121604	Transcript	highly similar to ( 517) AT3G25900 | Symbols: HMT-1, ATHMT-1 | HMT-1; homocysteine S-methyltransferase | chr3:9480964-9482684 FORWARDmoderately similar to ( 456) HMT1_MAIZE Homocysteine S-methyltransferase 1 (EC 2.1.1.10) (S-methylmethionine:homocysteine methyltransferase 1) (SMM:Hcy S-methyltransferase 1) (ZmHMT-1) - Zea mays (Maize)moderately similar to ( 452) loc_os03g12110 12003.m06661 protei…	1.06
13.1.3.4.13	amino acid metabolism.synthesis.aspartate family.methionine.methionine S-methyltransferase	orange1.1g043334m|pacid:18094641	Transcript	nearly identical (1377) AT5G49810 | Symbols: MMT | MMT; S-adenosylmethionine-dependent methyltransferase | chr5:20239418-20246046 FORWARDnearly identical (1299) MMT1_HORVU Methionine S-methyltransferase (EC 2.1.1.12) (AdoMet:Met S-methyltransferase) (Hv-MMT1) - Hordeum vulgare (Barley)nearly identical (1318) loc_os05g01470 12005.m27665 protein methionine S-methyltransferase, putative, expressed n…	1.27
13.1.3.6.1.2	amino acid metabolism.synthesis.aspartate family.misc.homoserine.aspartate semialdehyde dehydrogenase	orange1.1g017153m|pacid:18095049	Transcript	highly similar to ( 590) AT1G14810 | Symbols: | semialdehyde dehydrogenase family protein | chr1:5102684-5104633 REVERSEmoderately similar to ( 496) loc_os03g55280 12003.m10443 protein aspartate-semialdehyde dehydrogenase, putative, expressedPRK06598 Asd PRK06728 PRK05671 PRK08040 PRK08664 Semialdhyde_dhC Semialdhyde_dh no original description	-1.369
13.1.5.3.1	amino acid metabolism.synthesis.serine-glycine-cysteine group.cysteine.OASTL	orange1.1g015783m|pacid:18106474	Transcript	moderately similar to ( 425) AT3G03630 | Symbols: CS26 | CS26; cysteine synthase | chr3:878388-880400 REVERSEmoderately similar to ( 383) CYSKP_CAPAN Cysteine synthase, chloroplast precursor (EC 2.5.1.47) (O-acetylserine sulfhydrylase) (O-acetylserine (Thiol)-lyase) (CSase B) (CS-B) (OAS-TL B) - Capsicum annuum (Bell pepper)moderately similar to ( 426) loc_os01g59920 12001.m12126 protein cysteine…	-2.487
13.1.5.3.1	amino acid metabolism.synthesis.serine-glycine-cysteine group.cysteine.OASTL	orange1.1g025563m|pacid:18119511	Transcript	moderately similar to ( 303) AT3G04940 | Symbols: ATCYSD1, CYSD1 | CYSD1 (CYSTEINE SYNTHASE D1); cysteine synthase | chr3:1365681-1367508 FORWARDmoderately similar to ( 306) CYSKP_CAPAN Cysteine synthase, chloroplast precursor (EC 2.5.1.47) (O-acetylserine sulfhydrylase) (O-acetylserine (Thiol)-lyase) (CSase B) (CS-B) (OAS-TL B) - Capsicum annuum (Bell pepper)moderately similar to ( 297) loc_os01…	-1.076
13.1.5.3.2	amino acid metabolism.synthesis.serine-glycine-cysteine group.cysteine.SAT	orange1.1g039045m|pacid:18126747	Transcript	moderately similar to ( 401) AT5G56760 | Symbols: ATSERAT1;1, SAT5, SAT-52 | ATSERAT1;1 (ARABIDOPSIS THALIANA SERINE ACETYLTRANSFERASE 1;1); serine O-acetyltransferase | chr5:22961498-22962582 REVERSEmoderately similar to ( 365) loc_os05g45710 12005.m08696 protein serine acetyltransferase 1, putative, expressedcysE CysE SATase_N no original description	1.35
13.1.5.3.2	amino acid metabolism.synthesis.serine-glycine-cysteine group.cysteine.SAT	orange1.1g047635m|pacid:18104519	Transcript	moderately similar to ( 394) AT3G13110 | Symbols: ATSERAT2;2, SAT-1, SAT-A, SAT3, SAT-M | ATSERAT2;2 (SERINE ACETYLTRANSFERASE 2;2); serine O-acetyltransferase | chr3:4214939-4216114 REVERSEmoderately similar to ( 286) loc_os01g52260 12001.m11400 protein serine acetyltransferase 3, mitochondrial precursor, putative, expressedcysE CysE SATase_N PRK10191 WbbJ no original description	2.33
13.1.6.1.1	amino acid metabolism.synthesis.aromatic aa.chorismate.3-deoxy-D-arabino-heptulosonate 7-phosphate synthase	orange1.1g036421m|pacid:18109913	Transcript	highly similar to ( 702) AT4G33510 | Symbols: DHS2 | DHS2 (3-deoxy-d-arabino-heptulosonate 7-phosphate synthase); 3-deoxy-7-phosphoheptulonate synthase | chr4:16116496-16118233 FORWARDhighly similar to ( 681) AROG_SOLTU Phospho-2-dehydro-3-deoxyheptonate aldolase 2, chloroplast precursor (EC 2.5.1.54) (Phospho-2-keto-3-deoxyheptonate aldolase 2) (DAHP synthetase 2) (3-deoxy-D-arabino-heptulosonat…	-1.813
13.1.6.1.6	amino acid metabolism.synthesis.aromatic aa.chorismate.5-enolpyruvylshikimate-3-phosphate synthase	orange1.1g030153m|pacid:18134319	Transcript	PRK09369 MurA UdpNAET PRK12830 EPSP_synthase no original description	-1.132
13.1.6.2.1	amino acid metabolism.synthesis.aromatic aa.phenylalanine and tyrosine.chorismate mutase	orange1.1g025389m|pacid:18109311	Transcript	moderately similar to ( 329) AT5G10870 | Symbols: ATCM2 | ATCM2 (chorismate mutase 2); chorismate mutase | chr5:3430691-3432272 REVERSEmoderately similar to ( 274) loc_os08g34290 12008.m07418 protein chorismate mutase, chloroplast precursor, putative, expressed no original description	-2.749
13.1.6.4.1	amino acid metabolism.synthesis.aromatic aa.tyrosine.arogenate dehydrogenase \& prephenate dehydrogenase	orange1.1g044593m|pacid:18122696	Transcript	moderately similar to ( 433) AT1G15710 | Symbols: | prephenate dehydrogenase family protein | chr1:5404505-5405581 FORWARDmoderately similar to ( 354) loc_os06g49520 12006.m09476 protein arogenate dehydrogenase isoform 2, putative, expressedTyrA PRK08655 no original description	-1.05
13.1.6.5.5	amino acid metabolism.synthesis.aromatic aa.tryptophan.tryptophan synthase	orange1.1g012476m|pacid:18114872	Transcript	highly similar to ( 600) AT5G28237 | Symbols: | tryptophan synthase, beta subunit, putative | chr5:10207477-10213542 REVERSEhighly similar to ( 530) TRPB2_MAIZE Tryptophan synthase beta chain 2, chloroplast precursor (EC 4.2.1.20) (Orange pericarp 2) (Fragment) - Zea mays (Maize)highly similar to ( 533) loc_os08g04180 12008.m04562 protein tryptophan synthase beta chain 1, putative, expressedPRK04…	-3.77
13.1.7.1	amino acid metabolism.synthesis.histidine.ATP phosphoribosyl transferase	orange1.1g018852m|pacid:18094321	Transcript	moderately similar to ( 486) AT1G09795 | Symbols: ATATP-PRT2, HISN1B | ATATP-PRT2 (ATP PHOSPHORIBOSYL TRANSFERASE 2); ATP phosphoribosyltransferase | chr1:3173588-3176690 FORWARDmoderately similar to ( 418) loc_os03g04169 12003.m05948 protein ATP phosphoribosyltransferase, putative, expressedhisG HisG HisG hisG no original description	-1.037
13.2.3.1.1	amino acid metabolism.degradation.aspartate family.asparagine.L-asparaginase	orange1.1g020250m|pacid:18091289	Transcript	highly similar to ( 548) AT3G16150 | Symbols: | L-asparaginase, putative / L-asparagine amidohydrolase, putative | chr3:5471794-5473033 FORWARDmoderately similar to ( 362) ASPG_LUPLU L-asparaginase precursor (EC 3.5.1.1) (L-asparagine amidohydrolase) [Contains: L-asparaginase subunit alpha; L-asparaginase subunit beta] - Lupinus luteus (European yellow lupin)moderately similar to ( 491) loc_os04g…	2.08
13.2.3.1.1	amino acid metabolism.degradation.aspartate family.asparagine.L-asparaginase	orange1.1g024472m|pacid:18133718	Transcript	moderately similar to ( 315) AT5G08100 | Symbols: | L-asparaginase / L-asparagine amidohydrolase | chr5:2593242-2594586 REVERSEmoderately similar to ( 332) ASPG_LUPLU L-asparaginase precursor (EC 3.5.1.1) (L-asparagine amidohydrolase) [Contains: L-asparaginase subunit alpha; L-asparaginase subunit beta] - Lupinus luteus (European yellow lupin)moderately similar to ( 257) loc_os03g40070 12003.m090…	1.09
13.2.3.2	amino acid metabolism.degradation.aspartate family.threonine	orange1.1g017144m|pacid:18096428	Transcript	highly similar to ( 549) AT1G67280 | Symbols: | lactoylglutathione lyase, putative / glyoxalase I, putative | chr1:25188563-25190134 REVERSEmoderately similar to ( 434) LGUL_ORYSA Lactoylglutathione lyase (EC 4.4.1.5) (Methylglyoxalase) (Aldoketomutase) (Glyoxalase I) (Glx I) (Ketone-aldehyde mutase) (S-D-lactoylglutathione methylglyoxal lyase) (Allergen Ory s ?) (Allergen Glb33) (PP33) - Oryza s…	-1.547
13.2.3.4	amino acid metabolism.degradation.aspartate family.methionine	orange1.1g048078m|pacid:18131211	Transcript	highly similar to ( 510) AT1G66520 | Symbols: pde194 | pde194 (pigment defective 194); catalytic/ formyltetrahydrofolate deformylase/ hydroxymethyl-, formyl- and related transferase | chr1:24816330-24818693 REVERSEmoderately similar to ( 447) loc_os01g49330 12001.m11119 protein methionyl-tRNA formyltransferase, putative, expressedfmt Fmt PRK08125 Formyl_trans_N PRK06988 PurN purN no original desc…	-1.497
13.2.3.5	amino acid metabolism.degradation.aspartate family.lysine	orange1.1g012946m|pacid:18126062	Transcript	highly similar to ( 683) AT4G33150 | Symbols: | lysine-ketoglutarate reductase/saccharopine dehydrogenase bifunctional enzyme | chr4:15985479-15988055 REVERSEhighly similar to ( 652) loc_os02g54254 12002.m34034 protein alpha-aminoadipic semialdehyde synthase, putative, expressedAlaDh_PNT_N AlaDh_PNT_C no original description	-1.057
13.2.5.2	amino acid metabolism.degradation.serine-glycine-cysteine group.glycine	orange1.1g018240m|pacid:18122404	Transcript	highly similar to ( 503) AT1G08630 | Symbols: THA1 | THA1 (Threonine Aldolase 1); aldehyde-lyase/ threonine aldolase | chr1:2743948-2745685 REVERSEmoderately similar to ( 442) loc_os04g43650 12004.m101586 protein L-allo-threonine aldolase, putative, expressedBeta_elim_lyase PRK10534 GLY1 no original description	1.72
13.2.6.2	amino acid metabolism.degradation.aromatic aa.tyrosine	orange1.1g014603m|pacid:18127150	Transcript	highly similar to ( 557) AT5G36160 | Symbols: | aminotransferase-related | chr5:14233261-14235129 REVERSEhighly similar to ( 575) loc_os11g35040 12011.m07358 protein tyrosine aminotransferase, putative, expressedCOG0436 PRK09265 Aminotran_1_2 PRK05764 PRK06056 PRK08363 PRK06108 PRK05794 PRK07568 PRK07212 PRK07367 ARO8 PRK08443 PRK08069 PRK07777 PRK07682 PRK08362 PRK07309 PRK07543 PRK08361 PRK0634…	-1.938
13.2.6.3	amino acid metabolism.degradation.aromatic aa.tryptophan	orange1.1g026127m|pacid:18104643	Transcript	moderately similar to ( 296) AT4G14430 | Symbols: IBR10, ATECI2, ECI2, ECHIB, PEC12 | IBR10 (INDOLE-3-BUTYRIC ACID RESPONSE 10); catalytic/ dodecenoyl-CoA delta-isomerase | chr4:8304910-8305632 REVERSEweakly similar to ( 170) loc_os05g45300 12005.m08655 protein carnitine racemase/ catalytic, putative, expressedCaiD no original description	1.77
13.99	amino acid metabolism.misc	orange1.1g048614m|pacid:18126585	Transcript	moderately similar to ( 284) AT1G49820 | Symbols: ATMTK | ATMTK (ARABIDOPSIS THALIANA S-METHYL-5-THIORIBOSE KINASE); S-methyl-5-thioribose kinase | chr1:18443005-18444907 FORWARDmoderately similar to ( 277) loc_os04g57400 12004.m35509 protein methylthioribose kinase, putative, expressedmtnK COG4857 no original description	1.24
14.1	S-assimilation.ATPS	orange1.1g011745m|pacid:18091656	Transcript	highly similar to ( 761) AT1G19920 | Symbols: APS2, ASA1 | APS2; sulfate adenylyltransferase (ATP) | chr1:6914835-6916657 REVERSEhighly similar to ( 640) loc_os04g02050 12004.m35236 protein bifunctional 3-phosphoadenosine 5-phosphosulfate synthetase 2, putative, expressedATPS ATP-sulfurylase sat MET3 PRK05537 PanC_ATPS no original description	1.24
14.1	S-assimilation.ATPS	orange1.1g012433m|pacid:18106261	Transcript	highly similar to ( 778) AT3G22890 | Symbols: APS1 | APS1 (ATP SULFURYLASE 1); sulfate adenylyltransferase (ATP) | chr3:8112837-8114734 FORWARDhighly similar to ( 665) loc_os03g53230 12003.m10296 protein bifunctional 3-phosphoadenosine 5-phosphosulfate synthetase, putative, expressedATPS ATP-sulfurylase sat MET3 PRK05537 PanC_ATPS no original description	2.54
14.2	S-assimilation.APR	orange1.1g012415m|pacid:18112884	Transcript	highly similar to ( 715) AT4G04610 | Symbols: APR1, APR, PRH19, ATAPR1 | APR1 (APS REDUCTASE 1); adenylyl-sulfate reductase | chr4:2325069-2326718 FORWARDhighly similar to ( 595) loc_os07g32570 12007.m07520 protein OsAPRL1 - Oryza sativa adenosine 5'-phosphosulfate reductase-like, expressedPRK02090 CysH PDI_a_APS_reductase PAPS_reduct PAPS_reductase PDI_a_family no original description	2.84
14.15	S-assimilation.AKN	orange1.1g023675m|pacid:18125086	Transcript	moderately similar to ( 343) AT4G39940 | Symbols: AKN2 | AKN2 (APS-kinase 2); ATP binding / adenylylsulfate kinase/ kinase/ transferase, transferring phosphorus-containing groups | chr4:18519787-18521276 FORWARDmoderately similar to ( 356) KAPS_CATRO Adenylyl-sulfate kinase, chloroplast precursor (EC 2.7.1.25) (APS kinase) (Adenosine-5'-phosphosulfate kinase) (ATP adenosine-5'-phosphosulfate 3'-p…	-1.101
15.1	metal handling.acquisition	orange1.1g006160m|pacid:18123090	Transcript	moderately similar to ( 380) AT5G49730 | Symbols: ATFRO6, FRO6 | ATFRO6 (FERRIC REDUCTION OXIDASE 6); ferric-chelate reductase/ oxidoreductase | chr5:20201355-20204455 REVERSEmoderately similar to ( 290) loc_os04g36720 12004.m08712 protein ferric reductase-like transmembrane component, putative, expressed no original description	2.67		1.2
15.1	metal handling.acquisition	orange1.1g005126m|pacid:18132552	Transcript	highly similar to ( 627) AT5G50160 | Symbols: ATFRO8, FRO8 | FRO8 (FERRIC REDUCTION OXIDASE 8); ferric-chelate reductase/ oxidoreductase | chr5:20415832-20418582 FORWARDmoderately similar to ( 206) loc_os04g48930 12004.m101632 protein ferric-chelate reductase, putative, expressedFerric_reduct no original description	1.04
15.2	metal handling.binding, chelation and storage	orange1.1g031705m|pacid:18099735	Transcript	moderately similar to ( 230) AT4G38580 | Symbols: ATFP6, HIPP26 | ATFP6 (FARNESYLATED PROTEIN 6); metal ion binding | chr4:18034596-18035693 FORWARDweakly similar to ( 186) loc_os04g17100 12004.m35260 protein farnesylated protein 1, putative, expressed no original description	1.91
15.2	metal handling.binding, chelation and storage	orange1.1g041524m|pacid:18098745	Transcript	highly similar to ( 841) AT4G36390 | Symbols: | radical SAM domain-containing protein / TRAM domain-containing protein | chr4:17194746-17197054 REVERSEhighly similar to ( 817) CK5P1_ORYSA CDK5RAP1-like protein - Oryza sativa (Rice)highly similar to ( 817) loc_os11g38030 12011.m07650 protein CDK5RAP1-like protein, putative, expressedMiaB Elp3 UPF0004 COG1032 no original description	-1.497
15.2	metal handling.binding, chelation and storage	orange1.1g031931m|pacid:18107633	Transcript	weakly similar to ( 181) AT4G08570 | Symbols: | heavy-metal-associated domain-containing protein / copper chaperone (CCH)-related | chr4:5455123-5455975 REVERSEweakly similar to ( 140) loc_os03g26650 12003.m35252 protein metal ion binding protein, putative, expressed no original description	5.14
15.2	metal handling.binding, chelation and storage	orange1.1g042029m|pacid:18113828	Transcript	weakly similar to ( 199) AT1G03980 | Symbols: ATPCS2 | ATPCS2 (phytochelatin synthase 2); glutathione gamma-glutamylcysteinyltransferase | chr1:1019311-1021871 REVERSEmoderately similar to ( 213) loc_os06g01260 12006.m32235 protein phytochelatin synthase, putative, expressedDUF1984 no original description	-2.668
15.2	metal handling.binding, chelation and storage	orange1.1g024844m|pacid:18131029	Transcript	moderately similar to ( 279) AT5G01600 | Symbols: ATFER1, FER1 | ATFER1; ferric iron binding / iron ion binding | chr5:228149-229594 REVERSEmoderately similar to ( 286) FRI3_SOYBN Ferritin-3, chloroplast precursor (EC 1.16.3.1) (SFerH-3) - Glycine max (Soybean)moderately similar to ( 257) loc_os12g01530 12012.m26727 protein ferritin-1, chloroplast precursor, putative, expressedEuk_Ferritin Ferrit…	-2.413
15.2	metal handling.binding, chelation and storage	orange1.1g032170m|pacid:18095873	Transcript	weakly similar to ( 186) AT1G22990 | Symbols: | heavy-metal-associated domain-containing protein / copper chaperone (CCH)-related | chr1:8139221-8140045 FORWARDweakly similar to ( 172) loc_os01g32330 12001.m09558 protein farnesylated protein 2, putative, expressed no original description	1.28
15.3	metal handling.regulation	orange1.1g025302m|pacid:18106286	Transcript	moderately similar to ( 350) AT4G14710 | Symbols: ATARD2 | acireductone dioxygenase [iron(II)-requiring]/ metal ion binding | chr4:8424943-8426360 REVERSEmoderately similar to ( 323) ARD2_ORYSA 1,2-dihydroxy-3-keto-5-methylthiopentene dioxygenase 2 (EC 1.13.-.-) (Aci-reductone dioxygenase 2) (Submergence-induced protein 2A) - Oryza sativa (Rice)moderately similar to ( 323) loc_os03g06620 12003.m0…	1.28
16.1.1.1	secondary metabolism.isoprenoids.non-mevalonate pathway.DXS	orange1.1g003948m|pacid:18139399	Transcript	nearly identical (1016) AT4G15560 | Symbols: CLA1, DEF, CLA, DXS, DXPS2 | CLA1 (CLOROPLASTOS ALTERADOS 1); 1-deoxy-D-xylulose-5-phosphate synthase | chr4:8884218-8887254 FORWARDnearly identical (1025) DXS_ORYSA Probable 1-deoxy-D-xylulose-5-phosphate synthase, chloroplast precursor (EC 2.2.1.7) (1-deoxyxylulose-5-phosphate synthase) (DXP synthase) (DXPS) - Oryza sativa (Rice)nearly identical (114…	-2.671
16.1.1.1	secondary metabolism.isoprenoids.non-mevalonate pathway.DXS	orange1.1g004923m|pacid:18106108	Transcript	nearly identical (1226) AT4G15560 | Symbols: CLA1, DEF, CLA, DXS, DXPS2 | CLA1 (CLOROPLASTOS ALTERADOS 1); 1-deoxy-D-xylulose-5-phosphate synthase | chr4:8884218-8887254 FORWARDnearly identical (1272) DXS_CAPAN Probable 1-deoxy-D-xylulose-5-phosphate synthase, chloroplast precursor (EC 2.2.1.7) (1-deoxyxylulose-5-phosphate synthase) (DXP synthase) (DXPS) (CapTKT2) - Capsicum annuum (Bell pepper)n…	-1.133
16.1.1.2	secondary metabolism.isoprenoids.non-mevalonate pathway.DXR	orange1.1g012004m|pacid:18132410	Transcript	highly similar to ( 741) AT5G62790 | Symbols: DXR, PDE129 | DXR (1-DEOXY-D-XYLULOSE 5-PHOSPHATE REDUCTOISOMERASE); 1-deoxy-D-xylulose-5-phosphate reductoisomerase | chr5:25214358-25217292 REVERSEhighly similar to ( 736) DXR_ORYSA 1-deoxy-D-xylulose 5-phosphate reductoisomerase, chloroplast precursor (EC 1.1.1.267) (DXP reductoisomerase) (1-deoxyxylulose-5-phosphate reductoisomerase) (2-C-methyl-D…	-1.214
16.1.1.3	secondary metabolism.isoprenoids.non-mevalonate pathway.CMS	orange1.1g022657m|pacid:18119331	Transcript	moderately similar to ( 365) AT2G02500 | Symbols: ISPD, ATMEPCT, MCT | ISPD; 2-C-methyl-D-erythritol 4-phosphate cytidylyltransferase | chr2:671054-673124 REVERSEmoderately similar to ( 337) loc_os01g66360 12001.m12744 protein 2-C-methyl-D-erythritol 4-phosphate cytidylyltransferase, chloroplast precursor, putative, expressedispD IspD IspD ispDF no original description	-1.107
16.1.1.6	secondary metabolism.isoprenoids.non-mevalonate pathway.HDS	orange1.1g004629m|pacid:18097610	Transcript	nearly identical (1315) AT5G60600 | Symbols: GCPE, ISPG, CSB3, CLB4, HDS | HDS (4-HYDROXY-3-METHYLBUT-2-ENYL DIPHOSPHATE SYNTHASE); 4 iron, 4 sulfur cluster binding / 4-hydroxy-3-methylbut-2-en-1-yl diphosphate synthase | chr5:24359447-24363019 FORWARDnearly identical (1251) loc_os02g39160 12002.m09004 protein hydroxymethylbutenyl 4-diphosphate synthase, putative, expressedPRK00694 PRK02048 gcpE …	-1.061
16.1.1.7	secondary metabolism.isoprenoids.non-mevalonate pathway.HDR	orange1.1g016960m|pacid:18127331	Transcript	highly similar to ( 641) AT4G34350 | Symbols: CLB6, ISPH, HDR | HDR (4-HYDROXY-3-METHYLBUT-2-ENYL DIPHOSPHATE REDUCTASE); 4-hydroxy-3-methylbut-2-en-1-yl diphosphate reductase/ 4-hydroxy-3-methylbut-2-en-1-yl diphosphate synthase | chr4:16428681-16431038 REVERSEhighly similar to ( 657) loc_os03g52170 12003.m10194 protein 4-hydroxy-3-methylbut-2-enyl diphosphate reductase, putative, expressedispH …	-1.013
16.1.1.10	secondary metabolism.isoprenoids.non-mevalonate pathway.geranylgeranyl pyrophosphate synthase	orange1.1g024239m|pacid:18115167	Transcript	moderately similar to ( 305) AT4G36810 | Symbols: GGPS1 | GGPS1 (GERANYLGERANYL PYROPHOSPHATE SYNTHASE 1); farnesyltranstransferase | chr4:17343513-17344628 FORWARDmoderately similar to ( 312) GGPPS_HEVBR Geranylgeranyl pyrophosphate synthetase, chloroplast precursor (GGPP synthetase) [Includes: Dimethylallyltranstransferase (EC 2.5.1.1); Geranyltranstransferase (EC 2.5.1.10); Farnesyltranstransf…	-1.785
16.1.1.10	secondary metabolism.isoprenoids.non-mevalonate pathway.geranylgeranyl pyrophosphate synthase	orange1.1g021668m|pacid:18115176	Transcript	weakly similar to ( 195) AT4G36810 | Symbols: GGPS1 | GGPS1 (GERANYLGERANYL PYROPHOSPHATE SYNTHASE 1); farnesyltranstransferase | chr4:17343513-17344628 FORWARDmoderately similar to ( 213) GGPPS_HEVBR Geranylgeranyl pyrophosphate synthetase, chloroplast precursor (GGPP synthetase) [Includes: Dimethylallyltranstransferase (EC 2.5.1.1); Geranyltranstransferase (EC 2.5.1.10); Farnesyltranstransferas…	-1.281
16.1.1.10	secondary metabolism.isoprenoids.non-mevalonate pathway.geranylgeranyl pyrophosphate synthase	orange1.1g019903m|pacid:18099218	Transcript	moderately similar to ( 389) AT4G38460 | Symbols: GGR | GGR (geranylgeranyl reductase); farnesyltranstransferase | chr4:17994849-17995974 FORWARDmoderately similar to ( 221) GGPPS_HEVBR Geranylgeranyl pyrophosphate synthetase, chloroplast precursor (GGPP synthetase) [Includes: Dimethylallyltranstransferase (EC 2.5.1.1); Geranyltranstransferase (EC 2.5.1.10); Farnesyltranstransferase (EC 2.5.1.29)…	-1.146
27.3.66	RNA.regulation of transcription.Psudo ARR transcription factor family	orange1.1g007462m|pacid:18111073	Transcript	moderately similar to ( 377) AT5G24470 | Symbols: APRR5, PRR5 | APRR5 (ARABIDOPSIS PSEUDO-RESPONSE REGULATOR 5); transcription regulator/ two-component response regulator | chr5:8356204-8358873 REVERSEmoderately similar to ( 202) PRR95_ORYSA Two-component response regulator-like PRR95 (Pseudo-response regulator 95) (OsPRR95) - Oryza sativa (Rice)moderately similar to ( 249) loc_os11g05930 12011.m…	-1.94	4.1	3
16.1.2.3	secondary metabolism.isoprenoids.mevalonate pathway.HMG-CoA reductase	orange1.1g007956m|pacid:18101346	Transcript	highly similar to ( 827) AT1G76490 | Symbols: HMG1, HMGR1 | HMG1 (HYDROXY METHYLGLUTARYL COA REDUCTASE 1); hydroxymethylglutaryl-CoA reductase | chr1:28695801-28698206 FORWARDhighly similar to ( 909) HMDH2_GOSHI 3-hydroxy-3-methylglutaryl-coenzyme A reductase 2 (EC 1.1.1.34) (HMG-CoA reductase 2) - Gossypium hirsutum (Upland cotton)highly similar to ( 770) loc_os08g40180 12008.m07998 protein 3-hy…	-1.73
16.1.3.2	secondary metabolism.isoprenoids.tocopherol biosynthesis.homogentisate phytyltransferase	orange1.1g029476m|pacid:18120953	Transcript	weakly similar to ( 166) AT2G18950 | Symbols: HPT1, TPT1, ATHPT, VTE2 | HPT1 (HOMOGENTISATE PHYTYLTRANSFERASE 1); homogentisate phytyltransferase/ prenyltransferase | chr2:8207491-8210047 FORWARDweakly similar to ( 170) loc_os06g44840 12006.m32130 protein homogentisate geranylgeranyl transferase, putative, expressedubiA no original description	-4.695
16.1.3.2	secondary metabolism.isoprenoids.tocopherol biosynthesis.homogentisate phytyltransferase	orange1.1g016572m|pacid:18119923	Transcript	moderately similar to ( 228) AT2G18950 | Symbols: HPT1, TPT1, ATHPT, VTE2 | HPT1 (HOMOGENTISATE PHYTYLTRANSFERASE 1); homogentisate phytyltransferase/ prenyltransferase | chr2:8207491-8210047 FORWARDmoderately similar to ( 230) loc_os06g44840 12006.m32130 protein homogentisate geranylgeranyl transferase, putative, expressedubiA UbiA no original description	-4.493
16.1.3.2	secondary metabolism.isoprenoids.tocopherol biosynthesis.homogentisate phytyltransferase	orange1.1g016056m|pacid:18119922	Transcript	moderately similar to ( 241) AT2G18950 | Symbols: HPT1, TPT1, ATHPT, VTE2 | HPT1 (HOMOGENTISATE PHYTYLTRANSFERASE 1); homogentisate phytyltransferase/ prenyltransferase | chr2:8207491-8210047 FORWARDmoderately similar to ( 243) loc_os06g44840 12006.m32130 protein homogentisate geranylgeranyl transferase, putative, expressedubiA UbiA no original description	-2.473
16.1.4	secondary metabolism.isoprenoids.carotenoids	orange1.1g042352m|pacid:18127282	Transcript	highly similar to ( 504) AT3G09580 | Symbols: | amine oxidase family protein | chr3:2942614-2944047 REVERSEmoderately similar to ( 363) loc_os07g43370 12007.m08565 protein oxidoreductase, putative, expressedAmino_oxidase HemY PRK11883 COG1233 no original description	-1.224
16.1.5	secondary metabolism.isoprenoids.terpenoids	orange1.1g019916m|pacid:18113452	Transcript	moderately similar to ( 219) AT3G14490 | Symbols: | terpene synthase/cyclase family protein | chr3:4863631-4865949 REVERSEmoderately similar to ( 286) DCS1_GOSHI (+)-delta-cadinene synthase (EC 4.2.3.13) (D-cadinene synthase) - Gossypium hirsutum (Upland cotton)moderately similar to ( 204) loc_os08g04500 12008.m04593 protein terpene synthase 6, putative, expressedTerpene_cyclase_plant_C1 Terpene_…	-4.08
16.1.5	secondary metabolism.isoprenoids.terpenoids	orange1.1g007889m|pacid:18114389	Transcript	moderately similar to ( 491) AT1G61680 | Symbols: TPS14, ATTPS14 | TPS14 (TERPENE SYNTHASE 14); S-linalool synthase | chr1:22772455-22774687 REVERSEmoderately similar to ( 271) DCS1_GOSHI (+)-delta-cadinene synthase (EC 4.2.3.13) (D-cadinene synthase) - Gossypium hirsutum (Upland cotton)moderately similar to ( 390) loc_os02g02930 12002.m05643 protein terpene synthase 2, putative, expressedTerpene…	-1.846
16.1.5	secondary metabolism.isoprenoids.terpenoids	orange1.1g025080m|pacid:18126447	Transcript	weakly similar to ( 194) AT5G23960 | Symbols: ATTPS21, TPS21 | TPS21 (TERPENE SYNTHASE 21); (-)-E-beta-caryophyllene synthase/ alpha-humulene synthase | chr5:8092969-8095128 FORWARDmoderately similar to ( 234) DCS1_GOSHI (+)-delta-cadinene synthase (EC 4.2.3.13) (D-cadinene synthase) - Gossypium hirsutum (Upland cotton)weakly similar to ( 177) loc_os01g23530 12001.m08826 protein sesquiterpene cyc…	-1.767
16.1.5	secondary metabolism.isoprenoids.terpenoids	orange1.1g043754m|pacid:18098469	Transcript	moderately similar to ( 247) AT5G23960 | Symbols: ATTPS21, TPS21 | TPS21 (TERPENE SYNTHASE 21); (-)-E-beta-caryophyllene synthase/ alpha-humulene synthase | chr5:8092969-8095128 FORWARDmoderately similar to ( 333) DCS1_GOSHI (+)-delta-cadinene synthase (EC 4.2.3.13) (D-cadinene synthase) - Gossypium hirsutum (Upland cotton)moderately similar to ( 244) loc_os01g23530 12001.m08826 protein sesquiter…	2.52		2.2
16.1.5	secondary metabolism.isoprenoids.terpenoids	orange1.1g008620m|pacid:18098305	Transcript	moderately similar to ( 442) AT5G23960 | Symbols: ATTPS21, TPS21 | TPS21 (TERPENE SYNTHASE 21); (-)-E-beta-caryophyllene synthase/ alpha-humulene synthase | chr5:8092969-8095128 FORWARDhighly similar to ( 545) DCS1_GOSHI (+)-delta-cadinene synthase (EC 4.2.3.13) (D-cadinene synthase) - Gossypium hirsutum (Upland cotton)moderately similar to ( 389) loc_os08g04500 12008.m04593 protein terpene synth…	-1.898
16.1.5	secondary metabolism.isoprenoids.terpenoids	orange1.1g008387m|pacid:18137955	Transcript	moderately similar to ( 363) AT5G23960 | Symbols: ATTPS21, TPS21 | TPS21 (TERPENE SYNTHASE 21); (-)-E-beta-caryophyllene synthase/ alpha-humulene synthase | chr5:8092969-8095128 FORWARDmoderately similar to ( 499) DCS1_GOSHI (+)-delta-cadinene synthase (EC 4.2.3.13) (D-cadinene synthase) - Gossypium hirsutum (Upland cotton)moderately similar to ( 341) loc_os01g23530 12001.m08826 protein sesquiter…	2.56
16.1.5	secondary metabolism.isoprenoids.terpenoids	orange1.1g040645m|pacid:18113454	Transcript	weakly similar to ( 132) AT5G23960 | Symbols: ATTPS21, TPS21 | TPS21 (TERPENE SYNTHASE 21); (-)-E-beta-caryophyllene synthase/ alpha-humulene synthase | chr5:8092969-8095128 FORWARDweakly similar to ( 156) DCS1_GOSHI (+)-delta-cadinene synthase (EC 4.2.3.13) (D-cadinene synthase) - Gossypium hirsutum (Upland cotton)weakly similar to ( 113) loc_os03g22620 12003.m07663 protein terpene synthase 7, p…	-3.806
16.1.5	secondary metabolism.isoprenoids.terpenoids	orange1.1g008206m|pacid:18137954	Transcript	moderately similar to ( 357) AT5G23960 | Symbols: ATTPS21, TPS21 | TPS21 (TERPENE SYNTHASE 21); (-)-E-beta-caryophyllene synthase/ alpha-humulene synthase | chr5:8092969-8095128 FORWARDmoderately similar to ( 493) DCS1_GOSHI (+)-delta-cadinene synthase (EC 4.2.3.13) (D-cadinene synthase) - Gossypium hirsutum (Upland cotton)moderately similar to ( 335) loc_os01g23530 12001.m08826 protein sesquiter…	2.42
16.1.5	secondary metabolism.isoprenoids.terpenoids	orange1.1g041361m|pacid:18111932	Transcript	very weakly similar to (80.9) AT4G16740 | Symbols: ATTPS03 | ATTPS03; (E)-beta-ocimene synthase/ myrcene synthase | chr4:9407856-9409884 FORWARDTerpene_cyclase_plant_C1 Terpene_synth no original description	-2.167
16.1.5	secondary metabolism.isoprenoids.terpenoids	orange1.1g039153m|pacid:18123495	Transcript	moderately similar to ( 306) AT4G16740 | Symbols: ATTPS03 | ATTPS03; (E)-beta-ocimene synthase/ myrcene synthase | chr4:9407856-9409884 FORWARDmoderately similar to ( 236) 5EAS_TOBAC Aristolochene synthase (EC 4.2.3.9) (5-epi-aristolochene synthase) (EAS) - Nicotiana tabacum (Common tobacco)weakly similar to ( 199) loc_os08g04500 12008.m04593 protein terpene synthase 6, putative, expressedTerpene…	-1.81
16.1.5	secondary metabolism.isoprenoids.terpenoids	orange1.1g006042m|pacid:18094959	Transcript	highly similar to ( 992) AT1G78955 | Symbols: CAMS1 | CAMS1 (Camelliol C synthase 1); beta-amyrin synthase | chr1:29689153-29694255 REVERSEhighly similar to ( 825) loc_os02g04710 12002.m33547 protein cycloartenol synthase, putative, expressedSQCY_1 SQCY SqhC ISOPREN_C2_like no original description	-1.449
16.1.5	secondary metabolism.isoprenoids.terpenoids	orange1.1g007135m|pacid:18112235	Transcript	highly similar to ( 518) AT3G25810 | Symbols: | myrcene/ocimene synthase, putative | chr3:9430805-9433844 FORWARDmoderately similar to ( 302) 5EAS_TOBAC Aristolochene synthase (EC 4.2.3.9) (5-epi-aristolochene synthase) (EAS) - Nicotiana tabacum (Common tobacco)moderately similar to ( 228) loc_os02g02930 12002.m05643 protein terpene synthase 2, putative, expressedTerpene_cyclase_plant_C1 Terpene_…	-1.376
16.1.5	secondary metabolism.isoprenoids.terpenoids	orange1.1g006994m|pacid:18112234	Transcript	highly similar to ( 517) AT3G25810 | Symbols: | myrcene/ocimene synthase, putative | chr3:9430805-9433844 FORWARDmoderately similar to ( 300) 5EAS_TOBAC Aristolochene synthase (EC 4.2.3.9) (5-epi-aristolochene synthase) (EAS) - Nicotiana tabacum (Common tobacco)moderately similar to ( 225) loc_os08g04500 12008.m04593 protein terpene synthase 6, putative, expressedTerpene_cyclase_plant_C1 Terpene_…	-1.039
16.1.5	secondary metabolism.isoprenoids.terpenoids	orange1.1g014206m|pacid:18108815	Transcript	moderately similar to ( 419) AT3G25810 | Symbols: | myrcene/ocimene synthase, putative | chr3:9430805-9433844 FORWARDmoderately similar to ( 231) DCS1_GOSHI (+)-delta-cadinene synthase (EC 4.2.3.13) (D-cadinene synthase) - Gossypium hirsutum (Upland cotton)weakly similar to ( 196) loc_os02g02930 12002.m05643 protein terpene synthase 2, putative, expressedTerpene_cyclase_plant_C1 Terpene_synth_C T…	-4.3		1.1
16.2	secondary metabolism.phenylpropanoids	orange1.1g045372m|pacid:18097899	Transcript	highly similar to ( 593) AT5G01210 | Symbols: | transferase family protein | chr5:84554-85981 FORWARDvery weakly similar to ( 100) HCBT1_DIACA Anthranilate N-benzoyltransferase protein 1 (EC 2.3.1.144) (Anthranilate N-hydroxycinnamoyl/benzoyltransferase 1) - Dianthus caryophyllus (Carnation) (Clove pink)moderately similar to ( 428) loc_os01g63480 12001.m12464 protein AER, putative, expressedTrans…	-1.213
16.2	secondary metabolism.phenylpropanoids	orange1.1g023384m|pacid:18125364	Transcript	weakly similar to ( 134) AT4G35160 | Symbols: | O-methyltransferase family 2 protein | chr4:16730989-16732808 REVERSEmoderately similar to ( 260) 7OMT9_MEDSA Isoflavone-7-O-methyltransferase 9 (EC 2.1.1.150) (Isoflavone-O-methyltransferase 9) (7 IOMT-9) - Medicago sativa (Alfalfa)moderately similar to ( 224) loc_os07g27970 12007.m07070 protein O-methyltransferase ZRP4, putative, expressedMethyltr…	2.99
26.1	misc.cytochrome P450	orange1.1g009723m|pacid:18107209	Transcript	highly similar to ( 528) AT4G31940 | Symbols: CYP82C4 | CYP82C4; electron carrier/ heme binding / iron ion binding / monooxygenase/ oxygen binding | chr4:15452040-15453966 FORWARDmoderately similar to ( 478) C82A3_SOYBN Cytochrome P450 82A3 (EC 1.14.-.-) (P450 CP6) - Glycine max (Soybean)moderately similar to ( 311) loc_os09g26960 12009.m05848 protein flavonoid 3-monooxygenase, putative, expresse…	-1.178
16.2	secondary metabolism.phenylpropanoids	orange1.1g030291m|pacid:18112081	Transcript	weakly similar to ( 102) AT4G35150 | Symbols: | O-methyltransferase family 2 protein | chr4:16726948-16728531 REVERSEweakly similar to ( 172) 7OMT9_MEDSA Isoflavone-7-O-methyltransferase 9 (EC 2.1.1.150) (Isoflavone-O-methyltransferase 9) (7 IOMT-9) - Medicago sativa (Alfalfa)weakly similar to ( 155) loc_os08g07260 12008.m04864 protein chavicol O-methyltransferase, putativeMethyltransf_2 no origi…	-2.655
16.2	secondary metabolism.phenylpropanoids	orange1.1g018116m|pacid:18094873	Transcript	weakly similar to ( 168) AT4G35160 | Symbols: | O-methyltransferase family 2 protein | chr4:16730989-16732808 REVERSEmoderately similar to ( 306) 7OMT9_MEDSA Isoflavone-7-O-methyltransferase 9 (EC 2.1.1.150) (Isoflavone-O-methyltransferase 9) (7 IOMT-9) - Medicago sativa (Alfalfa)moderately similar to ( 239) loc_os12g25450 12012.m06370 protein O-methyltransferase ZRP4, putative, expressedMethyltr…	-2.786
16.2	secondary metabolism.phenylpropanoids	orange1.1g013527m|pacid:18127016	Transcript	highly similar to ( 588) AT5G23940 | Symbols: EMB3009 | EMB3009 (embryo defective 3009); transferase/ transferase, transferring acyl groups other than amino-acyl groups | chr5:8076616-8079677 REVERSEvery weakly similar to (99.4) HCBT1_DIACA Anthranilate N-benzoyltransferase protein 1 (EC 2.3.1.144) (Anthranilate N-hydroxycinnamoyl/benzoyltransferase 1) - Dianthus caryophyllus (Carnation) (Clove p…	1.09
16.2	secondary metabolism.phenylpropanoids	orange1.1g013437m|pacid:18112391	Transcript	highly similar to ( 514) AT1G28680 | Symbols: | transferase family protein | chr1:10078222-10079763 FORWARDweakly similar to ( 119) HCBT3_DIACA Anthranilate N-benzoyltransferase protein 3 (EC 2.3.1.144) (Anthranilate N-hydroxycinnamoyl/benzoyltransferase 3) - Dianthus caryophyllus (Carnation) (Clove pink)moderately similar to ( 314) loc_os06g06180 12006.m05344 protein elicitor inducible gene prod…	-2.104
16.2	secondary metabolism.phenylpropanoids	orange1.1g013346m|pacid:18119790	Transcript	moderately similar to ( 407) AT5G17540 | Symbols: | transferase family protein | chr5:5782061-5783682 REVERSEweakly similar to ( 159) HCBT1_DIACA Anthranilate N-benzoyltransferase protein 1 (EC 2.3.1.144) (Anthranilate N-hydroxycinnamoyl/benzoyltransferase 1) - Dianthus caryophyllus (Carnation) (Clove pink)moderately similar to ( 427) loc_os10g35950 12010.m06411 protein 10-deacetylbaccatin III 10…	-2.255
16.2	secondary metabolism.phenylpropanoids	orange1.1g037471m|pacid:18099113	Transcript	very weakly similar to (98.2) AT3G50280 | Symbols: | transferase family protein | chr3:18637854-18639185 FORWARDvery weakly similar to (94.0) loc_os08g02020 12008.m04350 protein conserved hypothetical protein no original description	-2.98
16.2	secondary metabolism.phenylpropanoids	orange1.1g028963m|pacid:18129322	Transcript	moderately similar to ( 305) AT5G23230 | Symbols: NIC2 | NIC2 (NICOTINAMIDASE 2); catalytic/ nicotinamidase | chr5:7826005-7826601 REVERSEmoderately similar to ( 211) loc_os04g44420 12004.m09401 protein isochorismatase, putative, expressedcysteine_hydrolases EntB Isochorismatase PncA nicotinamidase_related isochorismatase no original description	1.46
16.2.1.3	secondary metabolism.phenylpropanoids.lignin biosynthesis.4CL	orange1.1g039504m|pacid:18105019	Transcript	moderately similar to ( 344) AT1G65060 | Symbols: 4CL3 | 4CL3; 4-coumarate-CoA ligase | chr1:24167927-24171457 REVERSEmoderately similar to ( 397) 4CL2_SOYBN 4-coumarate--CoA ligase 2 (EC 6.2.1.12) (4CL 2) (4-coumaroyl-CoA synthase 2) (Clone 4CL16) - Glycine max (Soybean)moderately similar to ( 347) loc_os02g46970 12002.m09733 protein 4-coumarate--CoA ligase 2, putative, expressedAMP-binding CaiC…	2.63
16.2.1.3	secondary metabolism.phenylpropanoids.lignin biosynthesis.4CL	orange1.1g009077m|pacid:18124004	Transcript	highly similar to ( 778) AT3G21240 | Symbols: 4CL2, AT4CL2 | 4CL2 (4-COUMARATE:COA LIGASE 2); 4-coumarate-CoA ligase | chr3:7454497-7457314 REVERSEhighly similar to ( 846) 4CL1_TOBAC 4-coumarate--CoA ligase 1 (EC 6.2.1.12) (4CL 1) (4-coumaroyl-CoA synthase 1) - Nicotiana tabacum (Common tobacco)highly similar to ( 736) loc_os06g44620 12006.m31911 protein 4-coumarate--CoA ligase 1, putative, expre…	1.79
26.1	misc.cytochrome P450	orange1.1g010625m|pacid:18093083	Transcript	moderately similar to ( 355) AT5G07990 | Symbols: TT7, CYP75B1, D501 | TT7 (TRANSPARENT TESTA 7); flavonoid 3'-monooxygenase/ oxygen binding | chr5:2560437-2562859 FORWARDmoderately similar to ( 366) F3PH_PETHY Flavonoid 3'-monooxygenase (EC 1.14.13.21) (Flavonoid 3'-hydroxylase) (Cytochrome P450 75B2) - Petunia hybrida (Petunia)highly similar to ( 545) loc_os09g26960 12009.m05848 protein flavono…	-1.212
16.2.1.9	secondary metabolism.phenylpropanoids.lignin biosynthesis.COMT	orange1.1g037161m|pacid:18100418	Transcript	weakly similar to ( 104) AT5G54160 | Symbols: ATOMT1, OMT1 | ATOMT1 (O-METHYLTRANSFERASE 1); caffeate O-methyltransferase/ myricetin 3'-O-methyltransferase/ quercetin 3-O-methyltransferase | chr5:21982075-21984167 FORWARDweakly similar to ( 117) COMT1_CAPAN Caffeic acid 3-O-methyltransferase (EC 2.1.1.68) (S-adenosysl-L-methionine:caffeic acid 3-O-methyltransferase) (COMT) (CAOMT) - Capsicum annu…	5.57
16.2.1.10	secondary metabolism.phenylpropanoids.lignin biosynthesis.CAD	orange1.1g018382m|pacid:18100188	Transcript	moderately similar to ( 466) AT3G19450 | Symbols: CAD4, ATCAD4, CAD, CAD-C | ATCAD4; cinnamyl-alcohol dehydrogenase | chr3:6744859-6747005 FORWARDhighly similar to ( 507) CADH4_TOBAC Cinnamyl alcohol dehydrogenase (EC 1.1.1.195) (CAD) - Nicotiana tabacum (Common tobacco)moderately similar to ( 451) loc_os02g09490 12002.m06246 protein cinnamyl alcohol dehydrogenase, putative, expressedAdhP PRK0942…	1.1
16.4.1	secondary metabolism.N misc.alkaloid-like	orange1.1g018474m|pacid:18131310	Transcript	weakly similar to ( 152) AT3G51420 | Symbols: SSL4, ATSSL4 | SSL4 (STRICTOSIDINE SYNTHASE-LIKE 4); strictosidine synthase | chr3:19084082-19085451 FORWARDmoderately similar to ( 231) loc_os07g42250 12007.m08460 protein strictosidine synthase 1 precursor, putative, expressedStr_synth COG3386 no original description	1.01
16.7	secondary metabolism.wax	orange1.1g018738m|pacid:18099923	Transcript	moderately similar to ( 296) AT5G55380 | Symbols: | membrane bound O-acyl transferase (MBOAT) family protein / wax synthase-related | chr5:22446846-22447871 REVERSEmoderately similar to ( 229) loc_os02g25700 12002.m07714 protein acyltransferase, putative, expressed no original description	1.07
16.8.1.21	secondary metabolism.flavonoids.anthocyanins.anthocyanin 5-aromatic acyltransferase	orange1.1g042461m|pacid:18120147	Transcript	moderately similar to ( 236) AT3G29635 | Symbols: | transferase family protein | chr3:11465851-11467227 REVERSEweakly similar to ( 122) loc_os07g23150 12007.m06597 protein anthocyanin 5-aromatic acyltransferase, putative, expressedTransferase no original description	1.1
16.8.1.21	secondary metabolism.flavonoids.anthocyanins.anthocyanin 5-aromatic acyltransferase	orange1.1g010609m|pacid:18114040	Transcript	moderately similar to ( 264) AT5G39090 | Symbols: | transferase family protein | chr5:15643612-15644958 FORWARDweakly similar to ( 149) loc_os02g57480 12002.m10770 protein anthocyanin 5-aromatic acyltransferase, putative, expressedTransferase no original description	1.11
16.8.1.21	secondary metabolism.flavonoids.anthocyanins.anthocyanin 5-aromatic acyltransferase	orange1.1g011670m|pacid:18127826	Transcript	moderately similar to ( 282) AT1G03940 | Symbols: | transferase family protein | chr1:1009542-1010951 REVERSEweakly similar to ( 185) loc_os02g57480 12002.m10770 protein anthocyanin 5-aromatic acyltransferase, putative, expressedTransferase no original description	-1.333
16.8.3.1	secondary metabolism.flavonoids.dihydroflavonols.dihydroflavonol 4-reductase	orange1.1g020924m|pacid:18113652	Transcript	moderately similar to ( 406) AT2G33590 | Symbols: | cinnamoyl-CoA reductase family | chr2:14224622-14226365 FORWARDweakly similar to ( 190) DFRA_VITVI Dihydroflavonol-4-reductase (EC 1.1.1.219) (DFR) (Dihydrokaempferol 4-reductase) - Vitis vinifera (Grape)moderately similar to ( 360) loc_os06g41810 12006.m08713 protein dihydroflavonol-4-reductase, putative, expressedWcaG Epimerase no original des…	-1.271
16.8.5.1	secondary metabolism.flavonoids.isoflavones.isoflavone reductase	orange1.1g025531m|pacid:18113054	Transcript	moderately similar to ( 367) AT4G39230 | Symbols: | isoflavone reductase, putative | chr4:18266024-18267604 REVERSEmoderately similar to ( 367) IFRH_SOLTU Isoflavone reductase homolog (EC 1.3.1.-) (CP100) - Solanum tuberosum (Potato)moderately similar to ( 331) loc_os06g27770 12006.m07322 protein isoflavone reductase, putative, expressedNmrA no original description	1.94
16.8.5.1	secondary metabolism.flavonoids.isoflavones.isoflavone reductase	orange1.1g021596m|pacid:18113053	Transcript	moderately similar to ( 452) AT4G39230 | Symbols: | isoflavone reductase, putative | chr4:18266024-18267604 REVERSEmoderately similar to ( 452) IFRH_SOLTU Isoflavone reductase homolog (EC 1.3.1.-) (CP100) - Solanum tuberosum (Potato)moderately similar to ( 372) loc_os06g27770 12006.m07322 protein isoflavone reductase, putative, expressedNmrA no original description	5.5
17.1.1.1.10	hormone metabolism.abscisic acid.synthesis-degradation.synthesis.9-cis-epoxycarotenoid dioxygenase	orange1.1g007379m|pacid:18123427	Transcript	highly similar to ( 865) AT3G14440 | Symbols: NCED3, ATNCED3, STO1, SIS7 | NCED3 (NINE-CIS-EPOXYCAROTENOID DIOXYGENASE 3); 9-cis-epoxycarotenoid dioxygenase | chr3:4831678-4833477 REVERSEhighly similar to ( 756) loc_os03g44380 12003.m09477 protein 9-cis-epoxycarotenoid dioxygenase 2, putative, expressedRPE65 COG3670 no original description	-3.13		1.3
17.1.1.1.10	hormone metabolism.abscisic acid.synthesis-degradation.synthesis.9-cis-epoxycarotenoid dioxygenase	orange1.1g040986m|pacid:18134291	Transcript	highly similar to ( 544) AT4G19170 | Symbols: NCED4 | NCED4 (NINE-CIS-EPOXYCAROTENOID DIOXYGENASE 4) | chr4:10481835-10483622 FORWARDhighly similar to ( 509) loc_os02g47510 12002.m09785 protein carotenoid cleavage dioxygenase 1, putative, expressedRPE65 COG3670 no original description	-4.306	1.2
17.1.1.1.10	hormone metabolism.abscisic acid.synthesis-degradation.synthesis.9-cis-epoxycarotenoid dioxygenase	orange1.1g007291m|pacid:18113032	Transcript	highly similar to ( 841) AT1G30100 | Symbols: NCED5, ATNCED5 | NCED5 (NINE-CIS-EPOXYCAROTENOID DIOXYGENASE 5); 9-cis-epoxycarotenoid dioxygenase | chr1:10571383-10573152 FORWARDhighly similar to ( 737) loc_os03g44380 12003.m09477 protein 9-cis-epoxycarotenoid dioxygenase 2, putative, expressedRPE65 COG3670 no original description	-1.753
17.1.3	hormone metabolism.abscisic acid.induced-regulated-responsive-activated	orange1.1g022974m|pacid:18133823	Transcript	moderately similar to ( 289) AT5G13200 | Symbols: | GRAM domain-containing protein / ABA-responsive protein-related | chr5:4207081-4208079 FORWARDmoderately similar to ( 254) loc_os12g29400 12012.m06754 protein ABA-responsive protein, putative, expressed no original description	-1.919
17.1.3	hormone metabolism.abscisic acid.induced-regulated-responsive-activated	orange1.1g032264m|pacid:18117321	Transcript	weakly similar to ( 159) AT5G50720 | Symbols: ATHVA22E, HVA22E | ATHVA22E | chr5:20633442-20634502 REVERSEweakly similar to ( 155) HVA22_HORVU Protein HVA22 - Hordeum vulgare (Barley)weakly similar to ( 153) loc_os11g30500 12011.m06958 protein HVA22-like protein e, putative, expressedTB2_DP1_HVA22 no original description	1.43
17.2.1	hormone metabolism.auxin.synthesis-degradation	orange1.1g013395m|pacid:18101984	Transcript	moderately similar to ( 477) AT1G51760 | Symbols: IAR3, JR3 | IAR3 (IAA-ALANINE RESISTANT 3); IAA-Ala conjugate hydrolase/ metallopeptidase | chr1:19199562-19201424 FORWARDmoderately similar to ( 489) loc_os01g37960 12001.m10082 protein IAA-amino acid hydrolase ILR1-like 4 precursor, putative, expressedAbgB Peptidase_M20 no original description	-2.343
17.2.2	hormone metabolism.auxin.signal transduction	orange1.1g041574m|pacid:18092194	Transcript	moderately similar to ( 394) AT1G77110 | Symbols: PIN6 | PIN6 (PIN-FORMED 6); auxin:hydrogen symporter/ transporter | chr1:28970855-28974408 FORWARDmoderately similar to ( 290) PIN1C_ORYSA Probable auxin efflux carrier component 1c (OsPIN1c) - Oryza sativa (Rice)moderately similar to ( 290) loc_os06g12610 12006.m05977 protein auxin efflux carrier component 1c, putative, expressedMem_trans no orig…	1.51
17.2.2	hormone metabolism.auxin.signal transduction	orange1.1g007826m|pacid:18100822	Transcript	highly similar to ( 716) AT1G73590 | Symbols: PIN1, ATPIN1 | PIN1 (PIN-FORMED 1); transporter | chr1:27659772-27662876 FORWARDhighly similar to ( 736) PIN1C_ORYSA Probable auxin efflux carrier component 1c (OsPIN1c) - Oryza sativa (Rice)highly similar to ( 736) loc_os06g12610 12006.m05977 protein auxin efflux carrier component 1c, putative, expressedMem_trans no original description	1.28
17.2.2	hormone metabolism.auxin.signal transduction	orange1.1g044749m|pacid:18107898	Transcript	moderately similar to ( 486) AT5G49980 | Symbols: AFB5 | AFB5 (Auxin F-Box protein 5); ubiquitin-protein ligase | chr5:20334420-20336531 REVERSEmoderately similar to ( 394) loc_os02g52230 12002.m10254 protein transport inhibitor response 1 protein, putative, expressed no original description	1.7
17.2.2	hormone metabolism.auxin.signal transduction	orange1.1g006199m|pacid:18095784	Transcript	highly similar to ( 946) AT1G70940 | Symbols: PIN3, ATPIN3 | PIN3 (PIN-FORMED 3); auxin:hydrogen symporter/ transporter | chr1:26743170-26745871 FORWARDhighly similar to ( 740) PIN1C_ORYSA Probable auxin efflux carrier component 1c (OsPIN1c) - Oryza sativa (Rice)highly similar to ( 740) loc_os06g12610 12006.m05977 protein auxin efflux carrier component 1c, putative, expressedMem_trans no original…	1.31
17.2.3	hormone metabolism.auxin.induced-regulated-responsive-activated	orange1.1g033749m|pacid:18136602	Transcript	weakly similar to ( 110) AT3G61900 | Symbols: | auxin-responsive family protein | chr3:22925813-22926379 FORWARDAuxin_inducible no original description	2.2
17.2.3	hormone metabolism.auxin.induced-regulated-responsive-activated	orange1.1g007815m|pacid:18135787	Transcript	highly similar to ( 830) AT2G46370 | Symbols: JAR1, FIN219 | JAR1 (JASMONATE RESISTANT 1); ATP binding / adenylyltransferase/ catalytic/ jasmonate-amino synthetase | chr2:19034579-19036369 FORWARDhighly similar to ( 862) GH35_ORYSA Probable indole-3-acetic acid-amido synthetase GH3.5 (EC 6.3.2.-) (Auxin-responsive GH3-like protein 5) (OsGH3-5) - Oryza sativa (Rice)highly similar to ( 862) loc_os0…	-1.675
17.2.3	hormone metabolism.auxin.induced-regulated-responsive-activated	orange1.1g019147m|pacid:18119701	Transcript	moderately similar to ( 401) AT1G60680 | Symbols: | aldo/keto reductase family protein | chr1:22347824-22349236 REVERSEmoderately similar to ( 375) A115_TOBAC Auxin-induced protein PCNT115 - Nicotiana tabacum (Common tobacco)highly similar to ( 518) loc_os10g28320 12010.m22021 protein auxin-induced protein PCNT115, putative, expressedTas Aldo_ket_red ARA1 COG4989 PRK10376 COG1453 PRK09912 PRK1062…	2.33
17.2.3	hormone metabolism.auxin.induced-regulated-responsive-activated	orange1.1g019368m|pacid:18104444	Transcript	highly similar to ( 543) AT1G60690 | Symbols: | aldo/keto reductase family protein | chr1:22349892-22351668 REVERSEhighly similar to ( 501) A115_TOBAC Auxin-induced protein PCNT115 - Nicotiana tabacum (Common tobacco)highly similar to ( 558) loc_os04g26910 12004.m07816 protein auxin-induced protein PCNT115, putative, expressedTas Aldo_ket_red ARA1 PRK10376 COG4989 PRK10625 PRK09912 COG1453 dkgB n…	1.12
17.2.3	hormone metabolism.auxin.induced-regulated-responsive-activated	orange1.1g019245m|pacid:18119724	Transcript	moderately similar to ( 392) AT1G60690 | Symbols: | aldo/keto reductase family protein | chr1:22349892-22351668 REVERSEmoderately similar to ( 374) A115_TOBAC Auxin-induced protein PCNT115 - Nicotiana tabacum (Common tobacco)highly similar to ( 528) loc_os10g28320 12010.m22021 protein auxin-induced protein PCNT115, putative, expressedTas Aldo_ket_red ARA1 COG4989 PRK10625 COG1453 PRK10376 PRK0991…	1.15
17.2.3	hormone metabolism.auxin.induced-regulated-responsive-activated	orange1.1g032663m|pacid:18121045	Transcript	weakly similar to ( 126) AT1G72430 | Symbols: | auxin-responsive protein-related | chr1:27265150-27265509 REVERSEvery weakly similar to (89.0) loc_os09g26590 12009.m05811 protein OsSAUR37 - Auxin-responsive SAUR gene family member, expressed no original description	-1.305
17.2.3	hormone metabolism.auxin.induced-regulated-responsive-activated	orange1.1g007532m|pacid:18106750	Transcript	nearly identical (1005) AT2G14960 | Symbols: GH3.1 | GH3.1 | chr2:6451659-6453670 REVERSEhighly similar to ( 906) GH38_ORYSA Probable indole-3-acetic acid-amido synthetase GH3.8 (EC 6.3.2.-) (Auxin-responsive GH3-like protein 8) (OsGH3-8) - Oryza sativa (Rice)highly similar to ( 906) loc_os07g40290 12007.m08271 protein indole-3-acetic acid-amido synthetase GH3.8, putative, expressedGH3 no origina…	-3.728
17.2.3	hormone metabolism.auxin.induced-regulated-responsive-activated	orange1.1g047827m|pacid:18091996	Transcript	weakly similar to ( 176) AT1G75580 | Symbols: | auxin-responsive protein, putative | chr1:28377530-28377856 FORWARDvery weakly similar to (92.0) AX15A_SOYBN Auxin-induced protein 15A - Glycine max (Soybean)weakly similar to ( 107) loc_os02g24700 12002.m07617 protein OsSAUR8 - Auxin-responsive SAUR gene family member, expressedAuxin_inducible no original description	1.65
17.2.3	hormone metabolism.auxin.induced-regulated-responsive-activated	orange1.1g006724m|pacid:18103935	Transcript	highly similar to ( 793) AT2G37980 | Symbols: | unknown protein | chr2:15894162-15897452 REVERSEhighly similar to ( 615) loc_os01g63230 12001.m12439 protein axi 1 like protein, putative, expressedDUF246 no original description	-2.017
17.2.3	hormone metabolism.auxin.induced-regulated-responsive-activated	orange1.1g036112m|pacid:18125962	Transcript	no original description	1.4
17.3.1.1.1	hormone metabolism.brassinosteroid.synthesis-degradation.BRs.DET2	orange1.1g024678m|pacid:18134846	Transcript	moderately similar to ( 288) AT5G16010 | Symbols: | 3-oxo-5-alpha-steroid 4-dehydrogenase family protein / steroid 5-alpha-reductase family protein | chr5:5227982-5229012 FORWARDmoderately similar to ( 206) loc_os07g06800 12007.m05140 protein 3-oxo-5-alpha-steroid 4-dehydrogenase 2, putative, expressedSteroid_dh no original description	1.95
17.3.1.1.5	hormone metabolism.brassinosteroid.synthesis-degradation.BRs.metabolic regulation	orange1.1g034451m|pacid:18110626	Transcript	very weakly similar to (94.4) AT3G14690 | Symbols: CYP72A15 | CYP72A15; electron carrier/ heme binding / iron ion binding / monooxygenase/ oxygen binding | chr3:4937410-4939310 FORWARDvery weakly similar to (91.7) C72A1_CATRO Cytochrome P450 72A1 (EC 1.3.3.9) (CYPLXXII) (Secologanin synthase) (SLS) - Catharanthus roseus (Rosy periwinkle) (Madagascar periwinkle) no original description	2.32
17.3.1.2.2	hormone metabolism.brassinosteroid.synthesis-degradation.sterols.SMT2	orange1.1g018194m|pacid:18091702	Transcript	highly similar to ( 660) AT1G20330 | Symbols: SMT2, CVP1, FRL1 | SMT2 (STEROL METHYLTRANSFERASE 2); S-adenosylmethionine-dependent methyltransferase | chr1:7038968-7040053 REVERSEhighly similar to ( 546) SMT2_ORYSA 24-methylenesterol C-methyltransferase 2 (EC 2.1.1.143) (24-sterol C-methyltransferase 2) (Sterol-C-methyltransferase 2) - Oryza sativa (Rice)highly similar to ( 546) loc_os03g04340 12…	1.31
17.4.1	hormone metabolism.cytokinin.synthesis-degradation	orange1.1g039019m|pacid:18119989	Transcript	moderately similar to ( 283) AT2G27760 | Symbols: ATIPT2, IPPT | ATIPT2 (TRNA ISOPENTENYLTRANSFERASE 2); adenylate dimethylallyltransferase/ tRNA isopentenyltransferase | chr2:11824860-11827432 FORWARDmoderately similar to ( 208) loc_os01g73760 12001.m13403 protein tRNA isopentenyltransferase, mitochondrial precursor, putative, expressed no original description	1.02
17.4.1	hormone metabolism.cytokinin.synthesis-degradation	orange1.1g042782m|pacid:18092604	Transcript	highly similar to ( 732) AT1G75450 | Symbols: CKX5, ATCKX5, ATCKX6 | CKX5 (CYTOKININ OXIDASE 5); cytokinin dehydrogenase | chr1:28315248-28318064 REVERSEmoderately similar to ( 438) CKX1_MAIZE Cytokinin dehydrogenase 1 precursor (EC 1.5.99.12) (Cytokinin oxidase 1) (CKO 1) (COX 1) (ZmCKX1) - Zea mays (Maize)highly similar to ( 641) loc_os01g56810 12001.m11838 protein cytokinin dehydrogenase 5 pre…	1.06
17.4.1	hormone metabolism.cytokinin.synthesis-degradation	orange1.1g009793m|pacid:18127106	Transcript	highly similar to ( 634) AT5G56970 | Symbols: CKX3, ATCKX3 | CKX3 (CYTOKININ OXIDASE 3); amine oxidase/ cytokinin dehydrogenase | chr5:23044944-23048245 REVERSEmoderately similar to ( 492) CKX1_MAIZE Cytokinin dehydrogenase 1 precursor (EC 1.5.99.12) (Cytokinin oxidase 1) (CKO 1) (COX 1) (ZmCKX1) - Zea mays (Maize)highly similar to ( 527) loc_os01g56810 12001.m11838 protein cytokinin dehydrogenas…	3.04
17.4.2	hormone metabolism.cytokinin.signal transduction	orange1.1g001044m|pacid:18098628	Transcript	nearly identical (1253) AT2G17820 | Symbols: ATHK1, AHK1 | ATHK1 (histidine kinase 1); histidine phosphotransfer kinase/ osmosensor/ protein histidine kinase | chr2:7743133-7748013 REVERSEweakly similar to ( 122) ETR1_PRUPE Ethylene receptor (EC 2.7.13.3) - Prunus persica (Peach)weakly similar to ( 159) loc_os10g21810 12010.m65482 protein histidine kinase 3, putative, expressedPRK11107 PRK11466 B…	1
26.1	misc.cytochrome P450	orange1.1g011227m|pacid:18099922	Transcript	moderately similar to ( 405) AT3G26300 | Symbols: CYP71B34 | CYP71B34; electron carrier/ heme binding / iron ion binding / monooxygenase/ oxygen binding | chr3:9639199-9640866 REVERSEhighly similar to ( 553) C71DB_LOTJA Cytochrome P450 71D11 (EC 1.14.-.-) (Fragment) - Lotus japonicusmoderately similar to ( 444) loc_os09g10340 12009.m04299 protein cytochrome P450 71D7, putative, expressedp450 CypX…	-2.333
26.1	misc.cytochrome P450	orange1.1g011292m|pacid:18131966	Transcript	moderately similar to ( 482) AT3G25180 | Symbols: CYP82G1 | CYP82G1; electron carrier/ heme binding / iron ion binding / monooxygenase/ oxygen binding | chr3:9167889-9169270 REVERSEmoderately similar to ( 452) C82A4_SOYBN Cytochrome P450 82A4 (EC 1.14.-.-) (P450 CP9) - Glycine max (Soybean)moderately similar to ( 319) loc_os09g26970 12009.m05849 protein retrotransposon protein, putative, unclassi…	3.12		2
17.5.1	hormone metabolism.ethylene.synthesis-degradation	orange1.1g045260m|pacid:18103156	Transcript	moderately similar to ( 429) AT1G17020 | Symbols: SRG1, ATSRG1 | SRG1 (SENESCENCE-RELATED GENE 1); oxidoreductase, acting on diphenols and related substances as donors, oxygen as acceptor / oxidoreductase, acting on paired donors, with incorporation or reduction of molecular oxygen, 2-oxoglutarate as one donor, and inc | chr1:5820258-5821741 FORWARDweakly similar to ( 171) LDOX_MALDO Leucoanthocy…	1.02		1.1
17.5.1	hormone metabolism.ethylene.synthesis-degradation	orange1.1g048492m|pacid:18096065	Transcript	moderately similar to ( 292) AT3G19000 | Symbols: | oxidoreductase, 2OG-Fe(II) oxygenase family protein | chr3:6554004-6554987 REVERSEweakly similar to ( 132) FL3H_VITVI Naringenin,2-oxoglutarate 3-dioxygenase (EC 1.14.11.9) (Flavonone-3-hydroxylase) (F3H) (FHT) - Vitis vinifera (Grape)moderately similar to ( 280) loc_os03g42130 12003.m09271 protein gibberellin 20 oxidase 2, putative, expressedPc…	8.07
17.5.1	hormone metabolism.ethylene.synthesis-degradation	orange1.1g021002m|pacid:18112002	Transcript	moderately similar to ( 465) AT1G05010 | Symbols: EFE, ACO4, EAT1 | EFE (ETHYLENE-FORMING ENZYME); 1-aminocyclopropane-1-carboxylate oxidase | chr1:1431419-1432695 REVERSEhighly similar to ( 529) ACCO_ACTCH 1-aminocyclopropane-1-carboxylate oxidase (EC 1.14.17.4) (ACC oxidase) (Ethylene-forming enzyme) (EFE) - Actinidia chinensis (Kiwi) (Yangtao)moderately similar to ( 418) loc_os09g27820 12009.m…	1.33
17.5.1	hormone metabolism.ethylene.synthesis-degradation	orange1.1g023033m|pacid:18107862	Transcript	weakly similar to ( 197) AT2G36690 | Symbols: | oxidoreductase, 2OG-Fe(II) oxygenase family protein | chr2:15379930-15381987 FORWARDweakly similar to ( 156) LDOX_MALDO Leucoanthocyanidin dioxygenase (EC 1.14.11.19) (LDOX) (Leucocyanidin oxygenase) (Leucoanthocyanidin hydroxylase) (Anthocyanidin synthase) - Malus domestica (Apple) (Malus sylvestris)moderately similar to ( 214) loc_os08g37456 12008…	1.6
17.5.1	hormone metabolism.ethylene.synthesis-degradation	orange1.1g016729m|pacid:18131432	Transcript	weakly similar to ( 196) AT1G49390 | Symbols: | oxidoreductase, 2OG-Fe(II) oxygenase family protein | chr1:18279600-18280873 FORWARDweakly similar to ( 145) LDOX_MALDO Leucoanthocyanidin dioxygenase (EC 1.14.11.19) (LDOX) (Leucocyanidin oxygenase) (Leucoanthocyanidin hydroxylase) (Anthocyanidin synthase) - Malus domestica (Apple) (Malus sylvestris)weakly similar to ( 196) loc_os06g08023 12006.m05…	1.67
17.5.1	hormone metabolism.ethylene.synthesis-degradation	orange1.1g035879m|pacid:18103164	Transcript	moderately similar to ( 402) AT1G17020 | Symbols: SRG1, ATSRG1 | SRG1 (SENESCENCE-RELATED GENE 1); oxidoreductase, acting on diphenols and related substances as donors, oxygen as acceptor / oxidoreductase, acting on paired donors, with incorporation or reduction of molecular oxygen, 2-oxoglutarate as one donor, and inc | chr1:5820258-5821741 FORWARDweakly similar to ( 163) ACCO_ACTCH 1-aminocyclo…	-1.111	1.2
17.5.1	hormone metabolism.ethylene.synthesis-degradation	orange1.1g018041m|pacid:18098978	Transcript	highly similar to ( 625) AT3G51240 | Symbols: F3H, TT6, F3'H | F3H (FLAVANONE 3-HYDROXYLASE); naringenin 3-dioxygenase | chr3:19025409-19026658 FORWARDhighly similar to ( 627) FL3H_PETHY Naringenin,2-oxoglutarate 3-dioxygenase (EC 1.14.11.9) (Flavonone-3-hydroxylase) (F3H) (FHT) (Fragment) - Petunia hybrida (Petunia)highly similar to ( 542) loc_os04g56700 12004.m10557 protein naringenin,2-oxoglut…	-1.075
17.5.1	hormone metabolism.ethylene.synthesis-degradation	orange1.1g017692m|pacid:18104623	Transcript	moderately similar to ( 404) AT1G06620 | Symbols: | 2-oxoglutarate-dependent dioxygenase, putative | chr1:2025618-2027094 FORWARDmoderately similar to ( 384) DV4H_CATRO Desacetoxyvindoline 4-hydroxylase (EC 1.14.11.20) - Catharanthus roseus (Rosy periwinkle) (Madagascar periwinkle)moderately similar to ( 355) loc_os03g48430 12003.m09851 protein 1-aminocyclopropane-1-carboxylate oxidase, putative,…	1.5
17.5.1	hormone metabolism.ethylene.synthesis-degradation	orange1.1g019643m|pacid:18111420	Transcript	moderately similar to ( 334) AT5G58660 | Symbols: | oxidoreductase, 2OG-Fe(II) oxygenase family protein | chr5:23701509-23703802 FORWARDweakly similar to ( 130) FLS_PETHY Flavonol synthase/flavanone 3-hydroxylase (EC 1.14.11.23) (EC 1.14.11.9) (FLS) - Petunia hybrida (Petunia)moderately similar to ( 225) loc_os04g33360 12004.m08432 protein gibberellin 2-beta-dioxygenase 7, putative, expressedPcbC…	1.39
17.5.1	hormone metabolism.ethylene.synthesis-degradation	orange1.1g020152m|pacid:18117439	Transcript	moderately similar to ( 393) AT1G78440 | Symbols: ATGA2OX1 | ATGA2OX1 (gibberellin 2-oxidase 1); gibberellin 2-beta-dioxygenase | chr1:29511772-29512990 REVERSEmoderately similar to ( 462) G2OX1_PEA Gibberellin 2-beta-dioxygenase 1 (EC 1.14.11.13) (Gibberellin 2-beta-hydroxylase 1) (Gibberellin 2-oxidase 1) (GA 2-oxidase 1) (Protein SLENDER) - Pisum sativum (Garden pea)moderately similar to ( 372…	-2.038
17.5.1	hormone metabolism.ethylene.synthesis-degradation	orange1.1g019211m|pacid:18096026	Transcript	moderately similar to ( 429) AT3G19000 | Symbols: | oxidoreductase, 2OG-Fe(II) oxygenase family protein | chr3:6554004-6554987 REVERSEweakly similar to ( 160) GAO1B_WHEAT Gibberellin 20 oxidase 1-B (EC 1.14.11.-) (Gibberellin C-20 oxidase 1-B) (GA 20-oxidase 1-B) (Ta20ox1B) (TaGA20ox1-B) - Triticum aestivum (Wheat)moderately similar to ( 330) loc_os03g42130 12003.m09271 protein gibberellin 20 oxi…	1.72
17.5.1	hormone metabolism.ethylene.synthesis-degradation	orange1.1g017500m|pacid:18104615	Transcript	moderately similar to ( 372) AT1G06620 | Symbols: | 2-oxoglutarate-dependent dioxygenase, putative | chr1:2025618-2027094 FORWARDmoderately similar to ( 352) DV4H_CATRO Desacetoxyvindoline 4-hydroxylase (EC 1.14.11.20) - Catharanthus roseus (Rosy periwinkle) (Madagascar periwinkle)moderately similar to ( 310) loc_os04g10350 12004.m06287 protein 1-aminocyclopropane-1-carboxylate oxidase, putative,…	1.13
17.5.1	hormone metabolism.ethylene.synthesis-degradation	orange1.1g038785m|pacid:18104246	Transcript	moderately similar to ( 374) AT3G19000 | Symbols: | oxidoreductase, 2OG-Fe(II) oxygenase family protein | chr3:6554004-6554987 REVERSEweakly similar to ( 162) FLS_PETHY Flavonol synthase/flavanone 3-hydroxylase (EC 1.14.11.23) (EC 1.14.11.9) (FLS) - Petunia hybrida (Petunia)moderately similar to ( 385) loc_os03g42130 12003.m09271 protein gibberellin 20 oxidase 2, putative, expressedPcbC 2OG-FeII_…	6.1
17.5.1	hormone metabolism.ethylene.synthesis-degradation	orange1.1g017838m|pacid:18097952	Transcript	moderately similar to ( 344) AT1G06620 | Symbols: | 2-oxoglutarate-dependent dioxygenase, putative | chr1:2025618-2027094 FORWARDmoderately similar to ( 347) DV4H_CATRO Desacetoxyvindoline 4-hydroxylase (EC 1.14.11.20) - Catharanthus roseus (Rosy periwinkle) (Madagascar periwinkle)moderately similar to ( 278) loc_os03g48430 12003.m09851 protein 1-aminocyclopropane-1-carboxylate oxidase, putative,…	1.2
17.5.1	hormone metabolism.ethylene.synthesis-degradation	orange1.1g018817m|pacid:18107861	Transcript	moderately similar to ( 252) AT2G36690 | Symbols: | oxidoreductase, 2OG-Fe(II) oxygenase family protein | chr2:15379930-15381987 FORWARDweakly similar to ( 193) LDOX_MALDO Leucoanthocyanidin dioxygenase (EC 1.14.11.19) (LDOX) (Leucocyanidin oxygenase) (Leucoanthocyanidin hydroxylase) (Anthocyanidin synthase) - Malus domestica (Apple) (Malus sylvestris)moderately similar to ( 286) loc_os08g37456 1…	1.58
17.5.1	hormone metabolism.ethylene.synthesis-degradation	orange1.1g018097m|pacid:18138296	Transcript	highly similar to ( 519) AT5G05600 | Symbols: | oxidoreductase, 2OG-Fe(II) oxygenase family protein | chr5:1672266-1674602 FORWARDmoderately similar to ( 234) LDOX_MALDO Leucoanthocyanidin dioxygenase (EC 1.14.11.19) (LDOX) (Leucocyanidin oxygenase) (Leucoanthocyanidin hydroxylase) (Anthocyanidin synthase) - Malus domestica (Apple) (Malus sylvestris)moderately similar to ( 430) loc_os05g03640 120…	-7.213
17.5.1	hormone metabolism.ethylene.synthesis-degradation	orange1.1g016776m|pacid:18101204	Transcript	highly similar to ( 528) AT4G25420 | Symbols: GA5, GA20OX1, AT2301, ATGA20OX1 | GA20OX1; gibberellin 20-oxidase | chr4:12990982-12992409 REVERSEhighly similar to ( 514) GAO1D_WHEAT Gibberellin 20 oxidase 1-D (EC 1.14.11.-) (Gibberellin C-20 oxidase 1-D) (GA 20-oxidase 1-D) (Ta20ox1D) (TaGA20ox1-D) (Protein Wga20) - Triticum aestivum (Wheat)moderately similar to ( 465) loc_os03g63970 12003.m11264 …	2.7
17.5.1	hormone metabolism.ethylene.synthesis-degradation	orange1.1g023533m|pacid:18130152	Transcript	moderately similar to ( 279) AT1G17020 | Symbols: SRG1, ATSRG1 | SRG1 (SENESCENCE-RELATED GENE 1); oxidoreductase, acting on diphenols and related substances as donors, oxygen as acceptor / oxidoreductase, acting on paired donors, with incorporation or reduction of molecular oxygen, 2-oxoglutarate as one donor, and inc | chr1:5820258-5821741 FORWARDweakly similar to ( 137) GAO1B_WHEAT Gibberellin…	-1.097
17.5.1	hormone metabolism.ethylene.synthesis-degradation	orange1.1g017332m|pacid:18104634	Transcript	moderately similar to ( 365) AT1G06620 | Symbols: | 2-oxoglutarate-dependent dioxygenase, putative | chr1:2025618-2027094 FORWARDmoderately similar to ( 341) DV4H_CATRO Desacetoxyvindoline 4-hydroxylase (EC 1.14.11.20) - Catharanthus roseus (Rosy periwinkle) (Madagascar periwinkle)moderately similar to ( 317) loc_os04g10350 12004.m06287 protein 1-aminocyclopropane-1-carboxylate oxidase, putative,…	1.36
17.5.1.1	hormone metabolism.ethylene.synthesis-degradation.1-aminocyclopropane-1-carboxylate synthase	orange1.1g011570m|pacid:18118997	Transcript	highly similar to ( 667) AT4G11280 | Symbols: ACS6 | ACS6 (1-AMINOCYCLOPROPANE-1-CARBOXYLIC ACID (ACC) SYNTHASE 6); 1-aminocyclopropane-1-carboxylate synthase | chr4:6864168-6865922 FORWARDhighly similar to ( 748) 1A1C_SOYBN 1-aminocyclopropane-1-carboxylate synthase (EC 4.4.1.14) (ACC synthase) (S-adenosyl-L-methionine methylthioadenosine-lyase) - Glycine max (Soybean)highly similar to ( 620) lo…	-1.848
17.5.2	hormone metabolism.ethylene.signal transduction	orange1.1g032263m|pacid:18137253	Transcript	weakly similar to ( 120) AT2G44840 | Symbols: ATERF13, EREBP, ERF13 | ERF13 (ETHYLENE-RESPONSIVE ELEMENT BINDING FACTOR 13); DNA binding / transcription factor | chr2:18495440-18496120 FORWARDweakly similar to ( 107) ERF1_TOBAC Ethylene-responsive transcription factor 1 (Ethylene-responsive element-binding factor 1) (EREBP-1) (NtERF1) - Nicotiana tabacum (Common tobacco)weakly similar to ( 101) l…	-1.255
17.5.2	hormone metabolism.ethylene.signal transduction	orange1.1g047334m|pacid:18094453	Transcript	weakly similar to ( 125) AT4G17490 | Symbols: ATERF6, ERF-6-6 | ATERF6 (ETHYLENE RESPONSIVE ELEMENT BINDING FACTOR 6); DNA binding / transcription factor | chr4:9752973-9753821 REVERSEweakly similar to ( 108) ERF5_TOBAC Ethylene-responsive transcription factor 5 (Ethylene-responsive element-binding factor 5 homolog) (EREBP-4) (NtERF4) - Nicotiana tabacum (Common tobacco)very weakly similar to (95…	-1.153
17.5.2	hormone metabolism.ethylene.signal transduction	orange1.1g045014m|pacid:18100212	Transcript	no original description	-5.611
17.5.2	hormone metabolism.ethylene.signal transduction	orange1.1g042174m|pacid:18093255	Transcript	weakly similar to ( 149) AT3G23240 | Symbols: ERF1, ATERF1 | ERF1 (ETHYLENE RESPONSE FACTOR 1); DNA binding / transcription activator/ transcription factor | chr3:8295705-8296361 FORWARDvery weakly similar to (82.8) ERF5_TOBAC Ethylene-responsive transcription factor 5 (Ethylene-responsive element-binding factor 5 homolog) (EREBP-4) (NtERF4) - Nicotiana tabacum (Common tobacco)weakly similar to (…	-2.76
17.5.2	hormone metabolism.ethylene.signal transduction	orange1.1g044938m|pacid:18094396	Transcript	weakly similar to ( 195) AT4G17500 | Symbols: ATERF-1 | ATERF-1 (ETHYLENE RESPONSIVE ELEMENT BINDING FACTOR 1); DNA binding / transcription activator/ transcription factor | chr4:9759405-9760211 FORWARDweakly similar to ( 173) ERF2_NICSY Ethylene-responsive transcription factor 2 (Ethylene-responsive element-binding factor 2) (EREBP-2) (NsERF2) - Nicotiana sylvestris (Wood tobacco)weakly similar …	-1.855
17.5.2	hormone metabolism.ethylene.signal transduction	orange1.1g005591m|pacid:18137483	Transcript	highly similar to ( 887) AT2G40940 | Symbols: ERS1, ERS | ERS1 (ETHYLENE RESPONSE SENSOR 1); ethylene binding / protein histidine kinase/ receptor | chr2:17084635-17086819 REVERSEhighly similar to ( 868) ETR1_MALDO Ethylene receptor (EC 2.7.13.3) - Malus domestica (Apple) (Malus sylvestris)highly similar to ( 879) loc_os03g49500 12003.m34910 protein ethylene receptor, putative, expressedPRK11107 …	1.18
17.5.2	hormone metabolism.ethylene.signal transduction	orange1.1g027990m|pacid:18111773	Transcript	very weakly similar to (91.3) AT1G50640 | Symbols: ERF3, ATERF3 | ERF3 (ETHYLENE RESPONSIVE ELEMENT BINDING FACTOR 3); DNA binding / protein binding / transcription factor/ transcription repressor | chr1:18757602-18758279 REVERSEvery weakly similar to (94.0) ERF3_TOBAC Ethylene-responsive transcription factor 3 (Ethylene-responsive element-binding factor 3 homolog) (EREBP-5) (NtERF5) - Nicotiana …	1.37
17.5.2	hormone metabolism.ethylene.signal transduction	orange1.1g005974m|pacid:18137484	Transcript	highly similar to ( 887) AT2G40940 | Symbols: ERS1, ERS | ERS1 (ETHYLENE RESPONSE SENSOR 1); ethylene binding / protein histidine kinase/ receptor | chr2:17084635-17086819 REVERSEhighly similar to ( 868) ETR1_MALDO Ethylene receptor (EC 2.7.13.3) - Malus domestica (Apple) (Malus sylvestris)highly similar to ( 878) loc_os03g49500 12003.m34910 protein ethylene receptor, putative, expressedPRK11107 …	1.15
17.5.3	hormone metabolism.ethylene.induced-regulated-responsive-activated	orange1.1g048490m|pacid:18114177	Transcript	weakly similar to ( 122) AT4G20880 | Symbols: | ethylene-responsive nuclear protein / ethylene-regulated nuclear protein (ERT2) | chr4:11179389-11180606 REVERSE no original description	-1.567
17.6.1.11	hormone metabolism.gibberelin.synthesis-degradation.GA20 oxidase	orange1.1g016776m|pacid:18101204	Transcript	highly similar to ( 528) AT4G25420 | Symbols: GA5, GA20OX1, AT2301, ATGA20OX1 | GA20OX1; gibberellin 20-oxidase | chr4:12990982-12992409 REVERSEhighly similar to ( 514) GAO1D_WHEAT Gibberellin 20 oxidase 1-D (EC 1.14.11.-) (Gibberellin C-20 oxidase 1-D) (GA 20-oxidase 1-D) (Ta20ox1D) (TaGA20ox1-D) (Protein Wga20) - Triticum aestivum (Wheat)moderately similar to ( 465) loc_os03g63970 12003.m11264 …	2.7
17.6.2	hormone metabolism.gibberelin.signal transduction	orange1.1g019201m|pacid:18113648	Transcript	highly similar to ( 552) AT5G27320 | Symbols: ATGID1C, GID1C | GID1C (GA INSENSITIVE DWARF1C); hydrolase | chr5:9629254-9630746 FORWARDmoderately similar to ( 442) GID1_ORYSA Gibberellin receptor GID1 (EC 3.-.-.-) (Gibberellin-insensitive dwarf protein 1) (Protein GIBBERELLIN INSENSITIVE DWARF1) - Oryza sativa (Rice)moderately similar to ( 442) loc_os05g33730 12005.m07605 protein gibberellin rece…	1.15
17.6.3	hormone metabolism.gibberelin.induced-regulated-responsive-activated	orange1.1g033495m|pacid:18099878	Transcript	very weakly similar to (99.8) AT1G74670 | Symbols: | gibberellin-responsive protein, putative | chr1:28053378-28053893 FORWARDweakly similar to ( 111) loc_os05g31280 12005.m07361 protein GAST1 protein precursor, putative, expressedGASA no original description	1.13
17.7.1.2	hormone metabolism.jasmonate.synthesis-degradation.lipoxygenase	orange1.1g002839m|pacid:18134722	Transcript	nearly identical (1263) AT1G55020 | Symbols: LOX1 | LOX1; lipoxygenase | chr1:20525798-20530143 FORWARDnearly identical (1220) LOX1_SOLTU Lipoxygenase 1 (EC 1.13.11.12) - Solanum tuberosum (Potato)nearly identical (1063) loc_os03g49380 12003.m35371 protein lipoxygenase 4, putative, expressedLipoxygenase PLAT_LH2 LH2 PLAT no original description	2.62
17.7.1.2	hormone metabolism.jasmonate.synthesis-degradation.lipoxygenase	orange1.1g007688m|pacid:18133251	Transcript	highly similar to ( 756) AT1G17420 | Symbols: LOX3 | LOX3; electron carrier/ iron ion binding / lipoxygenase/ metal ion binding / oxidoreductase, acting on single donors with incorporation of molecular oxygen, incorporation of two atoms of oxygen | chr1:5977512-5981384 FORWARDhighly similar to ( 688) LOX6_ORYSA Probable lipoxygenase 6 (EC 1.13.11.12) - Oryza sativa (Rice)highly similar to ( 688) …	-3.73
17.7.1.2	hormone metabolism.jasmonate.synthesis-degradation.lipoxygenase	orange1.1g002672m|pacid:18128750	Transcript	highly similar to ( 899) AT3G45140 | Symbols: LOX2, ATLOX2 | LOX2 (LIPOXYGENASE 2); lipoxygenase | chr3:16525437-16529233 FORWARDhighly similar to ( 855) LOX23_HORVU Lipoxygenase 2.3, chloroplast precursor (EC 1.13.11.12) (LOX2:Hv:3) - Hordeum vulgare (Barley)highly similar to ( 855) loc_os08g39850 12008.m26741 protein lipoxygenase 8, chloroplast precursor, putative, expressedLipoxygenase PLAT_LH…	-2.142
17.7.1.2	hormone metabolism.jasmonate.synthesis-degradation.lipoxygenase	orange1.1g042804m|pacid:18128694	Transcript	weakly similar to ( 153) AT1G17420 | Symbols: LOX3 | LOX3; electron carrier/ iron ion binding / lipoxygenase/ metal ion binding / oxidoreductase, acting on single donors with incorporation of molecular oxygen, incorporation of two atoms of oxygen | chr1:5977512-5981384 FORWARDweakly similar to ( 173) LOXC1_ORYSA Lipoxygenase 7, chloroplast precursor (EC 1.13.11.12) - Oryza sativa (Rice)weakly sim…	2.53
17.7.1.3	hormone metabolism.jasmonate.synthesis-degradation.allene oxidase synthase	orange1.1g043704m|pacid:18129615	Transcript	moderately similar to ( 447) AT4G15440 | Symbols: HPL1, CYP74B2 | HPL1 (HYDROPEROXIDE LYASE 1); electron carrier/ heme binding / iron ion binding / monooxygenase | chr4:8835869-8838462 FORWARDmoderately similar to ( 315) C74A4_ORYSA Cytochrome P450 74A4 (EC 4.2.1.92) (Allene oxide synthase 4) (Hydroperoxide dehydrase 4) - Oryza sativa (Rice)moderately similar to ( 428) loc_os02g02000 12002.m05550…	-3.464
17.7.1.3	hormone metabolism.jasmonate.synthesis-degradation.allene oxidase synthase	orange1.1g039030m|pacid:18092612	Transcript	highly similar to ( 601) AT5G42650 | Symbols: AOS, CYP74A, DDE2 | AOS (ALLENE OXIDE SYNTHASE); allene oxide synthase/ hydro-lyase/ oxygen binding | chr5:17097803-17099359 REVERSEhighly similar to ( 543) C74A1_ORYSA Cytochrome P450 74A1, chloroplast precursor (EC 4.2.1.92) (Allene oxide synthase 1) (Hydroperoxide dehydrase 1) - Oryza sativa (Rice)highly similar to ( 543) loc_os03g55800 12003.m1049…	-2.073
17.7.2	hormone metabolism.jasmonate.signal transduction	orange1.1g026462m|pacid:18132955	Transcript	very weakly similar to (92.0) AT1G19180 | Symbols: TIFY10A | JAZ1 (JASMONATE-ZIM-DOMAIN PROTEIN 1); protein binding | chr1:6622708-6623271 FORWARD no original description	-6.16		1.1
17.8.1	hormone metabolism.salicylic acid.synthesis-degradation	orange1.1g040907m|pacid:18119919	Transcript	weakly similar to ( 172) AT3G44870 | Symbols: | S-adenosyl-L-methionine:carboxyl methyltransferase family protein | chr3:16382277-16383605 FORWARDweakly similar to ( 119) BAMT_ANTMA Benzoate carboxyl methyltransferase (EC 2.1.1.-) (S-adenosyl-L-methionine:benzoic acid carboxyl methyltransferase) - Antirrhinum majus (Garden snapdragon)weakly similar to ( 114) loc_os04g57080 12004.m10594 protein ja…	1.4
17.8.1	hormone metabolism.salicylic acid.synthesis-degradation	orange1.1g036170m|pacid:18115664	Transcript	moderately similar to ( 221) AT5G38780 | Symbols: | S-adenosyl-L-methionine:carboxyl methyltransferase family protein | chr5:15530085-15531463 FORWARDweakly similar to ( 145) BAMT_ANTMA Benzoate carboxyl methyltransferase (EC 2.1.1.-) (S-adenosyl-L-methionine:benzoic acid carboxyl methyltransferase) - Antirrhinum majus (Garden snapdragon)weakly similar to ( 151) loc_os04g56950 12004.m10582 protei…	1.17
17.8.1	hormone metabolism.salicylic acid.synthesis-degradation	orange1.1g017747m|pacid:18122971	Transcript	moderately similar to ( 490) AT4G36470 | Symbols: | S-adenosyl-L-methionine:carboxyl methyltransferase family protein | chr4:17215128-17216475 REVERSEmoderately similar to ( 228) BAMT_ANTMA Benzoate carboxyl methyltransferase (EC 2.1.1.-) (S-adenosyl-L-methionine:benzoic acid carboxyl methyltransferase) - Antirrhinum majus (Garden snapdragon)moderately similar to ( 343) loc_os01g50480 12001.m1122…	1.5
11.8.1	lipid metabolism.'exotics' (steroids, squalene etc).sphingolipids	orange1.1g013209m|pacid:18137318	Transcript	highly similar to ( 729) AT2G46210 | Symbols: | delta-8 sphingolipid desaturase, putative | chr2:18977542-18978891 FORWARDhighly similar to ( 574) loc_os09g16920 12009.m04952 protein desaturase/cytochrome b5 protein, putative, expressedDelta6-FADS-like FA_desaturase Cyt-b5 no original description	-3	1.1
18.2	Co-factor and vitamine metabolism.thiamine	orange1.1g006203m|pacid:18111258	Transcript	nearly identical (1174) AT2G29630 | Symbols: THIC | THIC (ThiaminC); ADP-ribose pyrophosphohydrolase/ catalytic/ iron-sulfur cluster binding | chr2:12667395-12669569 FORWARDnearly identical (1126) loc_os03g47610 12003.m101437 protein thiamine biosynthesis protein thiC, putative, expressedPRK09284 ThiC ThiC no original description	-1.539
18.2	Co-factor and vitamine metabolism.thiamine	orange1.1g005965m|pacid:18111257	Transcript	nearly identical (1177) AT2G29630 | Symbols: THIC | THIC (ThiaminC); ADP-ribose pyrophosphohydrolase/ catalytic/ iron-sulfur cluster binding | chr2:12667395-12669569 FORWARDnearly identical (1130) loc_os03g47610 12003.m101437 protein thiamine biosynthesis protein thiC, putative, expressedPRK09284 ThiC ThiC no original description	-2.055
18.3.1	Co-factor and vitamine metabolism.riboflavin.GTP cyclohydrolase II	orange1.1g008469m|pacid:18116253	Transcript	highly similar to ( 745) AT5G64300 | Symbols: ATGCH, GCH, ATRIBA1, RFD1 | ATGCH; 3,4-dihydroxy-2-butanone-4-phosphate synthase/ GTP cyclohydrolase II | chr5:25718459-25720790 FORWARDhighly similar to ( 678) loc_os02g36340 12002.m33397 protein riboflavin biosynthesis protein ribAB, chloroplast precursor, putative, expressedPRK09311 PRK09319 GTP_cyclohydro2 PRK09318 RibB DHBP_synthase PRK12485 PRK0…	-2.04
18.5.2.1	Co-factor and vitamine metabolism.folate & vitamine K.vitamine K.isochorismate synthase	orange1.1g008131m|pacid:18118386	Transcript	highly similar to ( 653) AT1G18870 | Symbols: ICS2 | ICS2 (ISOCHORISMATE SYNTHASE 2); isochorismate synthase | chr1:6515746-6519176 FORWARDhighly similar to ( 652) ICS_CATRO Isochorismate synthase, chloroplast precursor (EC 5.4.4.2) - Catharanthus roseus (Rosy periwinkle) (Madagascar periwinkle)highly similar to ( 575) loc_os09g19734 12009.m50200 protein isochorismate synthase 1, chloroplast prec…	-1.161
18.5.2.4	Co-factor and vitamine metabolism.folate & vitamine K.vitamine K.o-Succinyl-BenzoylCoa Synthetase	orange1.1g008491m|pacid:18114212	Transcript	highly similar to ( 641) AT1G30520 | Symbols: AAE14 | AAE14 (Acyl-Activating Enzyme 14); AMP binding / o-succinylbenzoate-CoA ligase | chr1:10811039-10813546 FORWARDweakly similar to ( 113) 4CL2_SOYBN 4-coumarate--CoA ligase 2 (EC 6.2.1.12) (4CL 2) (4-coumaroyl-CoA synthase 2) (Clone 4CL16) - Glycine max (Soybean)moderately similar to ( 263) loc_os08g03630 12008.m04507 protein AMP binding protein…	-1.628
18.5.2.8	Co-factor and vitamine metabolism.folate & vitamine K.vitamine K.2-phytyl-1,4-naphthoquinone methyltransferase	orange1.1g025144m|pacid:18102442	Transcript	moderately similar to ( 364) AT1G23360 | Symbols: | UbiE/COQ5 methyltransferase family protein | chr1:8295421-8296339 REVERSEmoderately similar to ( 233) loc_os04g42870 12004.m09252 protein menaquinone biosynthesis methyltransferase ubiE, putative, expressedubiE UbiE Ubie_methyltran PRK08317 arsM no original description	-1.272
18.5.2.8	Co-factor and vitamine metabolism.folate & vitamine K.vitamine K.2-phytyl-1,4-naphthoquinone methyltransferase	orange1.1g027517m|pacid:18102443	Transcript	moderately similar to ( 331) AT1G23360 | Symbols: | UbiE/COQ5 methyltransferase family protein | chr1:8295421-8296339 REVERSEmoderately similar to ( 233) loc_os04g42870 12004.m09252 protein menaquinone biosynthesis methyltransferase ubiE, putative, expressedubiE UbiE Ubie_methyltran PRK08317 arsM no original description	-1.239
18.5.2.8.1	Co-factor and vitamine metabolism.folate & vitamine K.vitamine K.2-phytyl-1,4-naphthoquinone methyltransferase.PHYLLO	orange1.1g041113m|pacid:18121520	Transcript	nearly identical (1234) AT1G68890 | Symbols: | 2-oxoglutarate decarboxylase/ hydro-lyase/ magnesium ion binding / thiamin pyrophosphate binding | chr1:25896988-25906553 FORWARDPRK07449 MenD TPP_SHCHC_synthase OSBS COG4948 PRK05105 MLE_like L-Ala-DL-Glu_epimerase MenC MR_like NAAAR PRK02714 IlvB no original description	-1.052
19.99	tetrapyrrole synthesis.unspecified	orange1.1g020950m|pacid:18106260	Transcript	moderately similar to ( 344) AT5G43860 | Symbols: ATCLH2, CLH2 | ATCLH2; chlorophyllase | chr5:17630492-17632184 FORWARDweakly similar to ( 192) CLH1_CITSI Chlorophyllase-1, chloroplast precursor (EC 3.1.1.14) (Chlorophyll-chlorophyllido hydrolase 1) (Chlase 1) - Citrus sinensis (Sweet orange)moderately similar to ( 245) loc_os10g28370 12010.m05717 protein chlorophyllase-2, chloroplast precursor,…	1.59		1.3
19.1	tetrapyrrole synthesis.glu-tRNA synthetase	orange1.1g009064m|pacid:18130523	Transcript	highly similar to ( 756) AT3G25660 | Symbols: | glutamyl-tRNA(Gln) amidotransferase, putative | chr3:9339640-9342044 REVERSEhighly similar to ( 565) loc_os04g55050 12004.m101672 protein glutamyl-tRNA, putative, expressedgatA GatA Amidase PRK07235 PRK09201 PRK07139 PRK07488 PRK06169 PRK08137 PRK07486 PRK08186 PRK07487 PRK07042 PRK07056 PRK06170 PRK06828 PRK06061 PRK06707 PRK12470 PRK06102 PRK08310…	-1.35
19.2	tetrapyrrole synthesis.glu-tRNA reductase	orange1.1g010322m|pacid:18120213	Transcript	highly similar to ( 736) AT1G58290 | Symbols: HEMA1 | HEMA1; glutamyl-tRNA reductase | chr1:21624028-21626051 REVERSEhighly similar to ( 763) HEM11_CUCSA Glutamyl-tRNA reductase 1, chloroplast precursor (EC 1.2.1.70) (GluTR) - Cucumis sativus (Cucumber)highly similar to ( 613) loc_os10g35840 12010.m06402 protein glutamyl-tRNA reductase, chloroplast precursor, putative, expressedhemA HemA GlutR_N …	-1.57
19.3	tetrapyrrole synthesis.GSA	orange1.1g012368m|pacid:18133549	Transcript	highly similar to ( 630) AT1G80600 | Symbols: WIN1 | WIN1 (HOPW1-1-INTERACTING 1); N2-acetyl-L-ornithine:2-oxoglutarate 5-aminotransferase/ catalytic/ pyridoxal phosphate binding / transaminase | chr1:30298675-30300513 REVERSEweakly similar to ( 126) GSA_BRANA Glutamate-1-semialdehyde 2,1-aminomutase, chloroplast precursor (EC 5.4.3.8) (GSA) (Glutamate-1-semialdehyde aminotransferase) (GSA-AT) - …	1.43
19.3	tetrapyrrole synthesis.GSA	orange1.1g011959m|pacid:18117268	Transcript	highly similar to ( 747) AT3G48730 | Symbols: GSA2 | GSA2 (glutamate-1-semialdehyde 2,1-aminomutase 2); catalytic/ glutamate-1-semialdehyde 2,1-aminomutase/ pyridoxal phosphate binding / transaminase | chr3:18049697-18051550 FORWARDhighly similar to ( 748) GSA_BRANA Glutamate-1-semialdehyde 2,1-aminomutase, chloroplast precursor (EC 5.4.3.8) (GSA) (Glutamate-1-semialdehyde aminotransferase) (GSA-…	-1.864
19.4	tetrapyrrole synthesis.ALA dehydratase	orange1.1g014234m|pacid:18107601	Transcript	highly similar to ( 653) AT1G69740 | Symbols: HEMB1 | HEMB1; catalytic/ metal ion binding / porphobilinogen synthase | chr1:26232197-26234713 FORWARDhighly similar to ( 613) HEM2_SPIOL Delta-aminolevulinic acid dehydratase, chloroplast precursor (EC 4.2.1.24) (Porphobilinogen synthase) (ALADH) (ALAD) - Spinacia oleracea (Spinach)highly similar to ( 569) loc_os06g49110 12006.m32176 protein delta-a…	-1.24
19.5	tetrapyrrole synthesis.porphobilinogen deaminase	orange1.1g020472m|pacid:18129339	Transcript	moderately similar to ( 368) AT5G08280 | Symbols: HEMC | HEMC (HYDROXYMETHYLBILANE SYNTHASE); hydroxymethylbilane synthase | chr5:2663763-2665596 REVERSEmoderately similar to ( 367) HEM3_PEA Porphobilinogen deaminase, chloroplast precursor (EC 2.5.1.61) (PBG) (Hydroxymethylbilane synthase) (HMBS) (Pre-uroporphyrinogen synthase) - Pisum sativum (Garden pea)moderately similar to ( 327) loc_os02g072…	-2.242
19.7	tetrapyrrole synthesis.uroporphyrinogen decarboxylase	orange1.1g016596m|pacid:18119480	Transcript	highly similar to ( 619) AT2G40490 | Symbols: HEME2 | HEME2; uroporphyrinogen decarboxylase | chr2:16912961-16914988 FORWARDhighly similar to ( 647) DCUP_TOBAC Uroporphyrinogen decarboxylase, chloroplast precursor (EC 4.1.1.37) (URO-D) (UPD) - Nicotiana tabacum (Common tobacco)highly similar to ( 609) loc_os03g21900 12003.m07594 protein uroporphyrinogen decarboxylase, putative, expressedhemE URO-…	-1.724
19.8	tetrapyrrole synthesis.coproporphyrinogen III oxidase	orange1.1g016102m|pacid:18135676	Transcript	highly similar to ( 560) AT1G03475 | Symbols: LIN2, HEMF1, ATCPO-I | LIN2 (LESION INITIATION 2); coproporphyrinogen oxidase | chr1:869302-871175 REVERSEhighly similar to ( 570) HEM6_SOYBN Coproporphyrinogen III oxidase, chloroplast precursor (EC 1.3.3.3) (Coproporphyrinogenase) (Coprogen oxidase) - Glycine max (Soybean)highly similar to ( 528) loc_os04g52130 12004.m101648 protein coproporphyrinog…	-1.732
19.9	tetrapyrrole synthesis.protoporphyrin IX oxidase	orange1.1g014922m|pacid:18136943	Transcript	highly similar to ( 676) AT4G01690 | Symbols: PPOX, HEMG1, PPO1 | PPOX; protoporphyrinogen oxidase | chr4:729929-732309 FORWARDhighly similar to ( 650) PPOC_TOBAC Protoporphyrinogen oxidase, chloroplast precursor (EC 1.3.3.4) (PPO I) (Protoporphyrinogen IX oxidase isozyme I) (PPX I) - Nicotiana tabacum (Common tobacco)highly similar to ( 648) loc_os01g18320 12001.m08374 protein protoporphyrinogen…	-1.06
19.1	tetrapyrrole synthesis.magnesium chelatase	orange1.1g004256m|pacid:18098201	Transcript	nearly identical (1044) AT1G08520 | Symbols: PDE166, CHLD | CHLD; ATP binding / magnesium chelatase/ nucleoside-triphosphatase/ nucleotide binding | chr1:2696538-2700819 FORWARDnearly identical (1057) CHLD_TOBAC Magnesium-chelatase subunit chlD, chloroplast precursor (EC 6.6.1.1) (Mg-protoporphyrin IX chelatase) (Mg-chelatase subunit D) - Nicotiana tabacum (Common tobacco)nearly identical (1014) …	-1.615
19.1	tetrapyrrole synthesis.magnesium chelatase	orange1.1g014510m|pacid:18112937	Transcript	highly similar to ( 564) AT5G45930 | Symbols: CHLI2, CHL I2, CHLI-2 | CHLI2 (MAGNESIUM CHELATASE I2); ATPase/ magnesium chelatase | chr5:18628095-18629565 FORWARDhighly similar to ( 617) CHLI_SOYBN Magnesium-chelatase subunit chlI, chloroplast precursor (EC 6.6.1.1) (Mg-protoporphyrin IX chelatase) - Glycine max (Soybean)highly similar to ( 552) loc_os03g36540 12003.m08774 protein magnesium-chela…	-1.911
19.12	tetrapyrrole synthesis.magnesium-protoporphyrin IX monomethyl ester (oxidative) cyclase	orange1.1g014877m|pacid:18123175	Transcript	highly similar to ( 653) AT3G56940 | Symbols: CRD1, CHL27, ACSF | CRD1 (COPPER RESPONSE DEFECT 1); DNA binding / magnesium-protoporphyrin IX monomethyl ester (oxidative) cyclase | chr3:21076594-21078269 FORWARDhighly similar to ( 676) CRD1_GOSHI Magnesium-protoporphyrin IX monomethyl ester [oxidative] cyclase, chloroplast precursor (EC 1.14.13.81) (Mg-protoporphyrin IX monomethyl ester oxidative …	-1.548
19.14	tetrapyrrole synthesis.protochlorophyllide reductase	orange1.1g015844m|pacid:18130687	Transcript	highly similar to ( 643) AT5G54190 | Symbols: PORA | PORA; oxidoreductase/ protochlorophyllide reductase | chr5:21991183-21992238 REVERSEhighly similar to ( 676) PORA_CUCSA Protochlorophyllide reductase, chloroplast precursor (EC 1.3.1.33) (PCR) (NADPH-protochlorophyllide oxidoreductase) (POR) - Cucumis sativus (Cucumber)highly similar to ( 568) loc_os10g35370 12010.m06361 protein protochlorophyl…	-2.067
19.15	tetrapyrrole synthesis.chlorophyll synthase	orange1.1g017282m|pacid:18131657	Transcript	highly similar to ( 584) AT3G51820 | Symbols: ATG4, G4, CHLG | G4; chlorophyll synthetase | chr3:19216301-19218934 REVERSEhighly similar to ( 566) loc_os05g28200 12005.m083694 protein bacteriochlorophyll synthase 34 kDa chain, putative, expressedPRK07566 UbiA PRK12392 UbiA PRK09573 ubiA ubiA no original description	-1.287
19.2	tetrapyrrole synthesis.ferrochelatase	orange1.1g011898m|pacid:18096950	Transcript	highly similar to ( 626) AT5G26030 | Symbols: FC1, FC-I, ATFC-I | FC1 (ferrochelatase 1); ferrochelatase | chr5:9096675-9098752 FORWARDhighly similar to ( 674) HEMH_CUCSA Ferrochelatase-2, chloroplast precursor (EC 4.99.1.1) (Ferrochelatase II) (Protoheme ferro-lyase 2) (Heme synthetase 2) - Cucumis sativus (Cucumber)highly similar to ( 637) loc_os09g12560 12009.m059951 protein ferrochelatase-2, …	-1.798
20	stress	orange1.1g035270m|pacid:18091124	Transcript	very weakly similar to (92.8) AT2G21970 | Symbols: SEP2 | SEP2 (STRESS ENHANCED PROTEIN 2); chlorophyll binding | chr2:9357188-9357874 REVERSE no original description	2.18
20.1	stress.biotic	orange1.1g044801m|pacid:18115665	Transcript	moderately similar to ( 253) AT5G24090 | Symbols: | acidic endochitinase (CHIB1) | chr5:8143805-8145153 REVERSEmoderately similar to ( 292) CHIA_TOBAC Acidic endochitinase precursor (EC 3.2.1.14) - Nicotiana tabacum (Common tobacco)moderately similar to ( 267) loc_os07g19040 12007.m06343 protein acidic endochitinase precursor, putativeGlyco_hydro_18 no original description	3.39		1.7
20.1	stress.biotic	orange1.1g044750m|pacid:18127727	Transcript	weakly similar to ( 178) AT3G14470 | Symbols: | disease resistance protein (NBS-LRR class), putative | chr3:4857940-4861104 FORWARDmoderately similar to ( 204) loc_os10g33440 12010.m06172 protein NB-ARC domain containing protein, expressed no original description	1.1		1.3
20.1	stress.biotic	orange1.1g042791m|pacid:18119374	Transcript	moderately similar to ( 293) AT3G14470 | Symbols: | disease resistance protein (NBS-LRR class), putative | chr3:4857940-4861104 FORWARDmoderately similar to ( 342) loc_os05g41290 12005.m08304 protein disease resistance RPP13-like protein 1, putative, expressedNB-ARC no original description	1.17		1.9
20.1	stress.biotic	orange1.1g041010m|pacid:18094079	Transcript	moderately similar to ( 248) AT5G17540 | Symbols: | transferase family protein | chr5:5782061-5783682 REVERSEweakly similar to ( 114) HCBT1_DIACA Anthranilate N-benzoyltransferase protein 1 (EC 2.3.1.144) (Anthranilate N-hydroxycinnamoyl/benzoyltransferase 1) - Dianthus caryophyllus (Carnation) (Clove pink)moderately similar to ( 259) loc_os10g35950 12010.m06411 protein 10-deacetylbaccatin III 10…	3.56
20.1	stress.biotic	orange1.1g036972m|pacid:18134498	Transcript	moderately similar to ( 208) AT5G17540 | Symbols: | transferase family protein | chr5:5782061-5783682 REVERSEmoderately similar to ( 215) loc_os10g35950 12010.m06411 protein 10-deacetylbaccatin III 10-O-acetyltransferase, putative, expressedTransferase no original description	-5.37
20.1	stress.biotic	orange1.1g000869m|pacid:18113414	Transcript	moderately similar to ( 257) AT4G27190 | Symbols: | disease resistance protein (NBS-LRR class), putative | chr4:13620977-13623934 REVERSEmoderately similar to ( 233) loc_os11g29090 12011.m06821 protein NB-ARC domain containing proteinNB-ARC no original description	1.2
20.1	stress.biotic	orange1.1g003085m|pacid:18098638	Transcript	nearly identical (1075) AT3G50950 | Symbols: | disease resistance protein (CC-NBS-LRR class), putative | chr3:18936127-18938685 FORWARDmoderately similar to ( 284) loc_os05g31570 12005.m07391 protein disease resistance protein RGA4, putative, expressedNB-ARC no original description	-1.003
20.1	stress.biotic	orange1.1g045318m|pacid:18113799	Transcript	highly similar to ( 564) AT3G14470 | Symbols: | disease resistance protein (NBS-LRR class), putative | chr3:4857940-4861104 FORWARDmoderately similar to ( 492) loc_os05g41290 12005.m08304 protein disease resistance RPP13-like protein 1, putative, expressedNB-ARC no original description	-1.434
20.1	stress.biotic	orange1.1g046470m|pacid:18122204	Transcript	highly similar to ( 505) AT5G63020 | Symbols: | disease resistance protein (CC-NBS-LRR class), putative | chr5:25283252-25286002 REVERSEmoderately similar to ( 382) loc_os01g57870 12001.m150747 protein disease resistance protein RPS2, putative, expressedNB-ARC no original description	-1.278
20.1	stress.biotic	orange1.1g040659m|pacid:18132635	Transcript	moderately similar to ( 347) AT5G63020 | Symbols: | disease resistance protein (CC-NBS-LRR class), putative | chr5:25283252-25286002 REVERSEmoderately similar to ( 285) loc_os01g57870 12001.m150747 protein disease resistance protein RPS2, putative, expressedNB-ARC no original description	1.15
20.1	stress.biotic	orange1.1g000559m|pacid:18125888	Transcript	highly similar to ( 602) AT3G14470 | Symbols: | disease resistance protein (NBS-LRR class), putative | chr3:4857940-4861104 FORWARDhighly similar to ( 513) loc_os05g41290 12005.m08304 protein disease resistance RPP13-like protein 1, putative, expressedNB-ARC no original description	-1.048
20.1	stress.biotic	orange1.1g044755m|pacid:18113412	Transcript	moderately similar to ( 258) AT4G27190 | Symbols: | disease resistance protein (NBS-LRR class), putative | chr4:13620977-13623934 REVERSEmoderately similar to ( 264) loc_os01g72680 12001.m13302 protein disease resistance protein RPS2, putativeNB-ARC no original description	1.21
20.1	stress.biotic	orange1.1g002780m|pacid:18114135	Transcript	moderately similar to ( 312) AT3G07040 | Symbols: RPM1, RPS3 | RPM1 (RESISTANCE TO P. SYRINGAE PV MACULICOLA 1); nucleotide binding / protein binding | chr3:2226244-2229024 REVERSEmoderately similar to ( 375) loc_os08g32880 12008.m07280 protein disease resistance protein RPM1, putativeNB-ARC no original description	1.03
20.1	stress.biotic	orange1.1g045716m|pacid:18098525	Transcript	moderately similar to ( 267) AT4G24180 | Symbols: | FUNCTIONS IN: molecular_function unknown; INVOLVED IN: response to other organism; LOCATED IN: endomembrane system; CONTAINS InterPro DOMAIN/s: Thaumatin, pathogenesis-related (InterPro:IPR001938); BEST Arabidopsis thaliana protein match is: thaumatin, putative (TAIR:AT4G38660.2); Has 1060 Blast hits to 1045 proteins in 143 species: Archae - 0; …	2.13
34.12	transport.metal	orange1.1g014759m|pacid:18097089	Transcript	moderately similar to ( 446) AT1G10970 | Symbols: ZIP4, ATZIP4 | ZIP4 (ZINC TRANSPORTER 4 PRECURSOR); cation transmembrane transporter/ copper ion transmembrane transporter | chr1:3665201-3666933 REVERSEmoderately similar to ( 295) loc_os06g37010 12006.m08236 protein zinc transporter 4, chloroplast precursor, putative, expressedZip no original description	1.92		1.2
20.1	stress.biotic	orange1.1g041217m|pacid:18122054	Transcript	moderately similar to ( 278) AT4G19810 | Symbols: | glycosyl hydrolase family 18 protein | chr4:10764151-10765753 REVERSEweakly similar to ( 152) loc_os11g27400 12011.m06659 protein chitinase-3-like protein 1 precursor, putative, expressedGlyco_18 Glyco_hydro_18 ChiA no original description	1.41
20.1	stress.biotic	orange1.1g007979m|pacid:18110735	Transcript	weakly similar to ( 200) AT3G14470 | Symbols: | disease resistance protein (NBS-LRR class), putative | chr3:4857940-4861104 FORWARDmoderately similar to ( 209) loc_os07g17230 12007.m06164 protein disease resistance protein, putative, expressed no original description	-1.13
20.1	stress.biotic	orange1.1g041298m|pacid:18129568	Transcript	weakly similar to ( 175) AT5G17540 | Symbols: | transferase family protein | chr5:5782061-5783682 REVERSEweakly similar to ( 176) loc_os10g35950 12010.m06411 protein 10-deacetylbaccatin III 10-O-acetyltransferase, putative, expressedTransferase no original description	-4.169	-1
20.1	stress.biotic	orange1.1g037222m|pacid:18093006	Transcript	highly similar to ( 555) AT5G63020 | Symbols: | disease resistance protein (CC-NBS-LRR class), putative | chr5:25283252-25286002 REVERSEmoderately similar to ( 371) loc_os01g57870 12001.m150747 protein disease resistance protein RPS2, putative, expressedNB-ARC no original description	1.54
20.1	stress.biotic	orange1.1g043511m|pacid:18126855	Transcript	moderately similar to ( 386) AT5G24090 | Symbols: | acidic endochitinase (CHIB1) | chr5:8143805-8145153 REVERSEmoderately similar to ( 404) CHLY_HEVBR Hevamine-A precursor [Includes: Chitinase (EC 3.2.1.14); Lysozyme (EC 3.2.1.17)] - Hevea brasiliensis (Para rubber tree)moderately similar to ( 343) loc_os07g19040 12007.m06343 protein acidic endochitinase precursor, putativeGlyco_hydro_18 no origi…	-1.213
20.1	stress.biotic	orange1.1g026315m|pacid:18099736	Transcript	moderately similar to ( 299) AT3G12500 | Symbols: ATHCHIB, PR3, PR-3, CHI-B, B-CHI | ATHCHIB (ARABIDOPSIS THALIANA BASIC CHITINASE); chitinase | chr3:3962501-3963945 REVERSEmoderately similar to ( 295) CHI1_TOBAC Endochitinase A precursor (EC 3.2.1.14) (CHN-A) - Nicotiana tabacum (Common tobacco)moderately similar to ( 270) loc_os06g51060 12006.m09629 protein basic endochitinase 1 precursor, puta…	3.87
20.1	stress.biotic	orange1.1g000964m|pacid:18110904	Transcript	moderately similar to ( 417) AT3G14470 | Symbols: | disease resistance protein (NBS-LRR class), putative | chr3:4857940-4861104 FORWARDhighly similar to ( 531) loc_os05g41290 12005.m08304 protein disease resistance RPP13-like protein 1, putative, expressedNB-ARC no original description	-2.466
20.1	stress.biotic	orange1.1g000983m|pacid:18110905	Transcript	moderately similar to ( 417) AT3G14470 | Symbols: | disease resistance protein (NBS-LRR class), putative | chr3:4857940-4861104 FORWARDhighly similar to ( 531) loc_os05g41290 12005.m08304 protein disease resistance RPP13-like protein 1, putative, expressedNB-ARC no original description	-2.533
20.1	stress.biotic	orange1.1g047503m|pacid:18124081	Transcript	moderately similar to ( 408) AT3G07040 | Symbols: RPM1, RPS3 | RPM1 (RESISTANCE TO P. SYRINGAE PV MACULICOLA 1); nucleotide binding / protein binding | chr3:2226244-2229024 REVERSEmoderately similar to ( 474) loc_os08g32880 12008.m07280 protein disease resistance protein RPM1, putativeNB-ARC no original description	1.57
20.1	stress.biotic	orange1.1g023881m|pacid:18120293	Transcript	moderately similar to ( 227) AT4G11650 | Symbols: ATOSM34 | ATOSM34 (osmotin 34) | chr4:7025127-7026113 REVERSEmoderately similar to ( 216) P21_SOYBN Protein P21 - Glycine max (Soybean)moderately similar to ( 211) loc_os03g46070 12003.m09627 protein protein P21, putative, expressedThaumatin THN no original description	-1.353
20.1.3	stress.biotic.signalling	orange1.1g007278m|pacid:18132382	Transcript	moderately similar to ( 441) AT3G48090 | Symbols: EDS1 | EDS1 (enhanced disease susceptibility 1); lipase/ signal transducer/ triacylglycerol lipase | chr3:17755553-17757292 REVERSEmoderately similar to ( 484) loc_os09g22450 12009.m05451 protein EDS1-like protein, putative, expressed no original description	5.95
20.1.7	stress.biotic.PR-proteins	orange1.1g040774m|pacid:18125602	Transcript	weakly similar to ( 189) AT4G27220 | Symbols: | disease resistance protein (NBS-LRR class), putative | chr4:13633953-13636712 REVERSEweakly similar to ( 163) loc_os11g29090 12011.m06821 protein NB-ARC domain containing protein no original description	1.67		1.8
20.1.7	stress.biotic.PR-proteins	orange1.1g029641m|pacid:18118285	Transcript	weakly similar to ( 179) AT1G58170 | Symbols: | disease resistance-responsive protein-related / dirigent protein-related | chr1:21536188-21536745 FORWARDweakly similar to ( 170) loc_os11g07830 12011.m04979 protein dirigent-like protein pDIR9, putative, expressedDirigent no original description	5.87	1.8	2.2
20.1.7	stress.biotic.PR-proteins	orange1.1g039149m|pacid:18122299	Transcript	moderately similar to ( 303) AT5G63020 | Symbols: | disease resistance protein (CC-NBS-LRR class), putative | chr5:25283252-25286002 REVERSEmoderately similar to ( 225) loc_os01g57870 12001.m150747 protein disease resistance protein RPS2, putative, expressed no original description	1.01
20.1.7	stress.biotic.PR-proteins	orange1.1g038494m|pacid:18119447	Transcript	moderately similar to ( 219) AT4G27190 | Symbols: | disease resistance protein (NBS-LRR class), putative | chr4:13620977-13623934 REVERSEweakly similar to ( 196) loc_os01g72680 12001.m13302 protein disease resistance protein RPS2, putativeNB-ARC no original description	3.21
20.1.7	stress.biotic.PR-proteins	orange1.1g004993m|pacid:18130224	Transcript	moderately similar to ( 317) AT5G17680 | Symbols: | disease resistance protein (TIR-NBS-LRR class), putative | chr5:5822999-5827153 FORWARDweakly similar to ( 102) loc_os12g29280 12012.m06742 protein disease resistance protein RGA3, putative, expressedNB-ARC no original description	2.65
20.1.7	stress.biotic.PR-proteins	orange1.1g005834m|pacid:18111898	Transcript	moderately similar to ( 204) AT4G27190 | Symbols: | disease resistance protein (NBS-LRR class), putative | chr4:13620977-13623934 REVERSEmoderately similar to ( 202) loc_os11g29090 12011.m06821 protein NB-ARC domain containing proteinNB-ARC no original description	2.37
20.1.7	stress.biotic.PR-proteins	orange1.1g007656m|pacid:18130370	Transcript	weakly similar to ( 145) AT1G12290 | Symbols: | disease resistance protein (CC-NBS-LRR class), putative | chr1:4178593-4181121 REVERSEweakly similar to ( 106) loc_os01g57870 12001.m150747 protein disease resistance protein RPS2, putative, expressed no original description	1.8
20.1.7	stress.biotic.PR-proteins	orange1.1g000802m|pacid:18126981	Transcript	highly similar to ( 654) AT5G17680 | Symbols: | disease resistance protein (TIR-NBS-LRR class), putative | chr5:5822999-5827153 FORWARDweakly similar to ( 122) loc_os01g15580 12001.m08156 protein disease resistance protein RGA2, putative, expressedNB-ARC TIR TIR no original description	1.19
20.1.7	stress.biotic.PR-proteins	orange1.1g002125m|pacid:18134289	Transcript	moderately similar to ( 326) AT5G17680 | Symbols: | disease resistance protein (TIR-NBS-LRR class), putative | chr5:5822999-5827153 FORWARDvery weakly similar to (97.8) loc_os12g29280 12012.m06742 protein disease resistance protein RGA3, putative, expressedNB-ARC TIR TIR no original description	1.22
20.1.7	stress.biotic.PR-proteins	orange1.1g010089m|pacid:18098349	Transcript	moderately similar to ( 304) AT5G63020 | Symbols: | disease resistance protein (CC-NBS-LRR class), putative | chr5:25283252-25286002 REVERSEmoderately similar to ( 240) loc_os01g57870 12001.m150747 protein disease resistance protein RPS2, putative, expressedNB-ARC no original description	1.02
20.1.7.6.1	stress.biotic.PR-proteins.proteinase inhibitors.trypsin inhibitor	orange1.1g027419m|pacid:18105534	Transcript	weakly similar to ( 107) AT1G17860 | Symbols: | trypsin and protease inhibitor family protein / Kunitz family protein | chr1:6149343-6149933 FORWARDSTI Kunitz_legume STI no original description	2.35		3.1
20.1.7.6.1	stress.biotic.PR-proteins.proteinase inhibitors.trypsin inhibitor	orange1.1g004469m|pacid:18132969	Transcript	highly similar to ( 737) AT1G72500 | Symbols: | inter-alpha-trypsin inhibitor heavy chain-related | chr1:27295336-27298556 REVERSEhighly similar to ( 660) loc_os07g42280 12007.m08463 protein von Willebrand factor type A domain containing protein, expressedvWA_interalpha_trypsin_inhibitor vWFA vWA_subgroup no original description	1.69
20.1.7.6.1	stress.biotic.PR-proteins.proteinase inhibitors.trypsin inhibitor	orange1.1g031474m|pacid:18117825	Transcript	very weakly similar to (83.2) AT1G17860 | Symbols: | trypsin and protease inhibitor family protein / Kunitz family protein | chr1:6149343-6149933 FORWARDSTI STI Kunitz_legume no original description	4.46
20.2	stress.abiotic	orange1.1g025038m|pacid:18137566	Transcript	moderately similar to ( 285) AT2G45130 | Symbols: ATSPX3, SPX3 | SPX3 (SPX DOMAIN GENE 3) | chr2:18606489-18607754 FORWARDmoderately similar to ( 241) loc_os03g29250 12003.m08200 protein ids4-like protein, putative, expressedSPX no original description	1.21
26.3	misc.gluco-, galacto- and mannosidases	orange1.1g015605m|pacid:18137596	Transcript	highly similar to ( 531) AT1G02850 | Symbols: BGLU11 | BGLU11 (BETA GLUCOSIDASE 11); catalytic/ cation binding / hydrolase, hydrolyzing O-glycosyl compounds | chr1:630569-633085 FORWARDmoderately similar to ( 287) MYRA_SINAL Myrosinase MA1 (EC 3.2.1.147) (Sinigrinase) (Thioglucosidase) - Sinapis alba (White mustard) (Brassica hirta)moderately similar to ( 450) loc_os05g30250 12005.m083706 protein…	-1.246
20.2.1	stress.abiotic.heat	orange1.1g028960m|pacid:18134524	Transcript	moderately similar to ( 263) AT2G20560 | Symbols: | DNAJ heat shock family protein | chr2:8848353-8849815 REVERSEvery weakly similar to (87.8) DNJH_CUCSA DnaJ protein homolog (DNAJ-1) - Cucumis sativus (Cucumber)moderately similar to ( 254) loc_os05g48810 12005.m27974 protein dnaJ homolog subfamily B member 5, putative, expressedDnaJ no original description	3.27	1.8	2.1
29.4	protein.postranslational modification	orange1.1g017373m|pacid:18105079	Transcript	moderately similar to ( 222) AT5G59220 | Symbols: | protein phosphatase 2C, putative / PP2C, putative | chr5:23894672-23896497 REVERSEmoderately similar to ( 271) loc_os01g46760 12001.m10873 protein protein phosphatase 2C ABI1, putative, expressedPP2Cc PP2Cc PP2C PTC1 no original description	1.39	1.8
20.2.1	stress.abiotic.heat	orange1.1g014903m|pacid:18111714	Transcript	highly similar to ( 564) AT3G44110 | Symbols: ATJ3, ATJ | ATJ3; protein binding | chr3:15869179-15871059 REVERSEhighly similar to ( 597) DNJH_CUCSA DnaJ protein homolog (DNAJ-1) - Cucumis sativus (Cucumber)highly similar to ( 605) loc_os03g44620 12003.m34900 protein dnaJ protein, putative, expressedDnaJ PRK10767 DnaJ_CXXCXGXG DnaJ PRK10266 DnaJ no original description	1.6
20.2.1	stress.abiotic.heat	orange1.1g005955m|pacid:18118613	Transcript	nearly identical (1079) AT5G42020 | Symbols: BIP | BIP2; ATP binding | chr5:16807697-16810480 REVERSEnearly identical (1104) BIP5_TOBAC Luminal-binding protein 5 precursor (BiP 5) (78 kDa glucose-regulated protein homolog 5) (GRP 78-5) - Nicotiana tabacum (Common tobacco)nearly identical (1014) loc_os02g02410 12002.m05590 protein luminal-binding protein 3 precursor, putative, expressedHSP70 dnaK …	-1.184
20.2.1	stress.abiotic.heat	orange1.1g019486m|pacid:18127415	Transcript	moderately similar to ( 413) AT2G42750 | Symbols: | DNAJ heat shock N-terminal domain-containing protein | chr2:17793404-17795419 FORWARDmoderately similar to ( 385) loc_os01g53020 12001.m11474 protein electron transporter/ heat shock protein binding protein, putative, expressed no original description	1.95
20.2.1	stress.abiotic.heat	orange1.1g024177m|pacid:18094475	Transcript	moderately similar to ( 335) AT2G35720 | Symbols: | DNAJ heat shock N-terminal domain-containing protein | chr2:15016883-15019866 FORWARDmoderately similar to ( 337) loc_os10g36370 12010.m06447 protein chaperone protein dnaJ 13, putative, expressed no original description	-1.296
20.2.1	stress.abiotic.heat	orange1.1g029160m|pacid:18123386	Transcript	moderately similar to ( 234) AT5G54660 | Symbols: | heat shock protein-related | chr5:22203950-22204986 FORWARDweakly similar to ( 162) loc_os05g42120 12005.m08385 protein expressed protein no original description	2.01
20.2.1	stress.abiotic.heat	orange1.1g032067m|pacid:18136362	Transcript	weakly similar to ( 112) AT1G56300 | Symbols: | DNAJ heat shock N-terminal domain-containing protein | chr1:21079022-21080168 REVERSEweakly similar to ( 108) loc_os03g18870 12003.m07307 protein chaperone protein dnaJ, putative, expressedDnaJ DnaJ no original description	1.97
20.2.1	stress.abiotic.heat	orange1.1g035755m|pacid:18136203	Transcript	very weakly similar to (94.0) AT3G62190 | Symbols: | DNAJ heat shock N-terminal domain-containing protein | chr3:23021146-23022080 FORWARD no original description	1.12
20.2.1	stress.abiotic.heat	orange1.1g003827m|pacid:18121551	Transcript	nearly identical (1190) AT2G04030 | Symbols: CR88 | CR88; ATP binding | chr2:1281983-1285909 FORWARDhighly similar to ( 535) HSP83_IPONI Heat shock protein 83 - Ipomoea nil (Japanese morning glory) (Pharbitis nil)nearly identical (1138) loc_os09g29840 12009.m06135 protein endoplasmin precursor, putative, expressedPRK05218 HtpG HSP90 no original description	-1.759
20.2.1	stress.abiotic.heat	orange1.1g022539m|pacid:18101970	Transcript	moderately similar to ( 365) AT1G59725 | Symbols: | DNAJ heat shock protein, putative | chr1:21950738-21952210 FORWARDvery weakly similar to (99.8) DNJH_CUCSA DnaJ protein homolog (DNAJ-1) - Cucumis sativus (Cucumber)moderately similar to ( 264) loc_os08g28700 12008.m06875 protein dnaJ homolog subfamily B member 1, putative, expressedDnaJ DnaJ PRK10767 PRK10266 CbpA DnaJ_C DnaJ no original descri…	1.14
20.2.1	stress.abiotic.heat	orange1.1g005099m|pacid:18116821	Transcript	nearly identical (1001) AT4G24280 | Symbols: cpHsc70-1 | cpHsc70-1 (chloroplast heat shock protein 70-1); ATP binding | chr4:12590094-12593437 FORWARDnearly identical (1014) HSP7S_PEA Stromal 70 kDa heat shock-related protein, chloroplast precursor - Pisum sativum (Garden pea)highly similar to ( 988) loc_os05g23740 12005.m06668 protein stromal 70 kDa heat shock-related protein, chloroplast precur…	-1.296
20.2.1	stress.abiotic.heat	orange1.1g027900m|pacid:18102788	Transcript	very weakly similar to (80.1) HS21C_PEA Small heat shock protein, chloroplast precursor - Pisum sativum (Garden pea)very weakly similar to ( 100) loc_os05g23140 12005.m06609 protein retrotransposon protein, putative, unclassified, expressed no original description	-1.702
20.2.1	stress.abiotic.heat	orange1.1g005321m|pacid:18118793	Transcript	nearly identical (1075) AT5G52640 | Symbols: HSP81-1, ATHS83, HSP81.1, HSP83, ATHSP90.1 | ATHSP90.1 (HEAT SHOCK PROTEIN 90.1); ATP binding / unfolded protein binding | chr5:21352542-21355147 FORWARDnearly identical (1077) HSP83_IPONI Heat shock protein 83 - Ipomoea nil (Japanese morning glory) (Pharbitis nil)nearly identical (1025) loc_os04g01740 12004.m05490 protein heat shock protein 82, putati…	5.51	1.6
20.2.2	stress.abiotic.cold	orange1.1g041485m|pacid:18111432	Transcript	weakly similar to ( 186) AT3G53990 | Symbols: | universal stress protein (USP) family protein | chr3:19989658-19991019 REVERSEweakly similar to ( 187) loc_os01g63010 12001.m12419 protein USP family protein, putative, expressedUsp USP_Like no original description	1.09
20.2.2	stress.abiotic.cold	orange1.1g023810m|pacid:18125389	Transcript	weakly similar to ( 162) AT5G23950 | Symbols: | C2 domain-containing protein | chr5:8082789-8083448 FORWARDweakly similar to ( 142) loc_os08g44850 12008.m08457 protein SRC2, putative, expressed no original description	1.73
20.2.3	stress.abiotic.drought/salt	orange1.1g027247m|pacid:18137069	Transcript	weakly similar to ( 156) AT3G06760 | Symbols: | INVOLVED IN: response to water deprivation; EXPRESSED IN: 24 plant structures; EXPRESSED DURING: 15 growth stages; CONTAINS InterPro DOMAIN/s: Drought induced 19 (InterPro:IPR008598); BEST Arabidopsis thaliana protein match is: HRB1 (HYPERSENSITIVE TO RED AND BLUE); protein binding (TAIR:AT5G49230.1). | chr3:2132971-2134355 FORWARDweakly similar to …	-1.979
20.2.3	stress.abiotic.drought/salt	orange1.1g031555m|pacid:18126575	Transcript	weakly similar to ( 126) AT2G41430 | Symbols: ERD15, LSR1, CID1 | ERD15 (EARLY RESPONSIVE TO DEHYDRATION 15); protein binding | chr2:17269736-17270314 FORWARD no original description	-2.85
20.2.3	stress.abiotic.drought/salt	orange1.1g031469m|pacid:18126574	Transcript	weakly similar to ( 125) AT2G41430 | Symbols: ERD15, LSR1, CID1 | ERD15 (EARLY RESPONSIVE TO DEHYDRATION 15); protein binding | chr2:17269736-17270314 FORWARD no original description	-2.964
20.2.3	stress.abiotic.drought/salt	orange1.1g027149m|pacid:18137068	Transcript	weakly similar to ( 156) AT3G06760 | Symbols: | INVOLVED IN: response to water deprivation; EXPRESSED IN: 24 plant structures; EXPRESSED DURING: 15 growth stages; CONTAINS InterPro DOMAIN/s: Drought induced 19 (InterPro:IPR008598); BEST Arabidopsis thaliana protein match is: HRB1 (HYPERSENSITIVE TO RED AND BLUE); protein binding (TAIR:AT5G49230.1). | chr3:2132971-2134355 FORWARDweakly similar to …	-1.61
20.2.3	stress.abiotic.drought/salt	orange1.1g004125m|pacid:18112143	Transcript	nearly identical (1152) AT4G22120 | Symbols: | early-responsive to dehydration protein-related / ERD protein-related | chr4:11715976-11719144 REVERSEnearly identical (1078) loc_os01g35050 12001.m150613 protein HYP1, putative, expressedDUF221 COG5594 no original description	-1.496
20.2.4	stress.abiotic.touch/wounding	orange1.1g041268m|pacid:18122335	Transcript	weakly similar to ( 123) AT3G10985 | Symbols: SAG20, WI12, ATWI-12 | SAG20 (SENESCENCE ASSOCIATED GENE 20) | chr3:3442776-3443108 FORWARDweakly similar to ( 127) WUN1_SOLTU Wound-induced protein 1 - Solanum tuberosum (Potato)weakly similar to ( 101) loc_os05g27580 12005.m07046 protein wound-induced protein WI12 containing proteinWI12 no original description	-1.544
20.2.99	stress.abiotic.unspecified	orange1.1g032761m|pacid:18115224	Transcript	very weakly similar to (87.8) AT2G30370 | Symbols: | allergen-related | chr2:12940577-12942167 REVERSEvery weakly similar to (80.1) loc_os05g39880 12005.m08165 protein expressed protein no original description	2.21
20.2.99	stress.abiotic.unspecified	orange1.1g038899m|pacid:18105984	Transcript	weakly similar to ( 105) AT4G14723 | Symbols: | FUNCTIONS IN: molecular_function unknown; INVOLVED IN: biological_process unknown; LOCATED IN: cellular_component unknown; BEST Arabidopsis thaliana protein match is: allergen-related (TAIR:AT3G22820.1); Has 130 Blast hits to 130 proteins in 11 species: Archae - 0; Bacteria - 0; Metazoa - 0; Fungi - 0; Plants - 130; Viruses - 0; Other Eukaryotes - 0…	1.69
20.2.99	stress.abiotic.unspecified	orange1.1g031775m|pacid:18095795	Transcript	weakly similar to ( 111) AT1G14930 | Symbols: | major latex protein-related / MLP-related | chr1:5152465-5153035 REVERSEBet_v_I no original description	1.53
20.2.99	stress.abiotic.unspecified	orange1.1g048527m|pacid:18095881	Transcript	weakly similar to ( 109) AT1G70830 | Symbols: | MLP28 (MLP-LIKE PROTEIN 28) | chr1:26710203-26711395 REVERSEBet_v_I no original description	1.23
20.2.99	stress.abiotic.unspecified	orange1.1g028365m|pacid:18133057	Transcript	moderately similar to ( 251) AT1G72610 | Symbols: GLP1, ATGER1, GER1 | GER1 (GERMIN-LIKE PROTEIN 1); oxalate oxidase | chr1:27339302-27339928 REVERSEmoderately similar to ( 256) AB19A_PRUPE Auxin-binding protein ABP19a precursor - Prunus persica (Peach)moderately similar to ( 246) loc_os08g35760 12008.m07565 protein auxin-binding protein ABP20 precursor, putative, expressedCupin_1 no original des…	-1.317
20.1.2	stress.biotic.receptors	orange1.1g030514m|pacid:18119169	Transcript	weakly similar to ( 114) AT2G20142 | Symbols: | transmembrane receptor | chr2:8695387-8696566 FORWARD no original description	2.91		1.5
20.1.3	stress.biotic.signalling	orange1.1g026462m|pacid:18132955	Transcript	very weakly similar to (92.0) AT1G19180 | Symbols: TIFY10A | JAZ1 (JASMONATE-ZIM-DOMAIN PROTEIN 1); protein binding | chr1:6622708-6623271 FORWARD no original description	-6.16		1.1
21.1	redox.thioredoxin	orange1.1g030870m|pacid:18100173	Transcript	weakly similar to ( 183) AT2G15570 | Symbols: ATHM3, ATM3 | thioredoxin M-type 3, chloroplast (TRX-M3) | chr2:6791556-6792902 REVERSEweakly similar to ( 119) TRXM_PEA Thioredoxin M-type, chloroplast precursor (TRX-M) - Pisum sativum (Garden pea)weakly similar to ( 120) loc_os04g35150 12004.m08605 protein thioredoxin family proteinThioredoxin TRX_family trxA PRK10996 no original description	-2.703
21.1	redox.thioredoxin	orange1.1g030114m|pacid:18118192	Transcript	weakly similar to ( 179) AT5G06690 | Symbols: WCRKC1 | WCRKC1 (WCRKC THIOREDOXIN 1) | chr5:2060852-2061956 REVERSEweakly similar to ( 142) loc_os02g53400 12002.m10369 protein thioredoxin-like 5, chloroplast precursor, putative, expressed no original description	-3.061	3.4
21.1	redox.thioredoxin	orange1.1g016820m|pacid:18098878	Transcript	highly similar to ( 504) AT4G35460 | Symbols: ATNTRB, NTRB, NTR1 | NTRB (NADPH-DEPENDENT THIOREDOXIN REDUCTASE B); thioredoxin-disulfide reductase | chr4:16842218-16843740 FORWARDmoderately similar to ( 470) loc_os02g48290 12002.m09863 protein thioredoxin reductase 2, putative, expressedTrxB PRK10262 AhpF Pyr_redox_2 PRK11749 PRK12831 no original description	-2.723
21.1	redox.thioredoxin	orange1.1g030784m|pacid:18100172	Transcript	weakly similar to ( 185) AT2G15570 | Symbols: ATHM3, ATM3 | thioredoxin M-type 3, chloroplast (TRX-M3) | chr2:6791556-6792902 REVERSEweakly similar to ( 116) TRXM_PEA Thioredoxin M-type, chloroplast precursor (TRX-M) - Pisum sativum (Garden pea)weakly similar to ( 120) loc_os04g35150 12004.m08605 protein thioredoxin family proteinThioredoxin TRX_family trxA PRK10996 no original description	-2.516
21.1	redox.thioredoxin	orange1.1g041160m|pacid:18116936	Transcript	moderately similar to ( 235) AT3G06730 | Symbols: | thioredoxin family protein | chr3:2124276-2125845 FORWARDmoderately similar to ( 201) loc_os08g29110 12008.m06915 protein thioredoxin, putative, expressed no original description	-2.217
21.1	redox.thioredoxin	orange1.1g040420m|pacid:18119134	Transcript	weakly similar to ( 135) AT5G51010 | Symbols: | rubredoxin family protein | chr5:20744615-20745344 FORWARDweakly similar to ( 128) loc_os11g32500 12011.m07151 protein rubredoxin family protein, expressed no original description	-1.213
21.1	redox.thioredoxin	orange1.1g029703m|pacid:18118191	Transcript	weakly similar to ( 197) AT5G06690 | Symbols: WCRKC1 | WCRKC1 (WCRKC THIOREDOXIN 1) | chr5:2060852-2061956 REVERSEweakly similar to ( 160) loc_os02g53400 12002.m10369 protein thioredoxin-like 5, chloroplast precursor, putative, expressed no original description	-3.097	3.2
21.1	redox.thioredoxin	orange1.1g030928m|pacid:18092498	Transcript	weakly similar to ( 173) AT1G76760 | Symbols: ATY1, TRX-Y1 | ATY1 (ARABIDOPSIS THIOREDOXIN Y1); electron carrier/ protein disulfide oxidoreductase | chr1:28811873-28812948 REVERSEvery weakly similar to (91.7) TRXM_CHLRE Thioredoxin M-type, chloroplast precursor (TRX-M) (Thioredoxin CH2) - Chlamydomonas reinhardtiiweakly similar to ( 163) loc_os01g73234 12001.m150920 protein thioredoxin-like prote…	-1.199
21.1	redox.thioredoxin	orange1.1g023089m|pacid:18130423	Transcript	moderately similar to ( 256) AT5G61440 | Symbols: ACHT5 | ACHT5 (ATYPICAL CYS HIS RICH THIOREDOXIN 5) | chr5:24707658-24708684 FORWARDmoderately similar to ( 251) loc_os03g21000 12003.m35200 protein thioredoxin-like 1, putative, expressed no original description	-1.927
21.2.1	redox.ascorbate and glutathione.ascorbate	orange1.1g013829m|pacid:18107935	Transcript	highly similar to ( 584) AT1G77490 | Symbols: TAPX | TAPX (THYLAKOIDAL ASCORBATE PEROXIDASE); L-ascorbate peroxidase | chr1:29117688-29120046 FORWARDhighly similar to ( 541) APX8_ORYSA Probable L-ascorbate peroxidase 8, chloroplast precursor (EC 1.11.1.11) (OsAPx08) - Oryza sativa (Rice)highly similar to ( 541) loc_os02g34810 12002.m08570 protein OsAPx8 - Thylakoid-bound Ascorbate Peroxidase enco…	-1.283
21.2.1	redox.ascorbate and glutathione.ascorbate	orange1.1g025582m|pacid:18097238	Transcript	moderately similar to ( 401) AT1G07890 | Symbols: APX1, CS1 | APX1 (ascorbate peroxidase 1); L-ascorbate peroxidase | chr1:2438005-2439435 FORWARDmoderately similar to ( 392) APX1_PEA L-ascorbate peroxidase, cytosolic (EC 1.11.1.11) (AP) (PsAPx01) - Pisum sativum (Garden pea)moderately similar to ( 388) loc_os03g17690 12003.m101302 protein OsAPx1 - Cytosolic Ascorbate Peroxidase encoding gene, ex…	-1.123
21.2.1	redox.ascorbate and glutathione.ascorbate	orange1.1g029503m|pacid:18107921	Transcript	moderately similar to ( 317) AT4G09010 | Symbols: APX4 | APX4 (ASCORBATE PEROXIDASE 4); heme binding / peroxidase | chr4:5777502-5779338 REVERSEmoderately similar to ( 311) loc_os04g51300 12004.m10026 protein L-ascorbate peroxidase, chloroplast precursor, putative, expressed no original description	-2.173
21.2.1	redox.ascorbate and glutathione.ascorbate	orange1.1g024904m|pacid:18097232	Transcript	moderately similar to ( 394) AT1G07890 | Symbols: APX1, CS1 | APX1 (ascorbate peroxidase 1); L-ascorbate peroxidase | chr1:2438005-2439435 FORWARDmoderately similar to ( 384) APX1_PEA L-ascorbate peroxidase, cytosolic (EC 1.11.1.11) (AP) (PsAPx01) - Pisum sativum (Garden pea)moderately similar to ( 380) loc_os03g17690 12003.m101302 protein OsAPx1 - Cytosolic Ascorbate Peroxidase encoding gene, ex…	-1.169
21.2.1	redox.ascorbate and glutathione.ascorbate	orange1.1g026971m|pacid:18097239	Transcript	moderately similar to ( 351) AT1G07890 | Symbols: APX1, CS1 | APX1 (ascorbate peroxidase 1); L-ascorbate peroxidase | chr1:2438005-2439435 FORWARDmoderately similar to ( 337) APX1_PEA L-ascorbate peroxidase, cytosolic (EC 1.11.1.11) (AP) (PsAPx01) - Pisum sativum (Garden pea)moderately similar to ( 335) loc_os07g49400 12007.m29412 protein OsAPx2 - Cytosolic Ascorbate Peroxidase encoding gene, exp…	-1.175
21.2.1	redox.ascorbate and glutathione.ascorbate	orange1.1g016584m|pacid:18107939	Transcript	highly similar to ( 512) AT1G77490 | Symbols: TAPX | TAPX (THYLAKOIDAL ASCORBATE PEROXIDASE); L-ascorbate peroxidase | chr1:29117688-29120046 FORWARDmoderately similar to ( 482) APX6_ORYSA Probable L-ascorbate peroxidase 6, chloroplast precursor (EC 1.11.1.11) (OsAPx06) - Oryza sativa (Rice)moderately similar to ( 482) loc_os12g07820 12012.m04769 protein OsAPx6 - Stromal Ascorbate Peroxidase enco…	-1.294
21.2.1	redox.ascorbate and glutathione.ascorbate	orange1.1g019824m|pacid:18113367	Transcript	moderately similar to ( 372) AT4G32320 | Symbols: APX6 | APX6; L-ascorbate peroxidase/ heme binding / peroxidase | chr4:15602777-15605234 FORWARDweakly similar to ( 142) APX4_ORYSA Probable L-ascorbate peroxidase 4 (EC 1.11.1.11) (OsAPx04) - Oryza sativa (Rice)moderately similar to ( 316) loc_os08g41090 12008.m08087 protein L-ascorbate peroxidase 4, putative, expressedascorbate_peroxidase plant_p…	-1.822
21.2.1.2	redox.ascorbate and glutathione.ascorbate.GDP-L-galactose-hexose-1-phosphate guanyltransferase	orange1.1g040147m|pacid:18131201	Transcript	highly similar to ( 541) AT4G26850 | Symbols: VTC2 | VTC2 (vitamin c defective 2); GDP-D-glucose phosphorylase/ GDP-galactose:glucose-1-phosphate guanyltransferase/ GDP-galactose:mannose-1-phosphate guanyltransferase/ GDP-galactose:myoinositol-1-phosphate guanyltransferase/ galactose-1-phosphate guanylyltra | chr4:13499262-13501145 REVERSEhighly similar to ( 568) loc_os12g08810 12012.m04867 prote…	-3.785
21.2.2	redox.ascorbate and glutathione.glutathione	orange1.1g006865m|pacid:18104922	Transcript	highly similar to ( 763) AT4G29210 | Symbols: GGT4 | GGT4 (GAMMA-GLUTAMYL TRANSPEPTIDASE 4); gamma-glutamyltransferase/ glutathione gamma-glutamylcysteinyltransferase | chr4:14400990-14402752 FORWARDhighly similar to ( 650) loc_os01g05810 12001.m07212 protein gamma-glutamyltranspeptidase 1 precursor, putative, expressedG_glu_transpept Ggt ggt no original description	1.57
21.3	redox.heme	orange1.1g028987m|pacid:18103866	Transcript	moderately similar to ( 254) AT2G37970 | Symbols: SOUL-1 | SOUL-1; binding | chr2:15891027-15891704 FORWARDmoderately similar to ( 246) loc_os01g63210 12001.m12438 protein expressed proteinSOUL no original description	2.15
21.4	redox.glutaredoxins	orange1.1g038258m|pacid:18118276	Transcript	moderately similar to ( 267) AT5G03870 | Symbols: | glutaredoxin family protein | chr5:1035813-1036967 REVERSEweakly similar to ( 171) loc_os04g33680 12004.m08463 protein electron transporter, putative, expressedGRX_GRX_like no original description	-1.529
21.4	redox.glutaredoxins	orange1.1g047313m|pacid:18118037	Transcript	weakly similar to ( 191) AT5G06470 | Symbols: | glutaredoxin family protein | chr5:1974659-1975378 REVERSEweakly similar to ( 177) loc_os03g44650 12003.m09504 protein electron transporter/ thiol-disulfide exchange intermediate, putative, expressedGRX_GRX_like no original description	1.02
21.5	redox.peroxiredoxin	orange1.1g045485m|pacid:18101097	Transcript	moderately similar to ( 250) AT3G52960 | Symbols: | peroxiredoxin type 2, putative | chr3:19639699-19640403 FORWARDmoderately similar to ( 249) loc_os06g42000 12006.m08732 protein peroxiredoxin-5, mitochondrial precursor, putative, expressedPRX5_like AHP1 Redoxin PRX_family no original description	-1.631
21.5.1	redox.peroxiredoxin.BAS1	orange1.1g024201m|pacid:18117869	Transcript	moderately similar to ( 382) AT5G06290 | Symbols: 2-Cys Prx B | 2-Cys Prx B (2-Cysteine peroxiredoxin B); antioxidant/ peroxiredoxin | chr5:1919380-1921211 FORWARDmoderately similar to ( 372) BAS1_HORVU 2-cys peroxiredoxin BAS1, chloroplast precursor (EC 1.11.1.15) (Thiol-specific antioxidant protein) (Fragment) - Hordeum vulgare (Barley)moderately similar to ( 378) loc_os02g33450 12002.m100226 p…	-1.475
21.6	redox.dismutases and catalases	orange1.1g026287m|pacid:18104364	Transcript	moderately similar to ( 242) AT2G28190 | Symbols: CSD2, CZSOD2 | CSD2 (COPPER/ZINC SUPEROXIDE DISMUTASE 2); superoxide dismutase | chr2:12014548-12016303 FORWARDmoderately similar to ( 243) SODCP_PETHY Superoxide dismutase [Cu-Zn], chloroplast precursor (EC 1.15.1.1) - Petunia hybrida (Petunia)moderately similar to ( 234) loc_os08g44770 12008.m080238 protein superoxide dismutase, chloroplast prec…	-3.81		-1.1
21.6	redox.dismutases and catalases	orange1.1g031837m|pacid:18116097	Transcript	weakly similar to ( 190) AT1G08830 | Symbols: CSD1 | CSD1 (COPPER/ZINC SUPEROXIDE DISMUTASE 1); superoxide dismutase | chr1:2827700-2829053 FORWARDweakly similar to ( 198) SODC1_MESCR Superoxide dismutase [Cu-Zn] 1 (EC 1.15.1.1) - Mesembryanthemum crystallinum (Common ice plant)moderately similar to ( 216) loc_os03g22810 12003.m35223 protein superoxide dismutase 1, putative, expressedSod_Cu Cu-Zn…	-1.925
21.6	redox.dismutases and catalases	orange1.1g025006m|pacid:18121805	Transcript	moderately similar to ( 385) AT5G23310 | Symbols: FSD3 | FSD3 (FE SUPEROXIDE DISMUTASE 3); superoxide dismutase | chr5:7850624-7852241 FORWARDmoderately similar to ( 226) SODF_NICPL Superoxide dismutase [Fe], chloroplast (EC 1.15.1.1) (Fragment) - Nicotiana plumbaginifolia (Leadwort-leaved tobacco)moderately similar to ( 333) loc_os06g05110 12006.m31976 protein superoxide dismutase, chloroplast, …	-1.242
21.6	redox.dismutases and catalases	orange1.1g044386m|pacid:18092254	Transcript	highly similar to ( 794) AT4G35090 | Symbols: CAT2 | CAT2 (CATALASE 2); catalase | chr4:16701105-16703215 REVERSEhighly similar to ( 819) CATA1_GOSHI Catalase isozyme 1 (EC 1.11.1.6) - Gossypium hirsutum (Upland cotton)highly similar to ( 816) loc_os03g03910 12003.m34998 protein catalase-1, putative, expressedcatalase Catalase KatE katE no original description	-2.283
21.6	redox.dismutases and catalases	orange1.1g022078m|pacid:18119208	Transcript	moderately similar to ( 340) AT5G51100 | Symbols: FSD2 | FSD2 (FE SUPEROXIDE DISMUTASE 2); superoxide dismutase | chr5:20773357-20775635 REVERSEmoderately similar to ( 307) SODF_SOYBN Superoxide dismutase [Fe], chloroplast precursor (EC 1.15.1.1) - Glycine max (Soybean)moderately similar to ( 229) loc_os06g02500 12006.m04983 protein superoxide dismutase, chloroplast, putative, expressedSodA PRK10…	-1.693
22.1.6	polyamine metabolism.synthesis.spermidine synthase	orange1.1g019550m|pacid:18125881	Transcript	highly similar to ( 550) AT5G19530 | Symbols: ACL5 | ACL5 (ACAULIS 5); spermine synthase/ thermospermine synthase | chr5:6589176-6591070 REVERSEweakly similar to ( 136) SPD1_PEA Spermidine synthase 1 (EC 2.5.1.16) (Putrescine aminopropyltransferase 1) (SPDSY 1) - Pisum sativum (Garden pea)moderately similar to ( 496) loc_os02g14190 12002.m06665 protein spermidine synthase, putative, expressedPRK0…	-1.294
23.1.1.10	nucleotide metabolism.synthesis.pyrimidine.CTP synthetase	orange1.1g006689m|pacid:18138888	Transcript	highly similar to ( 908) AT1G30820 | Symbols: | CTP synthase, putative / UTP--ammonia ligase, putative | chr1:10945251-10948825 REVERSEhighly similar to ( 905) loc_os01g43020 12001.m10565 protein CTP synthase, putative, expressedPRK05380 PyrG CTP_synth_N GATase1_CTP_Synthase CTGs GATase PRK06186 no original description	-1.03	1
23.1.2.7	nucleotide metabolism.synthesis.purine.SAICAR synthetase	orange1.1g014878m|pacid:18108047	Transcript	highly similar to ( 586) AT3G21110 | Symbols: PUR7, PURC | PUR7 (PURIN 7); phosphoribosylaminoimidazolesuccinocarboxamide synthase | chr3:7402696-7405273 REVERSEhighly similar to ( 534) loc_os09g29190 12009.m22124 protein phosphoribosylaminoimidazole-succinocarboxamide synthase, chloroplast precursor, putative, expressedPRK12607 SAICAR_synt_Sc SAICAR_synt SAICAR_synt PRK09362 PurC SAICAR_synt_Tm …	-1.066
23.2	nucleotide metabolism.degradation	orange1.1g002625m|pacid:18102420	Transcript	highly similar to ( 989) AT2G38280 | Symbols: FAC1, ATAMPD | FAC1 (EMBRYONIC FACTOR1); AMP deaminase | chr2:16033767-16038793 REVERSEhighly similar to ( 947) AMPD_ORYSA Probable AMP deaminase (EC 3.5.4.6) - Oryza sativa (Rice)highly similar to ( 947) loc_os07g49270 12007.m09136 protein AMP deaminase, putative, expressedAMPD A_deaminase Add ADA_AMPD no original description	1.12
23.2	nucleotide metabolism.degradation	orange1.1g008515m|pacid:18132547	Transcript	moderately similar to ( 281) AT4G19180 | Symbols: | nucleoside phosphatase family protein / GDA1/CD39 family protein | chr4:10485518-10487868 REVERSEvery weakly similar to (94.4) APY_SOLTU Apyrase precursor (EC 3.6.1.5) (ATP-diphosphatase) (Adenosine diphosphatase) (ADPase) (ATP-diphosphohydrolase) - Solanum tuberosum (Potato)moderately similar to ( 283) loc_os10g21000 12010.m05120 protein hydrol…	1.31
23.2	nucleotide metabolism.degradation	orange1.1g048388m|pacid:18125605	Transcript	highly similar to ( 642) AT5G18280 | Symbols: ATAPY2, APY2 | ATAPY2 (ARABIDOPSIS THALIANA APYRASE 2); ATPase/ nucleotide diphosphatase | chr5:6050799-6054875 REVERSEmoderately similar to ( 482) NTPA_PEA Nucleoside-triphosphatase (EC 3.6.1.15) (Nucleoside triphosphate phosphohydrolase) (NTPase) (Apyrase) - Pisum sativum (Garden pea)highly similar to ( 557) loc_os03g21120 12003.m07519 protein nucle…	-1.302
23.3.1.1	nucleotide metabolism.salvage.phosphoribosyltransferases.aprt	orange1.1g030119m|pacid:18094390	Transcript	moderately similar to ( 286) AT4G12440 | Symbols: APT4 | adenine phosphoribosyltransferase, putative | chr4:7376268-7380120 FORWARDmoderately similar to ( 262) APT1_WHEAT Adenine phosphoribosyltransferase 1 (EC 2.4.2.7) (APRT 1) - Triticum aestivum (Wheat)moderately similar to ( 293) loc_os07g30150 12007.m07285 protein adenine phosphoribosyltransferase 1, putative, expressedPRK02304 Apt PRK12560 …	1.19
23.3.3	nucleotide metabolism.salvage.NUDIX hydrolases	orange1.1g029277m|pacid:18115194	Transcript	weakly similar to ( 192) AT2G01670 | Symbols: atnudt17 | atnudt17 (Arabidopsis thaliana Nudix hydrolase homolog 17); hydrolase | chr2:296889-297818 REVERSEweakly similar to ( 167) loc_os02g50130 12002.m10047 protein nudix hydrolase 4, putative, expressedNudix_Hydrolase_9 no original description	-2.245
23.3.3	nucleotide metabolism.salvage.NUDIX hydrolases	orange1.1g020196m|pacid:18095219	Transcript	moderately similar to ( 342) AT5G19460 | Symbols: atnudt20 | atnudt20 (Arabidopsis thaliana Nudix hydrolase homolog 20); hydrolase | chr5:6563112-6565178 FORWARDmoderately similar to ( 326) loc_os09g15340 12009.m04796 protein nudix hydrolase 24, chloroplast precursor, putative, expressedNudix_hydrolase_3 no original description	1.27
23.3.3	nucleotide metabolism.salvage.NUDIX hydrolases	orange1.1g030372m|pacid:18095019	Transcript	moderately similar to ( 241) AT2G01670 | Symbols: atnudt17 | atnudt17 (Arabidopsis thaliana Nudix hydrolase homolog 17); hydrolase | chr2:296889-297818 REVERSEweakly similar to ( 168) loc_os02g50130 12002.m10047 protein nudix hydrolase 4, putative, expressedNudix_Hydrolase_9 no original description	-2.414
23.3.3	nucleotide metabolism.salvage.NUDIX hydrolases	orange1.1g016606m|pacid:18095217	Transcript	moderately similar to ( 436) AT5G19460 | Symbols: atnudt20 | atnudt20 (Arabidopsis thaliana Nudix hydrolase homolog 20); hydrolase | chr5:6563112-6565178 FORWARDmoderately similar to ( 430) loc_os09g15340 12009.m04796 protein nudix hydrolase 24, chloroplast precursor, putative, expressedNudix_hydrolase_3 no original description	1.32
23.4.1	nucleotide metabolism.phosphotransfer and pyrophosphatases.adenylate kinase	orange1.1g025937m|pacid:18123553	Transcript	moderately similar to ( 395) AT5G63400 | Symbols: ADK1 | ADK1 (ADENYLATE KINASE 1); ATP binding / adenylate kinase/ nucleobase, nucleoside, nucleotide kinase | chr5:25393502-25394817 REVERSEmoderately similar to ( 430) KAD2_ORYSA Adenylate kinase B (EC 2.7.4.3) (ATP-AMP transphosphorylase) - Oryza sativa (Rice)moderately similar to ( 430) loc_os11g20790 12011.m06153 protein adenylate kinase B, pu…	-1.011
23.4.3	nucleotide metabolism.phosphotransfer and pyrophosphatases.uridylate kinase	orange1.1g028015m|pacid:18136784	Transcript	moderately similar to ( 318) AT5G26667 | Symbols: PYR6 | PYR6; cytidylate kinase/ uridylate kinase | chr5:9276659-9278091 FORWARDvery weakly similar to (87.8) KADC_MAIZE Adenylate kinase, chloroplast (EC 2.7.4.3) (ATP-AMP transphosphorylase) - Zea mays (Maize)moderately similar to ( 304) loc_os02g53790 12002.m10408 protein uridylate kinase, putative, expressedADK ADK adk Adk adk no original descr…	-1.109
23.4.3	nucleotide metabolism.phosphotransfer and pyrophosphatases.uridylate kinase	orange1.1g019877m|pacid:18123327	Transcript	moderately similar to ( 450) AT3G18680 | Symbols: | aspartate/glutamate/uridylate kinase family protein | chr3:6427533-6429520 FORWARDmoderately similar to ( 433) loc_os01g73450 12001.m13373 protein uridylate kinase, putative, expressedAAK_UMPK-PyrH-Ec pyrH AAK_UMPK-like PyrH PRK12443 AA_kinase AAK_UMPK-PyrH-Pf AAK no original description	-1.223
23.4.10	nucleotide metabolism.phosphotransfer and pyrophosphatases.nucleoside diphosphate kinase	orange1.1g026906m|pacid:18132168	Transcript	moderately similar to ( 289) AT5G63310 | Symbols: NDPK2, NDPK1A, NDPK IA IA, NDPK IA, ATNDPK2 | NDPK2 (NUCLEOSIDE DIPHOSPHATE KINASE 2); ATP binding / nucleoside diphosphate kinase/ protein binding | chr5:25372122-25373838 REVERSEmoderately similar to ( 301) NDK2_SPIOL Nucleoside diphosphate kinase 2, chloroplast precursor (EC 2.7.4.6) (Nucleoside diphosphate kinase II) (NDK II) (NDP kinase II) (…	-1.436
23.5.2	nucleotide metabolism.deoxynucleotide metabolism.pseudouridine synthase	orange1.1g009707m|pacid:18100889	Transcript	highly similar to ( 610) AT5G14460 | Symbols: | pseudouridine synthase/ transporter | chr5:4660239-4662543 REVERSEhighly similar to ( 503) loc_os05g01750 12005.m04712 protein pseudouridylate synthase/ transporter, putative, expressedPseudoU_synth_EcTruB truB PseudoU_synth_TruB_like truB truB TruB truB truB truB truB truB truB truB truB TruB_N truB PseudoU_synth_hDyskerin PseudoU_synth_TruB_4 PRK0…	-1.04
24	Biodegradation of Xenobiotics	orange1.1g009420m|pacid:18091223	Transcript	highly similar to ( 679) AT1G75620 | Symbols: | glyoxal oxidase-related | chr1:28394951-28396594 REVERSEhighly similar to ( 608) loc_os03g15320 12003.m06969 protein glyoxal oxidase, putative, expressedGlyoxal_oxid_N DUF1929 no original description	-2.248
24.1	Biodegradation of Xenobiotics.hydroxyacylglutathione hydrolase	orange1.1g022158m|pacid:18110615	Transcript	moderately similar to ( 399) AT1G53580 | Symbols: GLX2-3, ETHE1, GLY3 | GLY3 (GLYOXALASE II 3); hydrolase/ hydroxyacylglutathione hydrolase | chr1:19991542-19993250 REVERSEmoderately similar to ( 396) loc_os01g47690 12001.m43132 protein hydroxyacylglutathione hydrolase 3, mitochondrial precursor, putative, expressedGloB no original description	-1.001
24.2	Biodegradation of Xenobiotics.lactoylglutathione lyase	orange1.1g017144m|pacid:18096428	Transcript	highly similar to ( 549) AT1G67280 | Symbols: | lactoylglutathione lyase, putative / glyoxalase I, putative | chr1:25188563-25190134 REVERSEmoderately similar to ( 434) LGUL_ORYSA Lactoylglutathione lyase (EC 4.4.1.5) (Methylglyoxalase) (Aldoketomutase) (Glyoxalase I) (Glx I) (Ketone-aldehyde mutase) (S-D-lactoylglutathione methylglyoxal lyase) (Allergen Ory s ?) (Allergen Glb33) (PP33) - Oryza s…	-1.547
25	C1-metabolism	orange1.1g030761m|pacid:18125953	Transcript	moderately similar to ( 258) AT5G56260 | Symbols: | dimethylmenaquinone methyltransferase family protein | chr5:22775549-22776049 REVERSEmoderately similar to ( 241) loc_os02g52430 12002.m33458 protein regulator of ribonuclease activity A, putative, expressedPRK09372 PRK12487 MenG Methyltransf_6 no original description	-1.086
25.9	C1-metabolism.dihydroneopterin aldolase	orange1.1g032753m|pacid:18129868	Transcript	weakly similar to ( 160) AT3G11750 | Symbols: | dihydroneopterin aldolase, putative | chr3:3715071-3715904 REVERSEweakly similar to ( 194) loc_os09g38759 12009.m50203 protein dihydroneopterin aldolase, putative, expressedDHNA_DHNTPE FolB FolB no original description	-1.27
26.1	misc.misc2	orange1.1g024519m|pacid:18117786	Transcript	moderately similar to ( 330) AT1G15390 | Symbols: PDF1A, ATDEF1 | PDF1A (PEPTIDE DEFORMYLASE 1A); peptide deformylase | chr1:5294653-5295625 FORWARDmoderately similar to ( 298) loc_os01g37510 12001.m10040 protein peptide deformylase, mitochondrial precursor, putative, expresseddef Pep_deformylase PRK12846 Def Pep_deformylase PRK09218 no original description	-1.026
26.2	misc.UDP glucosyl and glucoronyl transferases	orange1.1g042753m|pacid:18133610	Transcript	moderately similar to ( 434) AT1G73880 | Symbols: UGT89B1 | UGT89B1 (UDP-GLUCOSYL TRANSFERASE 89B1); UDP-glycosyltransferase/ quercetin 3-O-glucosyltransferase/ quercetin 4'-O-glucosyltransferase/ quercetin 7-O-glucosyltransferase/ transferase, transferring glycosyl groups / transferase, transferring hexosyl group | chr1:27785143-27786564 FORWARDweakly similar to ( 146) ZOX_PHAVU Zeatin O-xylosyl…	-2.241
26.2	misc.UDP glucosyl and glucoronyl transferases	orange1.1g017557m|pacid:18112495	Transcript	moderately similar to ( 370) AT5G54010 | Symbols: | glycosyltransferase family protein | chr5:21919819-21921180 REVERSEmoderately similar to ( 292) UFOG_PETHY Anthocyanidin 3-O-glucosyltransferase (EC 2.4.1.115) (Flavonol 3-O-glucosyltransferase) (UDP-glucose flavonoid 3-O-glucosyltransferase) (Anthocyanin rhamnosyl transferase) - Petunia hybrida (Petunia)moderately similar to ( 234) loc_os11g269…	1.19
26.2	misc.UDP glucosyl and glucoronyl transferases	orange1.1g045267m|pacid:18135959	Transcript	highly similar to ( 566) AT4G01070 | Symbols: GT72B1, UGT72B1 | GT72B1; UDP-glucosyltransferase/ UDP-glycosyltransferase/ transferase, transferring glycosyl groups | chr4:461858-463300 REVERSEweakly similar to ( 156) ZOX_PHAVU Zeatin O-xylosyltransferase (EC 2.4.2.40) (Zeatin O-beta-D-xylosyltransferase) - Phaseolus vulgaris (Kidney bean) (French bean)moderately similar to ( 368) loc_os11g38650 1…	1.2
26.2	misc.UDP glucosyl and glucoronyl transferases	orange1.1g013951m|pacid:18123473	Transcript	highly similar to ( 518) AT2G36780 | Symbols: | UDP-glucoronosyl/UDP-glucosyl transferase family protein | chr2:15417618-15419108 REVERSEweakly similar to ( 180) ZOX_PHAVU Zeatin O-xylosyltransferase (EC 2.4.2.40) (Zeatin O-beta-D-xylosyltransferase) - Phaseolus vulgaris (Kidney bean) (French bean)moderately similar to ( 394) loc_os01g08100 12001.m07435 protein flavonol-3-O-glycoside-7-O-glucosyl…	-2.081
26.2	misc.UDP glucosyl and glucoronyl transferases	orange1.1g018483m|pacid:18096270	Transcript	moderately similar to ( 311) AT3G11340 | Symbols: | UDP-glucoronosyl/UDP-glucosyl transferase family protein | chr3:3556728-3558149 FORWARDweakly similar to ( 160) UFOG_SOLME Anthocyanidin 3-O-glucosyltransferase (EC 2.4.1.115) (Flavonol 3-O-glucosyltransferase) (UDP-glucose flavonoid 3-O-glucosyltransferase) - Solanum melongena (Eggplant) (Aubergine)moderately similar to ( 293) loc_os03g60960 12…	1.37
26.2	misc.UDP glucosyl and glucoronyl transferases	orange1.1g011220m|pacid:18127882	Transcript	highly similar to ( 619) AT5G62220 | Symbols: | exostosin family protein | chr5:24988456-24990009 REVERSEmoderately similar to ( 323) KATAM_ORYSA Xyloglucan galactosyltransferase KATAMARI1 homolog (EC 2.4.1.-) - Oryza sativa (Rice)moderately similar to ( 443) loc_os04g48480 12004.m09784 protein xyloglucan galactosyltransferase KATAMARI 1, putative, expressedExostosin no original description	1.46
26.2	misc.UDP glucosyl and glucoronyl transferases	orange1.1g046652m|pacid:18110330	Transcript	highly similar to ( 673) AT4G13990 | Symbols: | exostosin family protein | chr4:8084395-8085960 FORWARDhighly similar to ( 520) KATAM_ORYSA Xyloglucan galactosyltransferase KATAMARI1 homolog (EC 2.4.1.-) - Oryza sativa (Rice)highly similar to ( 520) loc_os03g05110 12003.m06035 protein xyloglucan galactosyltransferase KATAMARI 1, putative, expressedExostosin no original description	1.01
26.2	misc.UDP glucosyl and glucoronyl transferases	orange1.1g005775m|pacid:18116653	Transcript	highly similar to ( 722) AT5G19670 | Symbols: | exostosin family protein | chr5:6647025-6649358 FORWARDhighly similar to ( 516) loc_os01g01780 12001.m06821 protein limonene cyclase like protein, putative, expressedExostosin no original description	1.17
26.2	misc.UDP glucosyl and glucoronyl transferases	orange1.1g045281m|pacid:18125392	Transcript	moderately similar to ( 318) AT3G16520 | Symbols: UGT88A1 | UDP-glucoronosyl/UDP-glucosyl transferase family protein | chr3:5618847-5620833 REVERSEweakly similar to ( 145) ZOX_PHAVU Zeatin O-xylosyltransferase (EC 2.4.2.40) (Zeatin O-beta-D-xylosyltransferase) - Phaseolus vulgaris (Kidney bean) (French bean)moderately similar to ( 326) loc_os01g50200 12001.m11204 protein anthocyanidin 5,3-O-gluco…	1.48
26.2	misc.UDP glucosyl and glucoronyl transferases	orange1.1g011490m|pacid:18117775	Transcript	highly similar to ( 520) AT2G36780 | Symbols: | UDP-glucoronosyl/UDP-glucosyl transferase family protein | chr2:15417618-15419108 REVERSEweakly similar to ( 169) ZOX_PHAVU Zeatin O-xylosyltransferase (EC 2.4.2.40) (Zeatin O-beta-D-xylosyltransferase) - Phaseolus vulgaris (Kidney bean) (French bean)moderately similar to ( 394) loc_os01g08090 12001.m07434 protein flavonol-3-O-glycoside-7-O-glucosyl…	-1.528
26.2	misc.UDP glucosyl and glucoronyl transferases	orange1.1g046355m|pacid:18108421	Transcript	weakly similar to ( 166) AT1G78270 | Symbols: AtUGT85A4 | AtUGT85A4 (UDP-glucosyl transferase 85A4); UDP-glycosyltransferase/ glucuronosyltransferase/ transferase, transferring hexosyl groups | chr1:29450691-29452223 REVERSEweakly similar to ( 168) loc_os04g37820 12004.m08771 protein cytokinin-O-glucosyltransferase 2, putative, expressed no original description	-1.742
26.2	misc.UDP glucosyl and glucoronyl transferases	orange1.1g012893m|pacid:18104187	Transcript	moderately similar to ( 454) AT5G17050 | Symbols: UGT78D2 | UGT78D2 (UDP-GLUCOSYL TRANSFERASE 78D2); UDP-glycosyltransferase/ anthocyanidin 3-O-glucosyltransferase/ quercetin 3-O-glucosyltransferase/ transferase, transferring glycosyl groups | chr5:5607828-5609392 REVERSEmoderately similar to ( 313) UFOG_SOLME Anthocyanidin 3-O-glucosyltransferase (EC 2.4.1.115) (Flavonol 3-O-glucosyltransferase)…	1.49
26.2	misc.UDP glucosyl and glucoronyl transferases	orange1.1g025504m|pacid:18096550	Transcript	moderately similar to ( 401) AT4G32790 | Symbols: | exostosin family protein | chr4:15812566-15814908 FORWARDmoderately similar to ( 322) loc_os01g01780 12001.m06821 protein limonene cyclase like protein, putative, expressedExostosin no original description	1.03
26.2	misc.UDP glucosyl and glucoronyl transferases	orange1.1g046605m|pacid:18100131	Transcript	highly similar to ( 546) AT4G34131 | Symbols: UGT73B3 | UGT73B3 (UDP-glucosyl transferase 73B3); UDP-glycosyltransferase/ abscisic acid glucosyltransferase/ quercetin 3-O-glucosyltransferase/ transferase, transferring hexosyl groups | chr4:16343268-16344713 REVERSEweakly similar to ( 171) ZOX_PHAVU Zeatin O-xylosyltransferase (EC 2.4.2.40) (Zeatin O-beta-D-xylosyltransferase) - Phaseolus vulgaris…	1.17
26.2	misc.UDP glucosyl and glucoronyl transferases	orange1.1g041419m|pacid:18117476	Transcript	moderately similar to ( 496) AT3G50740 | Symbols: UGT72E1 | UGT72E1 (UDP-glucosyl transferase 72E1); UDP-glycosyltransferase/ coniferyl-alcohol glucosyltransferase/ transferase, transferring glycosyl groups | chr3:18855348-18856811 REVERSEweakly similar to ( 165) ZOX_PHAVU Zeatin O-xylosyltransferase (EC 2.4.2.40) (Zeatin O-beta-D-xylosyltransferase) - Phaseolus vulgaris (Kidney bean) (French bea…	-1.127
26.2	misc.UDP glucosyl and glucoronyl transferases	orange1.1g023261m|pacid:18122891	Transcript	moderately similar to ( 467) AT3G28340 | Symbols: GATL10 | GATL10 (Galacturonosyltransferase-like 10); polygalacturonate 4-alpha-galacturonosyltransferase/ transferase, transferring hexosyl groups | chr3:10589396-10590493 REVERSEmoderately similar to ( 387) loc_os07g45260 12007.m08746 protein transferase, transferring glycosyl groups, putative, expressedGlyco_transf_8 RfaJ no original description	-1.61
26.2	misc.UDP glucosyl and glucoronyl transferases	orange1.1g042515m|pacid:18121719	Transcript	highly similar to ( 512) AT1G13250 | Symbols: GATL3 | GATL3 (Galacturonosyltransferase-like 3); polygalacturonate 4-alpha-galacturonosyltransferase/ transferase, transferring glycosyl groups / transferase, transferring hexosyl groups | chr1:4528965-4530002 REVERSEmoderately similar to ( 431) loc_os04g44850 12004.m09442 protein transferase, transferring glycosyl groups, putative, expressedGlyco_tr…	-1.283
26.2	misc.UDP glucosyl and glucoronyl transferases	orange1.1g016062m|pacid:18111232	Transcript	moderately similar to ( 340) AT5G59580 | Symbols: UGT76E1 | UGT76E1 (UDP-GLUCOSYL TRANSFERASE 76E1); UDP-glycosyltransferase/ quercetin 3-O-glucosyltransferase/ quercetin 7-O-glucosyltransferase | chr5:24006239-24007689 REVERSEweakly similar to ( 148) UFOG_SOLME Anthocyanidin 3-O-glucosyltransferase (EC 2.4.1.115) (Flavonol 3-O-glucosyltransferase) (UDP-glucose flavonoid 3-O-glucosyltransferase) …	-1.577
26.2	misc.UDP glucosyl and glucoronyl transferases	orange1.1g011848m|pacid:18137986	Transcript	moderately similar to ( 354) AT1G22360 | Symbols: AtUGT85A2 | AtUGT85A2 (UDP-glucosyl transferase 85A2); UDP-glycosyltransferase/ glucuronosyltransferase/ transferase, transferring glycosyl groups | chr1:7895068-7897527 REVERSEweakly similar to ( 165) UFOG_SOLME Anthocyanidin 3-O-glucosyltransferase (EC 2.4.1.115) (Flavonol 3-O-glucosyltransferase) (UDP-glucose flavonoid 3-O-glucosyltransferase) …	1.06
26.2	misc.UDP glucosyl and glucoronyl transferases	orange1.1g037721m|pacid:18123667	Transcript	moderately similar to ( 352) AT5G54010 | Symbols: | glycosyltransferase family protein | chr5:21919819-21921180 REVERSEhighly similar to ( 620) UFOG_PETHY Anthocyanidin 3-O-glucosyltransferase (EC 2.4.1.115) (Flavonol 3-O-glucosyltransferase) (UDP-glucose flavonoid 3-O-glucosyltransferase) (Anthocyanin rhamnosyl transferase) - Petunia hybrida (Petunia)moderately similar to ( 448) loc_os11g27370 1…	1.61
26.2	misc.UDP glucosyl and glucoronyl transferases	orange1.1g008561m|pacid:18131700	Transcript	highly similar to ( 917) AT3G25140 | Symbols: GAUT8, QUA1 | QUA1 (QUASIMODO 1); polygalacturonate 4-alpha-galacturonosyltransferase/ transferase, transferring glycosyl groups / transferase, transferring hexosyl groups | chr3:9154748-9156642 FORWARDhighly similar to ( 662) loc_os02g29530 12002.m08096 protein transferase, transferring glycosyl groups, putative, expressedGlyco_transf_8 no original d…	-1.023
34.1	transport.nucleotides	orange1.1g017963m|pacid:18122063	Transcript	moderately similar to ( 366) AT2G24220 | Symbols: ATPUP5 | ATPUP5; purine transmembrane transporter | chr2:10300603-10301688 FORWARDmoderately similar to ( 343) loc_os09g38510 12009.m06792 protein ATPUP5, putative, expressed no original description	2.29		1.1
26.2	misc.UDP glucosyl and glucoronyl transferases	orange1.1g011396m|pacid:18119667	Transcript	highly similar to ( 511) AT4G01070 | Symbols: GT72B1, UGT72B1 | GT72B1; UDP-glucosyltransferase/ UDP-glycosyltransferase/ transferase, transferring glycosyl groups | chr4:461858-463300 REVERSEweakly similar to ( 173) ZOX_PHAVU Zeatin O-xylosyltransferase (EC 2.4.2.40) (Zeatin O-beta-D-xylosyltransferase) - Phaseolus vulgaris (Kidney bean) (French bean)moderately similar to ( 385) loc_os11g38650 1…	1.98		1.2
34.12	transport.metal	orange1.1g018051m|pacid:18138708	Transcript	moderately similar to ( 262) AT3G12750 | Symbols: ZIP1 | ZIP1 (ZINC TRANSPORTER 1 PRECURSOR); zinc ion transmembrane transporter | chr3:4051950-4053156 REVERSEmoderately similar to ( 271) loc_os07g12890 12007.m28960 protein ZIP zinc/iron transport family protein, expressedZip no original description	6.55		5.3
26.3	misc.gluco-, galacto- and mannosidases	orange1.1g009535m|pacid:18114322	Transcript	highly similar to ( 661) AT1G61820 | Symbols: BGLU46 | BGLU46 (BETA GLUCOSIDASE 46); catalytic/ cation binding / hydrolase, hydrolyzing O-glycosyl compounds | chr1:22836707-22838444 FORWARDmoderately similar to ( 369) BGLC_MAIZE Beta-glucosidase, chloroplast precursor (EC 3.2.1.21) (Gentiobiase) (Cellobiase) (Beta-D-glucoside glucohydrolase) - Zea mays (Maize)highly similar to ( 602) loc_os04g433…	1.02		1.1
26.7	misc.oxidases - copper, flavone etc	orange1.1g021628m|pacid:18122984	Transcript	moderately similar to ( 418) AT1G23740 | Symbols: | oxidoreductase, zinc-binding dehydrogenase family protein | chr1:8398245-8399656 REVERSEweakly similar to ( 123) QORH_SPIOL Chloroplastic quinone-oxidoreductase homolog (EC 1.-.-.-) (ceQORH) - Spinacia oleracea (Spinach)moderately similar to ( 399) loc_os08g29170 12008.m06921 protein quinone oxidoreductase-like protein At1g23740, chloroplast pre…	4.73	1.8	1.8
26.8	misc.nitrilases, *nitrile lyases, berberine bridge enzymes, reticuline oxidases, troponine reductases	orange1.1g009485m|pacid:18121438	Transcript	highly similar to ( 677) AT1G30760 | Symbols: | FAD-binding domain-containing protein | chr1:10918321-10920441 FORWARDmoderately similar to ( 435) loc_os06g35550 12006.m08092 protein retrotransposon protein, putative, Ty1-copia subclass, expressedFAD_binding_4 GlcD no original description	1.71		1.3
26.9	misc.glutathione S transferases	orange1.1g027333m|pacid:18135571	Transcript	moderately similar to ( 202) AT2G29420 | Symbols: ATGSTU7, GST25 | ATGSTU7 (ARABIDOPSIS THALIANA GLUTATHIONE S-TRANSFERASE TAU 7); glutathione transferase | chr2:12618111-12618871 REVERSEmoderately similar to ( 213) GSTX2_TOBAC Probable glutathione S-transferase (EC 2.5.1.18) (Auxin-induced protein PGNT35/PCNT111) - Nicotiana tabacum (Common tobacco)moderately similar to ( 209) loc_os12g02960 120…	4.71		3.6
26.12	misc.peroxidases	orange1.1g021118m|pacid:18092352	Transcript	moderately similar to ( 473) AT5G42180 | Symbols: | peroxidase 64 (PER64) (P64) (PRXR4) | chr5:16852702-16854021 FORWARDmoderately similar to ( 258) PER2_ARAHY Cationic peroxidase 2 precursor (EC 1.11.1.7) (PNPC2) - Arachis hypogaea (Peanut)moderately similar to ( 352) loc_os02g58720 12002.m100428 protein peroxidase 64 precursor, putative, expressedsecretory_peroxidase plant_peroxidase peroxidase…	-1.86	1.5	2.6
26.12	misc.peroxidases	orange1.1g039451m|pacid:18102934	Transcript	moderately similar to ( 402) AT1G24110 | Symbols: | peroxidase, putative | chr1:8527838-8528818 FORWARDmoderately similar to ( 214) PER2_ARAHY Cationic peroxidase 2 precursor (EC 1.11.1.7) (PNPC2) - Arachis hypogaea (Peanut)moderately similar to ( 354) loc_os02g50770 12002.m10111 protein peroxidase 65 precursor, putative, expressedsecretory_peroxidase plant_peroxidase peroxidase ascorbate_peroxid…	-2.4		1.6
26.19	misc.plastocyanin-like	orange1.1g018026m|pacid:18096566	Transcript	very weakly similar to (89.0) AT5G26330 | Symbols: | plastocyanin-like domain-containing protein / mavicyanin, putative | chr5:9241614-9242635 REVERSEvery weakly similar to (91.7) BCP_PEA Blue copper protein precursor - Pisum sativum (Garden pea)very weakly similar to (99.0) loc_os09g29390 12009.m06090 protein blue copper protein precursor, putative, expressedCu_bind_like no original description	1.63		1
26.3	misc.gluco-, galacto- and mannosidases	orange1.1g040705m|pacid:18104507	Transcript	very weakly similar to (90.9) AT3G45940 | Symbols: | alpha-xylosidase, putative | chr3:16886226-16889171 REVERSEvery weakly similar to (85.9) AGLU_SPIOL Alpha-glucosidase precursor (EC 3.2.1.20) (Maltase) - Spinacia oleracea (Spinach)highly similar to ( 840) loc_os01g16310 12001.m08227 protein glycosyl hydrolases family 31 protein, expressedPRK10426 COG1501 Glyco_hydro_31 PRK10658 no original des…	5.56
18.2	Co-factor and vitamine metabolism.thiamine	orange1.1g018188m|pacid:18114221	Transcript	highly similar to ( 516) AT5G54770 | Symbols: THI1, TZ, THI4 | THI1; protein homodimerization | chr5:22246634-22247891 FORWARDhighly similar to ( 525) THI4_CITSI Thiazole biosynthetic enzyme, chloroplast precursor - Citrus sinensis (Sweet orange)highly similar to ( 509) loc_os07g34570 12007.m28985 protein thiazole biosynthetic enzyme 1-1, chloroplast precursor, putative, expressedThi4 THI4 PRK041…	-2.89	4	1.9
26.3.1	misc.gluco-, galacto- and mannosidases.alpha-galactosidase	orange1.1g002256m|pacid:18121522	Transcript	nearly identical (1498) AT1G68560 | Symbols: ATXYL1, XYL1 | XYL1 (ALPHA-XYLOSIDASE 1); alpha-N-arabinofuranosidase/ hydrolase, hydrolyzing O-glycosyl compounds / xylan 1,4-beta-xylosidase | chr1:25734435-25737897 REVERSEhighly similar to ( 825) AGLU_SPIOL Alpha-glucosidase precursor (EC 3.2.1.20) (Maltase) - Spinacia oleracea (Spinach)nearly identical (1306) loc_os01g03950 12001.m07031 protein al…	-1.746
26.3.4	misc.gluco-, galacto- and mannosidases.endoglucanase	orange1.1g012581m|pacid:18095666	Transcript	highly similar to ( 726) AT1G70710 | Symbols: ATGH9B1, CEL1 | ATGH9B1 (ARABIDOPSIS THALIANA GLYCOSYL HYDROLASE 9B1); cellulase/ hydrolase, hydrolyzing O-glycosyl compounds | chr1:26659356-26662962 REVERSEhighly similar to ( 656) GUN17_ORYSA Endoglucanase 17 precursor (EC 3.2.1.4) (Endo-1,4-beta glucanase 17) (OsGLU13) - Oryza sativa (Rice)highly similar to ( 656) loc_os06g14540 12006.m06169 prote…	-1.603
26.4	misc.beta 1,3 glucan hydrolases	orange1.1g029582m|pacid:18121787	Transcript	weakly similar to ( 122) AT1G18650 | Symbols: PDCB3 | PDCB3 (PLASMODESMATA CALLOSE-BINDING PROTEIN 3); callose binding / polysaccharide binding | chr1:6419036-6420413 REVERSEvery weakly similar to (90.9) loc_os03g54910 12003.m10406 protein glucan endo-1,3-beta-glucosidase 3 precursor, putative, expressedX8 no original description	1.29
26.4	misc.beta 1,3 glucan hydrolases	orange1.1g036155m|pacid:18103517	Transcript	weakly similar to ( 109) AT2G30933 | Symbols: | FUNCTIONS IN: molecular_function unknown; INVOLVED IN: biological_process unknown; LOCATED IN: endomembrane system; CONTAINS InterPro DOMAIN/s: X8 (InterPro:IPR012946); BEST Arabidopsis thaliana protein match is: glucan endo-1,3-beta-glucosidase-related (TAIR:AT1G09460.1); Has 762 Blast hits to 726 proteins in 32 species: Archae - 0; Bacteria - 0; M…	1.02
26.4.1	misc.beta 1,3 glucan hydrolases.glucan endo-1,3-beta-glucosidase	orange1.1g009301m|pacid:18104045	Transcript	highly similar to ( 714) AT2G05790 | Symbols: | glycosyl hydrolase family 17 protein | chr2:2199450-2201293 FORWARDmoderately similar to ( 285) E13B_WHEAT Glucan endo-1,3-beta-glucosidase precursor (EC 3.2.1.39) ((1->3)-beta-glucan endohydrolase) ((1->3)-beta-glucanase) (Beta-1,3-endoglucanase) - Triticum aestivum (Wheat)highly similar to ( 528) loc_os02g53200 12002.m10349 protein glucan endo-1,3…	1.03
26.4.1	misc.beta 1,3 glucan hydrolases.glucan endo-1,3-beta-glucosidase	orange1.1g010782m|pacid:18104888	Transcript	highly similar to ( 671) AT5G56590 | Symbols: | glycosyl hydrolase family 17 protein | chr5:22907521-22909436 FORWARDmoderately similar to ( 291) E13B_WHEAT Glucan endo-1,3-beta-glucosidase precursor (EC 3.2.1.39) ((1->3)-beta-glucan endohydrolase) ((1->3)-beta-glucanase) (Beta-1,3-endoglucanase) - Triticum aestivum (Wheat)highly similar to ( 701) loc_os01g53750 12001.m11541 protein glucan endo-1…	-1.114
26.6	misc.O-methyl transferases	orange1.1g018565m|pacid:18099210	Transcript	moderately similar to ( 352) AT4G35160 | Symbols: | O-methyltransferase family 2 protein | chr4:16730989-16732808 REVERSEmoderately similar to ( 203) 7OMT8_MEDSA Isoflavone-7-O-methyltransferase 8 (EC 2.1.1.150) (Isoflavone-O-methyltransferase 8) (7-IOMT-8) - Medicago sativa (Alfalfa)moderately similar to ( 223) loc_os05g43940 12005.m08520 protein O-methyltransferase ZRP4, putative, expressedMeth…	-1.668
26.6	misc.O-methyl transferases	orange1.1g018576m|pacid:18100103	Transcript	moderately similar to ( 422) AT5G54160 | Symbols: ATOMT1, OMT1 | ATOMT1 (O-METHYLTRANSFERASE 1); caffeate O-methyltransferase/ myricetin 3'-O-methyltransferase/ quercetin 3-O-methyltransferase | chr5:21982075-21984167 FORWARDmoderately similar to ( 431) COMT1_CAPAN Caffeic acid 3-O-methyltransferase (EC 2.1.1.68) (S-adenosysl-L-methionine:caffeic acid 3-O-methyltransferase) (COMT) (CAOMT) - Capsi…	-1.421
26.7	misc.oxidases - copper, flavone etc	orange1.1g041732m|pacid:18123891	Transcript	highly similar to ( 597) AT4G29720 | Symbols: ATPAO5 | ATPAO5 (Polyamine oxidase 5); amine oxidase/ electron carrier/ oxidoreductase | chr4:14553456-14555057 REVERSEmoderately similar to ( 375) loc_os01g51320 12001.m11313 protein peroxisomal N1-acetyl-spermine/spermidine oxidase, putative, expressedAmino_oxidase no original description	1.88
26.7	misc.oxidases - copper, flavone etc	orange1.1g009917m|pacid:18099212	Transcript	moderately similar to ( 405) AT1G19250 | Symbols: FMO1 | FMO1 (FLAVIN-DEPENDENT MONOOXYGENASE 1); FAD binding / NADP or NADPH binding / electron carrier/ flavin-containing monooxygenase/ monooxygenase/ oxidoreductase | chr1:6650656-6653053 REVERSEhighly similar to ( 633) loc_os04g14690 12004.m06706 protein monooxygenase/ oxidoreductase, putative, expressedFMO-like TrkA no original description	-2.161
26.7	misc.oxidases - copper, flavone etc	orange1.1g009242m|pacid:18125170	Transcript	highly similar to ( 786) AT5G66920 | Symbols: sks17 | sks17 (SKU5 Similar 17); copper ion binding / oxidoreductase | chr5:26722963-26725370 FORWARDhighly similar to ( 559) NTP3_TOBAC Pollen-specific protein NTP303 precursor - Nicotiana tabacum (Common tobacco)highly similar to ( 672) loc_os07g02810 12007.m04753 protein L-ascorbate oxidase homolog precursor, putative, expressedCu-oxidase_3 Cu-oxid…	-1.244
26.7	misc.oxidases - copper, flavone etc	orange1.1g022277m|pacid:18103345	Transcript	moderately similar to ( 375) AT2G35660 | Symbols: CTF2A | CTF2A; monooxygenase/ oxidoreductase | chr2:14989011-14990320 FORWARDweakly similar to ( 197) loc_os07g30960 12007.m07364 protein zeaxanthin epoxidase, chloroplast precursor, putative, expressedUbiH PRK06847 PRK08163 PRK06753 no original description	1
26.7	misc.oxidases - copper, flavone etc	orange1.1g009127m|pacid:18112392	Transcript	highly similar to ( 864) AT4G22010 | Symbols: sks4 | sks4 (SKU5 Similar 4); copper ion binding / oxidoreductase | chr4:11663429-11666463 FORWARDhighly similar to ( 543) ASO_BRANA L-ascorbate oxidase homolog precursor (EC 1.10.3.3) (Ascorbase) - Brassica napus (Rape)highly similar to ( 784) loc_os06g46500 12006.m09176 protein L-ascorbate oxidase homolog precursor, putative, expressedCu-oxidase Cu-…	-1.097
26.7	misc.oxidases - copper, flavone etc	orange1.1g045248m|pacid:18131885	Transcript	moderately similar to ( 354) AT4G13010 | Symbols: | oxidoreductase, zinc-binding dehydrogenase family protein | chr4:7600682-7602567 FORWARDmoderately similar to ( 351) QORH_SPIOL Chloroplastic quinone-oxidoreductase homolog (EC 1.-.-.-) (ceQORH) - Spinacia oleracea (Spinach)moderately similar to ( 281) loc_os04g30420 12004.m08147 protein chloroplastic quinone-oxidoreductase, putative, expressedQ…	1.39
26.7	misc.oxidases - copper, flavone etc	orange1.1g009054m|pacid:18099407	Transcript	highly similar to ( 862) AT1G76160 | Symbols: sks5 | sks5 (SKU5 Similar 5); copper ion binding / oxidoreductase | chr1:28578211-28581020 REVERSEhighly similar to ( 566) ASO_BRANA L-ascorbate oxidase homolog precursor (EC 1.10.3.3) (Ascorbase) - Brassica napus (Rape)highly similar to ( 785) loc_os06g46500 12006.m09176 protein L-ascorbate oxidase homolog precursor, putative, expressedCu-oxidase Cu-…	-2.885
26.7	misc.oxidases - copper, flavone etc	orange1.1g019332m|pacid:18099793	Transcript	highly similar to ( 505) AT5G16990 | Symbols: | NADP-dependent oxidoreductase, putative | chr5:5581831-5583849 REVERSEmoderately similar to ( 477) loc_os04g41960 12004.m09170 protein NADP-dependent oxidoreductase P1, putative, expressedCOG2130 Qor ADH_zinc_N no original description	-1.379
26.7	misc.oxidases - copper, flavone etc	orange1.1g044609m|pacid:18128398	Transcript	weakly similar to ( 142) AT4G38540 | Symbols: | monooxygenase, putative (MO2) | chr4:18023187-18024827 FORWARDweakly similar to ( 187) loc_os04g34580 12004.m08552 protein CTF2A, putative, expressedUbiH PRK08163 PRK06753 no original description	-1.946
26.7	misc.oxidases - copper, flavone etc	orange1.1g011178m|pacid:18119383	Transcript	highly similar to ( 658) AT4G22010 | Symbols: sks4 | sks4 (SKU5 Similar 4); copper ion binding / oxidoreductase | chr4:11663429-11666463 FORWARDmoderately similar to ( 468) ASO_BRANA L-ascorbate oxidase homolog precursor (EC 1.10.3.3) (Ascorbase) - Brassica napus (Rape)highly similar to ( 688) loc_os06g46500 12006.m09176 protein L-ascorbate oxidase homolog precursor, putative, expressedCu-oxidase…	-1.007
26.7	misc.oxidases - copper, flavone etc	orange1.1g016088m|pacid:18135778	Transcript	moderately similar to ( 416) AT1G48910 | Symbols: YUC10 | YUC10; FAD binding / monooxygenase/ oxidoreductase | chr1:18091681-18093774 FORWARDmoderately similar to ( 410) loc_os12g08780 12012.m04864 protein disulfide oxidoreductase/ monooxygenase/ oxidoreductase, putativeTrkA FMO-like no original description	1.14
26.7	misc.oxidases - copper, flavone etc	orange1.1g009283m|pacid:18119382	Transcript	highly similar to ( 768) AT4G22010 | Symbols: sks4 | sks4 (SKU5 Similar 4); copper ion binding / oxidoreductase | chr4:11663429-11666463 FORWARDhighly similar to ( 535) NTP3_TOBAC Pollen-specific protein NTP303 precursor - Nicotiana tabacum (Common tobacco)highly similar to ( 794) loc_os06g46500 12006.m09176 protein L-ascorbate oxidase homolog precursor, putative, expressedCu-oxidase_3 Cu-oxidase…	-1.048
26.8	misc.nitrilases, *nitrile lyases, berberine bridge enzymes, reticuline oxidases, troponine reductases	orange1.1g032072m|pacid:18095592	Transcript	weakly similar to ( 166) AT3G10870 | Symbols: MES17, ATMES17 | MES17 (METHYL ESTERASE 17); hydrolase/ hydrolase, acting on ester bonds / methyl indole-3-acetate esterase | chr3:3401228-3402612 REVERSEweakly similar to ( 105) HNL_HEVBR (S)-acetone-cyanohydrin lyase (EC 4.1.2.39) ((S)-hydroxynitrile lyase) ((S)-hydroxynitrilase) (Oxynitrilase) - Hevea brasiliensis (Para rubber tree)weakly similar t…	1.58
26.8	misc.nitrilases, *nitrile lyases, berberine bridge enzymes, reticuline oxidases, troponine reductases	orange1.1g038259m|pacid:18114465	Transcript	moderately similar to ( 498) AT4G20820 | Symbols: | FAD-binding domain-containing protein | chr4:11150160-11151758 FORWARDmoderately similar to ( 461) loc_os06g35550 12006.m08092 protein retrotransposon protein, putative, Ty1-copia subclass, expressedGlcD FAD_binding_4 no original description	-4.129
26.8	misc.nitrilases, *nitrile lyases, berberine bridge enzymes, reticuline oxidases, troponine reductases	orange1.1g024134m|pacid:18096199	Transcript	moderately similar to ( 306) AT2G23620 | Symbols: ATMES1, MES1 | MES1 (METHYL ESTERASE 1); hydrolase, acting on ester bonds / methyl indole-3-acetate esterase/ methyl jasmonate esterase/ methyl salicylate esterase | chr2:10047462-10049248 REVERSEmoderately similar to ( 228) HNL_HEVBR (S)-acetone-cyanohydrin lyase (EC 4.1.2.39) ((S)-hydroxynitrile lyase) ((S)-hydroxynitrilase) (Oxynitrilase) - Hev…	-2.026
26.8	misc.nitrilases, *nitrile lyases, berberine bridge enzymes, reticuline oxidases, troponine reductases	orange1.1g009873m|pacid:18102897	Transcript	highly similar to ( 626) AT1G14190 | Symbols: | glucose-methanol-choline (GMC) oxidoreductase family protein | chr1:4852802-4854307 FORWARDmoderately similar to ( 403) loc_os08g31030 12008.m07102 protein protein HOTHEAD precursor, putative, expressedBetA PRK02106 GMC_oxred_C GMC_oxred_N no original description	1.35
26.8	misc.nitrilases, *nitrile lyases, berberine bridge enzymes, reticuline oxidases, troponine reductases	orange1.1g009399m|pacid:18114643	Transcript	highly similar to ( 716) AT2G34790 | Symbols: MEE23, EDA28 | MEE23 (MATERNAL EFFECT EMBRYO ARREST 23); FAD binding / catalytic/ electron carrier/ oxidoreductase | chr2:14673998-14677237 REVERSEmoderately similar to ( 450) loc_os06g35550 12006.m08092 protein retrotransposon protein, putative, Ty1-copia subclass, expressedGlcD FAD_binding_4 no original description	1.74
17.5.1	hormone metabolism.ethylene.synthesis-degradation	orange1.1g019665m|pacid:18111070	Transcript	moderately similar to ( 493) AT5G24530 | Symbols: DMR6 | DMR6 (DOWNY MILDEW RESISTANT 6); oxidoreductase/ oxidoreductase, acting on paired donors, with incorporation or reduction of molecular oxygen, 2-oxoglutarate as one donor, and incorporation of one atom each of oxygen into both donors | chr5:8378964-8383154 FORWARDmoderately similar to ( 221) FL3H_MALDO Naringenin,2-oxoglutarate 3-dioxygenas…	1.8	2.8	3.5
26.8	misc.nitrilases, *nitrile lyases, berberine bridge enzymes, reticuline oxidases, troponine reductases	orange1.1g022603m|pacid:18113897	Transcript	moderately similar to ( 212) AT3G10870 | Symbols: MES17, ATMES17 | MES17 (METHYL ESTERASE 17); hydrolase/ hydrolase, acting on ester bonds / methyl indole-3-acetate esterase | chr3:3401228-3402612 REVERSEweakly similar to ( 101) PIR7A_ORYSA Probable esterase PIR7A (EC 3.1.-.-) - Oryza sativa (Rice)moderately similar to ( 202) loc_os11g02580 12011.m04456 protein esterase PIR7A, putative, expressed…	-2.233
26.9	misc.glutathione S transferases	orange1.1g027956m|pacid:18099750	Transcript	moderately similar to ( 297) AT2G30860 | Symbols: ATGSTF9, GLUTTR, ATGSTF7 | ATGSTF9 (GLUTATHIONE S-TRANSFERASE PHI 9); glutathione peroxidase/ glutathione transferase | chr2:13139132-13140079 FORWARDweakly similar to ( 178) GSTH1_ORYSA Probable glutathione S-transferase GSTF1 (EC 2.5.1.18) (GST-I) - Oryza sativa (Rice)weakly similar to ( 192) loc_os03g04260 12003.m05957 protein glutathione S-tra…	1.6
26.9	misc.glutathione S transferases	orange1.1g046920m|pacid:18136113	Transcript	moderately similar to ( 260) AT1G02930 | Symbols: ATGSTF6, GST1, ERD11, ATGSTF3, GSTF6 | ATGSTF6 (GLUTATHIONE S-TRANSFERASE); copper ion binding / glutathione binding / glutathione transferase | chr1:661363-662191 REVERSEmoderately similar to ( 258) GSTF1_TOBAC Glutathione S-transferase PARB (EC 2.5.1.18) (GST class-phi) - Nicotiana tabacum (Common tobacco)weakly similar to ( 186) loc_os01g70770 …	-1.228
26.9	misc.glutathione S transferases	orange1.1g027575m|pacid:18105258	Transcript	weakly similar to ( 162) AT3G09270 | Symbols: ATGSTU8 | ATGSTU8 (GLUTATHIONE S-TRANSFERASE TAU 8); glutathione transferase | chr3:2848407-2849226 REVERSEweakly similar to ( 191) GSTX6_SOYBN Probable glutathione S-transferase (EC 2.5.1.18) (Heat shock protein 26A) (G2-4) - Glycine max (Soybean)weakly similar to ( 171) loc_os10g38630 12010.m06631 protein glutathione S-transferase GSTU6, putative, e…	-1.399
26.9	misc.glutathione S transferases	orange1.1g028416m|pacid:18116689	Transcript	moderately similar to ( 273) AT5G02790 | Symbols: | In2-1 protein, putative | chr5:632877-634858 FORWARDmoderately similar to ( 231) IN21_MAIZE IN2-1 protein - Zea mays (Maize)moderately similar to ( 268) loc_os03g17470 12003.m07174 protein IN2-1 protein, putative, expressedGST_C_Lambda no original description	1.42
26.9	misc.glutathione S transferases	orange1.1g027727m|pacid:18127116	Transcript	moderately similar to ( 322) AT1G78380 | Symbols: ATGSTU19, GST8 | ATGSTU19 (GLUTATHIONE S-TRANSFERASE TAU 19); glutathione binding / glutathione transferase | chr1:29486659-29487819 REVERSEmoderately similar to ( 337) GSTX4_TOBAC Probable glutathione S-transferase (EC 2.5.1.18) (Auxin-induced protein PCNT107) - Nicotiana tabacum (Common tobacco)moderately similar to ( 241) loc_os09g20220 12009.m…	-2.149
26.9	misc.glutathione S transferases	orange1.1g026482m|pacid:18116688	Transcript	moderately similar to ( 291) AT5G02790 | Symbols: | In2-1 protein, putative | chr5:632877-634858 FORWARDmoderately similar to ( 245) IN21_MAIZE IN2-1 protein - Zea mays (Maize)moderately similar to ( 283) loc_os03g17470 12003.m07174 protein IN2-1 protein, putative, expressedGST_C_Lambda no original description	1.52
26.9	misc.glutathione S transferases	orange1.1g031879m|pacid:18118604	Transcript	weakly similar to ( 112) AT5G41210 | Symbols: ATGSTT1, GST10, GSTU12 | ATGSTT1 (GLUTATHIONE S-TRANSFERASE THETA 1); glutathione transferase | chr5:16492550-16493884 REVERSEvery weakly similar to (91.3) loc_os11g37730 12011.m080028 protein glutathione S-transferase theta-1, putative, expressedGST_C_Theta no original description	-1.238
26.1	misc.cytochrome P450	orange1.1g010365m|pacid:18094963	Transcript	moderately similar to ( 418) AT5G07990 | Symbols: TT7, CYP75B1, D501 | TT7 (TRANSPARENT TESTA 7); flavonoid 3'-monooxygenase/ oxygen binding | chr5:2560437-2562859 FORWARDmoderately similar to ( 392) F3PH_PETHY Flavonoid 3'-monooxygenase (EC 1.14.13.21) (Flavonoid 3'-hydroxylase) (Cytochrome P450 75B2) - Petunia hybrida (Petunia)highly similar to ( 647) loc_os09g26960 12009.m05848 protein flavono…	-1.68		1.4
27.3.32	RNA.regulation of transcription.WRKY domain transcription factor family	orange1.1g020291m|pacid:18106883	Transcript	weakly similar to ( 129) AT3G56400 | Symbols: WRKY70, ATWRKY70 | WRKY70; transcription factor/ transcription repressor | chr3:20909082-20910409 REVERSEweakly similar to ( 105) loc_os05g25770 12005.m06869 protein OsWRKY45 - Superfamily of rice TFs having WRKY and zinc finger domains, expressedWRKY no original description	3.27	3.9	4.9
26.1	misc.cytochrome P450	orange1.1g013728m|pacid:18110141	Transcript	moderately similar to ( 343) AT5G36110 | Symbols: CYP716A1 | CYP716A1; electron carrier/ heme binding / iron ion binding / monooxygenase/ oxygen binding | chr5:14195377-14197613 FORWARDweakly similar to ( 185) C90D2_ORYSA Cytochrome P450 90D2 (EC 1.14.-.-) (C6-oxidase) - Oryza sativa (Rice)moderately similar to ( 260) loc_os07g33480 12007.m29194 protein taxane 10-beta-hydroxylase, putative, expre…	2.2		2.6
26.1	misc.cytochrome P450	orange1.1g010622m|pacid:18123363	Transcript	highly similar to ( 539) AT4G31940 | Symbols: CYP82C4 | CYP82C4; electron carrier/ heme binding / iron ion binding / monooxygenase/ oxygen binding | chr4:15452040-15453966 FORWARDmoderately similar to ( 462) C82A3_SOYBN Cytochrome P450 82A3 (EC 1.14.-.-) (P450 CP6) - Glycine max (Soybean)moderately similar to ( 325) loc_os09g26960 12009.m05848 protein flavonoid 3-monooxygenase, putative, expresse…	1.53
16.1.1.10	secondary metabolism.isoprenoids.non-mevalonate pathway.geranylgeranyl pyrophosphate synthase	orange1.1g020845m|pacid:18108562	Transcript	very weakly similar to (93.2) AT4G36810 | Symbols: GGPS1 | GGPS1 (GERANYLGERANYL PYROPHOSPHATE SYNTHASE 1); farnesyltranstransferase | chr4:17343513-17344628 FORWARDvery weakly similar to (95.1) GGPPS_CAPAN Geranylgeranyl pyrophosphate synthetase, chloroplast precursor (GGPP synthetase) (GGPS) [Includes: Dimethylallyltranstransferase (EC 2.5.1.1); Geranyltranstransferase (EC 2.5.1.10); Farnesyltr…	-9.31		1
26.1	misc.cytochrome P450	orange1.1g036030m|pacid:18123551	Transcript	highly similar to ( 630) AT5G63450 | Symbols: CYP94B1 | CYP94B1; electron carrier/ heme binding / iron ion binding / monooxygenase/ oxygen binding | chr5:25408987-25410519 REVERSEweakly similar to ( 103) C97B2_SOYBN Cytochrome P450 97B2 (EC 1.14.-.-) - Glycine max (Soybean)highly similar to ( 555) loc_os11g29290 12011.m06839 protein cytochrome P450 86A2, putative, expressedp450 CypX no original d…	-8.841
26.1	misc.cytochrome P450	orange1.1g011093m|pacid:18123892	Transcript	moderately similar to ( 432) AT2G45550 | Symbols: CYP76C4 | CYP76C4; electron carrier/ heme binding / iron ion binding / monooxygenase/ oxygen binding | chr2:18773541-18775654 REVERSEmoderately similar to ( 355) C76A1_SOLME Cytochrome P450 76A1 (EC 1.14.-.-) (CYPLXXVIA1) (P-450EG8) (Fragment) - Solanum melongena (Eggplant) (Aubergine)moderately similar to ( 414) loc_os03g14400 12003.m06880 protei…	1.37
26.1	misc.cytochrome P450	orange1.1g047310m|pacid:18101889	Transcript	highly similar to ( 590) AT1G13710 | Symbols: CYP78A5 | CYP78A5; electron carrier/ heme binding / iron ion binding / monooxygenase/ oxygen binding | chr1:4702932-4704592 REVERSEmoderately similar to ( 419) C78A3_SOYBN Cytochrome P450 78A3 (EC 1.14.-.-) - Glycine max (Soybean)moderately similar to ( 486) loc_os07g41240 12007.m08360 protein cytochrome P450 78A4, putative, expressedp450 CypX no orig…	4.42
4.2.2	glycolysis.plastid branch.phosphoglucomutase (PGM)	orange1.1g021442m|pacid:18095681	Transcript	highly similar to ( 532) AT1G70820 | Symbols: | phosphoglucomutase, putative / glucose phosphomutase, putative | chr1:26705594-26708034 FORWARDmoderately similar to ( 460) loc_os06g28194 12006.m71405 protein phosphoglucomutase/phosphomannomutase family protein, putative, expressed{ManB} no original description	-1.38	1.9	1.1
26.1	misc.cytochrome P450	orange1.1g009866m|pacid:18127863	Transcript	moderately similar to ( 427) AT4G12320 | Symbols: CYP706A6 | CYP706A6; electron carrier/ heme binding / iron ion binding / monooxygenase/ oxygen binding | chr4:7314939-7316647 REVERSEmoderately similar to ( 295) C93A1_SOYBN Cytochrome P450 93A1 (EC 1.14.-.-) - Glycine max (Soybean)moderately similar to ( 407) loc_os08g43440 12008.m08318 protein flavonoid 3-monooxygenase, putative, expressedp450 C…	3.5
26.1	misc.cytochrome P450	orange1.1g012878m|pacid:18094868	Transcript	moderately similar to ( 452) AT4G31940 | Symbols: CYP82C4 | CYP82C4; electron carrier/ heme binding / iron ion binding / monooxygenase/ oxygen binding | chr4:15452040-15453966 FORWARDmoderately similar to ( 444) C82A4_SOYBN Cytochrome P450 82A4 (EC 1.14.-.-) (P450 CP9) - Glycine max (Soybean)moderately similar to ( 314) loc_os09g26940 12009.m05846 protein flavonoid 3-monooxygenase, putative, expr…	1.76
26.1	misc.cytochrome P450	orange1.1g010097m|pacid:18110786	Transcript	highly similar to ( 686) AT5G25900 | Symbols: GA3, CYP701A3, ATKO1 | GA3 (GA REQUIRING 3); ent-kaurene oxidase/ oxygen binding | chr5:9036073-9038278 FORWARDweakly similar to ( 188) C98A1_SORBI Cytochrome P450 98A1 (EC 1.14.-.-) - Sorghum bicolor (Sorghum) (Sorghum vulgare)highly similar to ( 582) loc_os06g37364 12006.m08270 protein ent-kaurene oxidase, putative, expressedp450 CypX no original de…	2.59
26.1	misc.cytochrome P450	orange1.1g009844m|pacid:18098359	Transcript	moderately similar to ( 489) AT4G31940 | Symbols: CYP82C4 | CYP82C4; electron carrier/ heme binding / iron ion binding / monooxygenase/ oxygen binding | chr4:15452040-15453966 FORWARDmoderately similar to ( 474) C82A3_SOYBN Cytochrome P450 82A3 (EC 1.14.-.-) (P450 CP6) - Glycine max (Soybean)moderately similar to ( 330) loc_os09g26980 12009.m05850 protein flavonoid 3-monooxygenase, putative, expr…	-2.178
26.1	misc.cytochrome P450	orange1.1g012524m|pacid:18116338	Transcript	moderately similar to ( 444) AT1G05160 | Symbols: CYP88A3, ATKAO1, KAO1 | CYP88A3 (CYTOCHROME P450 88 A3); ent-kaurenoate oxidase/ oxygen binding | chr1:1487640-1489828 REVERSEmoderately similar to ( 397) KAO1_HORVU Ent-kaurenoic acid oxidase 1 (EC 1.14.13.79) (gpr5) - Hordeum vulgare (Barley)moderately similar to ( 401) loc_os06g02019 12006.m04938 protein cytochrome P450 88A1, putative, expresse…	-1.317
26.1	misc.cytochrome P450	orange1.1g046307m|pacid:18135307	Transcript	highly similar to ( 676) AT5G38970 | Symbols: BR6OX1, ATBR6OX, CYP85A1, BR6OX | BR6OX1 (BRASSINOSTEROID-6-OXIDASE 1); monooxygenase/ oxygen binding | chr5:15595185-15597774 REVERSEhighly similar to ( 776) C85A_PHAVU Cytochrome P450 85A (EC 1.14.-.-) (C6-oxidase) - Phaseolus vulgaris (Kidney bean) (French bean)highly similar to ( 601) loc_os03g40540 12003.m09132 protein cytochrome P450 85A1, putat…	2.42
26.1	misc.cytochrome P450	orange1.1g011873m|pacid:18134389	Transcript	moderately similar to ( 368) AT5G36110 | Symbols: CYP716A1 | CYP716A1; electron carrier/ heme binding / iron ion binding / monooxygenase/ oxygen binding | chr5:14195377-14197613 FORWARDweakly similar to ( 189) C90D2_ORYSA Cytochrome P450 90D2 (EC 1.14.-.-) (C6-oxidase) - Oryza sativa (Rice)moderately similar to ( 270) loc_os07g33580 12007.m07618 protein taxane 10-beta-hydroxylase, putative, expre…	-1.378
26.1	misc.cytochrome P450	orange1.1g034451m|pacid:18110626	Transcript	very weakly similar to (94.4) AT3G14690 | Symbols: CYP72A15 | CYP72A15; electron carrier/ heme binding / iron ion binding / monooxygenase/ oxygen binding | chr3:4937410-4939310 FORWARDvery weakly similar to (91.7) C72A1_CATRO Cytochrome P450 72A1 (EC 1.3.3.9) (CYPLXXII) (Secologanin synthase) (SLS) - Catharanthus roseus (Rosy periwinkle) (Madagascar periwinkle) no original description	2.32
26.1	misc.cytochrome P450	orange1.1g011032m|pacid:18128663	Transcript	moderately similar to ( 461) AT2G45550 | Symbols: CYP76C4 | CYP76C4; electron carrier/ heme binding / iron ion binding / monooxygenase/ oxygen binding | chr2:18773541-18775654 REVERSEmoderately similar to ( 358) C76A2_SOLME Cytochrome P450 76A2 (EC 1.14.-.-) (CYPLXXVIA2) (P-450EG7) - Solanum melongena (Eggplant) (Aubergine)moderately similar to ( 445) loc_os03g14400 12003.m06880 protein cytochrom…	2.06
26.1	misc.cytochrome P450	orange1.1g048184m|pacid:18111017	Transcript	moderately similar to ( 325) AT5G07990 | Symbols: TT7, CYP75B1, D501 | TT7 (TRANSPARENT TESTA 7); flavonoid 3'-monooxygenase/ oxygen binding | chr5:2560437-2562859 FORWARDmoderately similar to ( 297) C75A1_PETHY Flavonoid 3',5'-hydroxylase 1 (EC 1.14.13.88) (F3'5'H) (Cytochrome P450 75A1) (CYPLXXVA1) - Petunia hybrida (Petunia)moderately similar to ( 484) loc_os09g26970 12009.m05849 protein retro…	-1.572
26.1	misc.cytochrome P450	orange1.1g036614m|pacid:18134343	Transcript	very weakly similar to (92.0) AT4G39510 | Symbols: CYP96A12 | CYP96A12; electron carrier/ heme binding / iron ion binding / monooxygenase/ oxygen binding | chr4:18368945-18370471 REVERSE no original description	1.25
26.1	misc.cytochrome P450	orange1.1g010737m|pacid:18119077	Transcript	highly similar to ( 636) AT2G27690 | Symbols: CYP94C1 | CYP94C1; fatty acid (omega-1)-hydroxylase/ oxygen binding | chr2:11809373-11810860 FORWARDvery weakly similar to (99.4) C97B2_SOYBN Cytochrome P450 97B2 (EC 1.14.-.-) - Glycine max (Soybean)highly similar to ( 608) loc_os05g37250 12005.m07905 protein cytochrome P450 94A2, putative, expressedp450 CypX no original description	-7.121	-1.2
26.1	misc.cytochrome P450	orange1.1g037361m|pacid:18115316	Transcript	highly similar to ( 604) AT1G64950 | Symbols: CYP89A5 | CYP89A5; electron carrier/ heme binding / iron ion binding / monooxygenase/ oxygen binding | chr1:24127587-24129119 FORWARDmoderately similar to ( 373) C77A1_SOLME Cytochrome P450 77A1 (EC 1.14.-.-) (CYPLXXVIIA1) (P-450EG6) (Fragment) - Solanum melongena (Eggplant) (Aubergine)moderately similar to ( 480) loc_os10g37110 12010.m06511 protein t…	1.33
26.1	misc.cytochrome P450	orange1.1g042507m|pacid:18092678	Transcript	highly similar to ( 647) AT3G19270 | Symbols: CYP707A4 | CYP707A4; (+)-abscisic acid 8'-hydroxylase/ oxygen binding | chr3:6673885-6676400 REVERSEmoderately similar to ( 247) C85A_PHAVU Cytochrome P450 85A (EC 1.14.-.-) (C6-oxidase) - Phaseolus vulgaris (Kidney bean) (French bean)highly similar to ( 665) loc_os09g28390 12009.m05990 protein ent-kaurenoic acid oxidase 1, putative, expressedp450 Cyp…	2.74
26.1	misc.cytochrome P450	orange1.1g011477m|pacid:18092318	Transcript	moderately similar to ( 371) AT4G37340 | Symbols: CYP81D3 | CYP81D3; electron carrier/ heme binding / iron ion binding / monooxygenase/ oxygen binding | chr4:17564953-17566706 REVERSEmoderately similar to ( 254) C82A1_PEA Cytochrome P450 82A1 (EC 1.14.-.-) (CYPLXXXII) (Fragment) - Pisum sativum (Garden pea)moderately similar to ( 320) loc_os03g55240 12003.m10439 protein cytochrome P450 81E1, puta…	2.19
26.1	misc.cytochrome P450	orange1.1g019805m|pacid:18103815	Transcript	weakly similar to ( 126) AT5G07990 | Symbols: TT7, CYP75B1, D501 | TT7 (TRANSPARENT TESTA 7); flavonoid 3'-monooxygenase/ oxygen binding | chr5:2560437-2562859 FORWARDweakly similar to ( 120) C71DB_LOTJA Cytochrome P450 71D11 (EC 1.14.-.-) (Fragment) - Lotus japonicusmoderately similar to ( 219) loc_os09g26970 12009.m05849 protein retrotransposon protein, putative, unclassifiedp450 no original de…	-1.184
26.1	misc.cytochrome P450	orange1.1g024901m|pacid:18124293	Transcript	moderately similar to ( 308) AT2G45570 | Symbols: CYP76C2 | CYP76C2; electron carrier/ heme binding / iron ion binding / monooxygenase/ oxygen binding | chr2:18779935-18781922 REVERSEmoderately similar to ( 249) C93A2_SOYBN Cytochrome P450 93A2 (EC 1.14.-.-) - Glycine max (Soybean)moderately similar to ( 270) loc_os03g14400 12003.m06880 protein cytochrome P450 76B1, putative, expressedp450 CypX n…	1.14
26.1	misc.cytochrome P450	orange1.1g038621m|pacid:18135266	Transcript	highly similar to ( 764) AT4G19230 | Symbols: CYP707A1 | CYP707A1; (+)-abscisic acid 8'-hydroxylase/ oxygen binding | chr4:10521524-10523566 FORWARDmoderately similar to ( 275) C85A1_ORYSA Cytochrome P450 85A1 (EC 1.14.-.-) (C6-oxidase) (OsDWARF) (Dwarf protein) - Oryza sativa (Rice)highly similar to ( 667) loc_os02g47470 12002.m100328 protein cytochrome P450 90D2, putative, expressedp450 CypX no…	-4.547
26.1	misc.cytochrome P450	orange1.1g045796m|pacid:18135665	Transcript	moderately similar to ( 202) AT4G12320 | Symbols: CYP706A6 | CYP706A6; electron carrier/ heme binding / iron ion binding / monooxygenase/ oxygen binding | chr4:7314939-7316647 REVERSEweakly similar to ( 123) C93A3_SOYBN Cytochrome P450 93A3 (EC 1.14.-.-) (P450 CP5) - Glycine max (Soybean)weakly similar to ( 175) loc_os01g50490 12001.m11230 protein flavonoid 3-monooxygenase, putative, expressedp45…	-1.606
26.1	misc.cytochrome P450	orange1.1g040199m|pacid:18119084	Transcript	highly similar to ( 644) AT2G27690 | Symbols: CYP94C1 | CYP94C1; fatty acid (omega-1)-hydroxylase/ oxygen binding | chr2:11809373-11810860 FORWARDvery weakly similar to (99.4) C97B2_SOYBN Cytochrome P450 97B2 (EC 1.14.-.-) - Glycine max (Soybean)highly similar to ( 621) loc_os05g37250 12005.m07905 protein cytochrome P450 94A2, putative, expressedp450 CypX no original description	-8.034
26.1	misc.cytochrome P450	orange1.1g015436m|pacid:18103819	Transcript	moderately similar to ( 303) AT5G07990 | Symbols: TT7, CYP75B1, D501 | TT7 (TRANSPARENT TESTA 7); flavonoid 3'-monooxygenase/ oxygen binding | chr5:2560437-2562859 FORWARDmoderately similar to ( 311) F3PH_PETHY Flavonoid 3'-monooxygenase (EC 1.14.13.21) (Flavonoid 3'-hydroxylase) (Cytochrome P450 75B2) - Petunia hybrida (Petunia)highly similar to ( 508) loc_os09g26960 12009.m05848 protein flavono…	-1.411
26.1	misc.cytochrome P450	orange1.1g012239m|pacid:18099909	Transcript	moderately similar to ( 364) AT3G26300 | Symbols: CYP71B34 | CYP71B34; electron carrier/ heme binding / iron ion binding / monooxygenase/ oxygen binding | chr3:9639199-9640866 REVERSEhighly similar to ( 501) C71DB_LOTJA Cytochrome P450 71D11 (EC 1.14.-.-) (Fragment) - Lotus japonicusmoderately similar to ( 411) loc_os06g43350 12006.m08865 protein cytochrome P450 71D10, putative, expressedp450 Cyp…	-2.433
26.1	misc.cytochrome P450	orange1.1g010172m|pacid:18093020	Transcript	moderately similar to ( 377) AT5G07990 | Symbols: TT7, CYP75B1, D501 | TT7 (TRANSPARENT TESTA 7); flavonoid 3'-monooxygenase/ oxygen binding | chr5:2560437-2562859 FORWARDmoderately similar to ( 375) F3PH_PETHY Flavonoid 3'-monooxygenase (EC 1.14.13.21) (Flavonoid 3'-hydroxylase) (Cytochrome P450 75B2) - Petunia hybrida (Petunia)highly similar to ( 590) loc_os09g26960 12009.m05848 protein flavono…	-2.995
26.1	misc.cytochrome P450	orange1.1g010369m|pacid:18112632	Transcript	moderately similar to ( 325) AT1G13110 | Symbols: CYP71B7 | CYP71B7; electron carrier/ heme binding / iron ion binding / monooxygenase/ oxygen binding | chr1:4467272-4468857 FORWARDmoderately similar to ( 455) C71D8_SOYBN Cytochrome P450 71D8 (EC 1.14.-.-) (P450 CP7) - Glycine max (Soybean)moderately similar to ( 382) loc_os06g43430 12006.m08873 protein cytochrome P450 71D10, putative, expressedp…	-1.042
26.1	misc.cytochrome P450	orange1.1g010779m|pacid:18119128	Transcript	moderately similar to ( 365) AT5G06900 | Symbols: CYP93D1 | CYP93D1; electron carrier/ heme binding / iron ion binding / monooxygenase/ oxygen binding | chr5:2136160-2137925 REVERSEmoderately similar to ( 444) C93A1_SOYBN Cytochrome P450 93A1 (EC 1.14.-.-) - Glycine max (Soybean)moderately similar to ( 382) loc_os06g41070 12006.m08642 protein cytochrome P450 93A1, putative, expressedp450 CypX no …	2.73
26.1	misc.cytochrome P450	orange1.1g021280m|pacid:18117132	Transcript	moderately similar to ( 288) AT1G12740 | Symbols: CYP87A2 | CYP87A2; electron carrier/ heme binding / iron ion binding / monooxygenase/ oxygen binding | chr1:4342462-4344569 FORWARDmoderately similar to ( 283) C87A3_ORYSA Cytochrome P450 87A3 (EC 1.14.-.-) - Oryza sativa (Rice)moderately similar to ( 289) loc_os02g45280 12002.m09565 protein cytochrome P450 87A3, putative, expressed no original de…	3.77
35.2	not assigned.unknown	orange1.1g021546m|pacid:18112215	Transcript	weakly similar to ( 184) AT1G12030 | Symbols: | unknown protein | chr1:4064751-4066319 REVERSEweakly similar to ( 123) loc_os03g58230 12003.m10734 protein plant-specific domain TIGR01615 family protein, expressedDUF506 no original description	8.01		2.7
26.1	misc.cytochrome P450	orange1.1g010151m|pacid:18139238	Transcript	moderately similar to ( 382) AT4G31500 | Symbols: CYP83B1, SUR2, RNT1, RED1, ATR4 | CYP83B1 (CYTOCHROME P450 MONOOXYGENASE 83B1); oxidoreductase, acting on paired donors, with incorporation or reduction of molecular oxygen, NADH or NADPH as one donor, and incorporation of one atom of oxygen / oxygen binding | chr4:15273677-15275271 REVERSEmoderately similar to ( 363) C71A9_SOYBN Cytochrome P450 7…	-1.201
26.1	misc.cytochrome P450	orange1.1g039787m|pacid:18100714	Transcript	weakly similar to ( 180) AT2G45550 | Symbols: CYP76C4 | CYP76C4; electron carrier/ heme binding / iron ion binding / monooxygenase/ oxygen binding | chr2:18773541-18775654 REVERSEweakly similar to ( 147) C76A2_SOLME Cytochrome P450 76A2 (EC 1.14.-.-) (CYPLXXVIA2) (P-450EG7) - Solanum melongena (Eggplant) (Aubergine)weakly similar to ( 191) loc_os03g14400 12003.m06880 protein cytochrome P450 76B1,…	2.08
26.1	misc.cytochrome P450	orange1.1g012019m|pacid:18138014	Transcript	highly similar to ( 729) AT5G05690 | Symbols: CPD, CYP90A, CYP90, CBB3, DWF3, CYP90A1 | CPD (CONSTITUTIVE PHOTOMORPHOGENIC DWARF); electron carrier/ heme binding / iron ion binding / monooxygenase/ oxygen binding | chr5:1702907-1706348 REVERSEmoderately similar to ( 343) C90D2_ORYSA Cytochrome P450 90D2 (EC 1.14.-.-) (C6-oxidase) - Oryza sativa (Rice)highly similar to ( 538) loc_os11g04710 12011.…	2.03
26.1	misc.cytochrome P450	orange1.1g007231m|pacid:18122536	Transcript	highly similar to ( 910) AT1G31800 | Symbols: CYP97A3, LUT5 | CYP97A3 (CYTOCHROME P450-TYPE MONOOXYGENASE 97A3); carotene beta-ring hydroxylase/ oxygen binding | chr1:11396440-11399470 FORWARDmoderately similar to ( 441) C97B2_SOYBN Cytochrome P450 97B2 (EC 1.14.-.-) - Glycine max (Soybean)highly similar to ( 838) loc_os02g57290 12002.m33947 protein cytochrome P450 97B3, putative, expressedp450 C…	-1.053
26.1	misc.cytochrome P450	orange1.1g019895m|pacid:18124629	Transcript	moderately similar to ( 412) AT4G37370 | Symbols: CYP81D8 | CYP81D8; electron carrier/ heme binding / iron ion binding / monooxygenase/ oxygen binding | chr4:17569971-17571678 REVERSEmoderately similar to ( 248) C82A1_PEA Cytochrome P450 82A1 (EC 1.14.-.-) (CYPLXXXII) (Fragment) - Pisum sativum (Garden pea)moderately similar to ( 302) loc_os02g30080 12002.m08151 protein cytochrome P450 82A2, puta…	-7.802
26.1	misc.cytochrome P450	orange1.1g048567m|pacid:18131532	Transcript	weakly similar to ( 169) AT1G01280 | Symbols: CYP703A2, CYP703 | CYP703A2 (CYTOCHROME P450, FAMILY 703, SUBFAMILY A, POLYPEPTIDE 2); oxidoreductase, acting on paired donors, with incorporation or reduction of molecular oxygen, NADH or NADPH as one donor, and incorporation of one atom of oxygen / oxygen binding | chr1:112290-113905 FORWARDweakly similar to ( 166) F3PH_PETHY Flavonoid 3'-monooxygen…	-2.072
35.1	not assigned.no ontology	orange1.1g022473m|pacid:18093088	Transcript	moderately similar to ( 323) AT3G63060 | Symbols: EDL3 | EDL3 (EID1-like 3) | chr3:23300638-23301456 REVERSEmoderately similar to ( 254) loc_os01g58850 12001.m12026 protein circadian clock coupling factor ZGT, putative, expressed no original description	-2.762	2.6
26.11	misc.alcohol dehydrogenases	orange1.1g017000m|pacid:18131824	Transcript	highly similar to ( 692) AT5G43940 | Symbols: HOT5, ADH2, GSNOR | HOT5 (sensitive to hot temperatures 5); S-(hydroxymethyl)glutathione dehydrogenase/ S-nitrosoglutathione reductase | chr5:17684265-17686379 FORWARDhighly similar to ( 691) ADHX_MAIZE Alcohol dehydrogenase class 3 (EC 1.1.1.1) (Alcohol dehydrogenase class III) (S-(hydroxymethyl)glutathione dehydrogenase) (EC 1.1.1.284) (Glutathione-…	-1.059
26.11	misc.alcohol dehydrogenases	orange1.1g043260m|pacid:18129703	Transcript	moderately similar to ( 258) AT1G22440 | Symbols: | alcohol dehydrogenase, putative | chr1:7922560-7924759 FORWARDmoderately similar to ( 235) ADH1_PETHY Alcohol dehydrogenase 1 (EC 1.1.1.1) - Petunia hybrida (Petunia)moderately similar to ( 262) loc_os03g08999 12003.m06405 protein alcohol dehydrogenase 1, putative, expressedAdhC AdhP Tdh PRK09422 ADH_zinc_N Qor tdh ADH_N no original description	-1.947
26.12	misc.peroxidases	orange1.1g039410m|pacid:18121502	Transcript	moderately similar to ( 335) AT5G47000 | Symbols: | peroxidase, putative | chr5:19069171-19070175 REVERSEmoderately similar to ( 244) PER2_ARAHY Cationic peroxidase 2 precursor (EC 1.11.1.7) (PNPC2) - Arachis hypogaea (Peanut)moderately similar to ( 332) loc_os02g50770 12002.m10111 protein peroxidase 65 precursor, putative, expressedsecretory_peroxidase plant_peroxidase peroxidase no original des…	1.19
26.12	misc.peroxidases	orange1.1g018871m|pacid:18128431	Transcript	moderately similar to ( 399) AT2G38380 | Symbols: | peroxidase 22 (PER22) (P22) (PRXEA) / basic peroxidase E | chr2:16076443-16078314 FORWARDmoderately similar to ( 337) PERX_TOBAC Lignin-forming anionic peroxidase precursor (EC 1.11.1.7) (TOPA) - Nicotiana tabacum (Common tobacco)moderately similar to ( 370) loc_os03g13200 12003.m06766 protein peroxidase 53 precursor, putative, expressedsecretor…	-1.68
26.12	misc.peroxidases	orange1.1g018811m|pacid:18128473	Transcript	moderately similar to ( 365) AT2G38380 | Symbols: | peroxidase 22 (PER22) (P22) (PRXEA) / basic peroxidase E | chr2:16076443-16078314 FORWARDmoderately similar to ( 339) PERX_TOBAC Lignin-forming anionic peroxidase precursor (EC 1.11.1.7) (TOPA) - Nicotiana tabacum (Common tobacco)moderately similar to ( 357) loc_os03g13200 12003.m06766 protein peroxidase 53 precursor, putative, expressedsecretor…	-1.582
26.12	misc.peroxidases	orange1.1g018855m|pacid:18128521	Transcript	moderately similar to ( 388) AT2G38380 | Symbols: | peroxidase 22 (PER22) (P22) (PRXEA) / basic peroxidase E | chr2:16076443-16078314 FORWARDmoderately similar to ( 327) PERX_TOBAC Lignin-forming anionic peroxidase precursor (EC 1.11.1.7) (TOPA) - Nicotiana tabacum (Common tobacco)moderately similar to ( 365) loc_os03g13200 12003.m06766 protein peroxidase 53 precursor, putative, expressedsecretor…	-2.818
26.12	misc.peroxidases	orange1.1g020149m|pacid:18098789	Transcript	highly similar to ( 512) AT5G66390 | Symbols: | peroxidase 72 (PER72) (P72) (PRXR8) | chr5:26516063-26517329 REVERSEmoderately similar to ( 291) PER1_ARAHY Cationic peroxidase 1 precursor (EC 1.11.1.7) (PNPC1) - Arachis hypogaea (Peanut)moderately similar to ( 474) loc_os01g15830 12001.m08181 protein peroxidase 72 precursor, putative, expressedsecretory_peroxidase plant_peroxidase peroxidase asco…	1.46
26.13	misc.acid and other phosphatases	orange1.1g016234m|pacid:18130358	Transcript	highly similar to ( 658) AT3G01510 | Symbols: | 5'-AMP-activated protein kinase beta-1 subunit-related | chr3:198855-201682 REVERSEhighly similar to ( 531) loc_os08g29160 12008.m26492 protein protein tyrosine/serine/threonine phosphatase, putative, expressedAMPKbeta_GBD_like no original description	-1.032
26.13	misc.acid and other phosphatases	orange1.1g020901m|pacid:18138680	Transcript	moderately similar to ( 418) AT3G02600 | Symbols: LPP3, ATLPP3 | LPP3 (LIPID PHOSPHATE PHOSPHATASE 3); phosphatidate phosphatase | chr3:552937-554411 FORWARDmoderately similar to ( 378) loc_os08g27040 12008.m080042 protein lipid phosphate phosphatase 3, chloroplast precursor, putative, expressedPAP2_containing_1_like PAP2_wunen PAP2 PAP2_like no original description	-1.63
26.13	misc.acid and other phosphatases	orange1.1g006938m|pacid:18102353	Transcript	highly similar to ( 757) AT1G13900 | Symbols: | calcineurin-like phosphoesterase family protein | chr1:4753494-4755554 REVERSEweakly similar to ( 138) NPP_HORVU Nucleotide pyrophosphatase/phosphodiesterase (EC 3.-.-.-) (Fragments) - Hordeum vulgare (Barley)highly similar to ( 666) loc_os07g02090 12007.m04683 protein hydrolase/ protein serine/threonine phosphatase, putative, expressed no original …	1.43
26.13	misc.acid and other phosphatases	orange1.1g016429m|pacid:18135996	Transcript	highly similar to ( 544) AT5G63140 | Symbols: ATPAP29, PAP29 | ATPAP29 (ARABIDOPSIS THALIANA PURPLE ACID PHOSPHATASE 29); acid phosphatase/ protein serine/threonine phosphatase | chr5:25328237-25329616 FORWARDhighly similar to ( 530) loc_os09g36290 12009.m060047 protein phosphatase DCR2, putative, expressed no original description	1.04
26.16	misc.myrosinases-lectin-jacalin	orange1.1g005257m|pacid:18114437	Transcript	highly similar to ( 751) AT4G04960 | Symbols: | lectin protein kinase, putative | chr4:2533096-2535156 FORWARDweakly similar to ( 172) PSKR_DAUCA Phytosulfokine receptor precursor (EC 2.7.11.1) (Phytosulfokine LRR receptor kinase) - Daucus carota (Carrot)moderately similar to ( 446) loc_os04g44910 12004.m35044 protein protein kinase, putative, expressedLectin_legB S_TKc Pkinase TyrKc Pkinase_Tyr …	-1.142
26.16	misc.myrosinases-lectin-jacalin	orange1.1g005809m|pacid:18131562	Transcript	highly similar to ( 608) AT3G08870 | Symbols: | lectin protein kinase, putative | chr3:2700500-2702581 REVERSEmoderately similar to ( 220) PSKR_DAUCA Phytosulfokine receptor precursor (EC 2.7.11.1) (Phytosulfokine LRR receptor kinase) - Daucus carota (Carrot)highly similar to ( 572) loc_os10g38960 12010.m06665 protein lectin-like receptor kinase 7, putativeLectin_legB Pkinase S_TKc S_TKc TyrKc Pk…	1.04
26.16	misc.myrosinases-lectin-jacalin	orange1.1g024380m|pacid:18096978	Transcript	Lectin_legB no original description	1.63
26.16	misc.myrosinases-lectin-jacalin	orange1.1g007869m|pacid:18108799	Transcript	highly similar to ( 719) AT2G37710 | Symbols: RLK | RLK (receptor lectin kinase); kinase | chr2:15814934-15816961 REVERSEmoderately similar to ( 205) PSKR_DAUCA Phytosulfokine receptor precursor (EC 2.7.11.1) (Phytosulfokine LRR receptor kinase) - Daucus carota (Carrot)highly similar to ( 633) loc_os04g44900 12004.m09446 protein lectin-like receptor kinase 7, putative, expressedLectin_legB Pkinas…	-1.556
26.16	misc.myrosinases-lectin-jacalin	orange1.1g005940m|pacid:18131563	Transcript	highly similar to ( 603) AT3G08870 | Symbols: | lectin protein kinase, putative | chr3:2700500-2702581 REVERSEmoderately similar to ( 219) PSKR_DAUCA Phytosulfokine receptor precursor (EC 2.7.11.1) (Phytosulfokine LRR receptor kinase) - Daucus carota (Carrot)highly similar to ( 570) loc_os10g38960 12010.m06665 protein lectin-like receptor kinase 7, putativeLectin_legB Pkinase S_TKc S_TKc TyrKc Pk…	1.12
26.18	misc.invertase/pectin methylesterase inhibitor family protein	orange1.1g042008m|pacid:18127870	Transcript	weakly similar to ( 126) AT4G25250 | Symbols: | invertase/pectin methylesterase inhibitor family protein | chr4:12934632-12935231 FORWARDweakly similar to ( 110) 21KD_DAUCA 21 kDa protein precursor (1.2 protein) - Daucus carota (Carrot)PMEI no original description	-1.309
26.19	misc.plastocyanin-like	orange1.1g030047m|pacid:18112776	Transcript	very weakly similar to (90.9) loc_os02g48820 12002.m09916 protein uclacyanin-2 precursor, putative, expressedCu_bind_like no original description	-1.141
26.19	misc.plastocyanin-like	orange1.1g029725m|pacid:18107713	Transcript	weakly similar to ( 122) AT1G72230 | Symbols: | plastocyanin-like domain-containing protein | chr1:27188287-27189093 FORWARDweakly similar to ( 134) BCP_PEA Blue copper protein precursor - Pisum sativum (Garden pea)weakly similar to ( 117) loc_os06g11490 12006.m05866 protein blue copper protein precursor, putative, expressedCu_bind_like no original description	-1.207
10.7	cell wall.modification	orange1.1g023204m|pacid:18100691	Transcript	moderately similar to ( 426) AT4G25810 | Symbols: XTR6, XTH23 | XTR6 (XYLOGLUCAN ENDOTRANSGLYCOSYLASE 6); hydrolase, acting on glycosyl bonds / hydrolase, hydrolyzing O-glycosyl compounds / xyloglucan:xyloglucosyl transferase | chr4:13128694-13129715 FORWARDmoderately similar to ( 384) BRU1_SOYBN Brassinosteroid-regulated protein BRU1 precursor - Glycine max (Soybean)moderately similar to ( 386) …	-3.92	2.8	2.2
26.21	misc.protease inhibitor/seed storage/lipid transfer protein (LTP) family protein	orange1.1g034237m|pacid:18131173	Transcript	very weakly similar to (81.3) AT3G18280 | Symbols: | protease inhibitor/seed storage/lipid transfer protein (LTP) family protein | chr3:6267102-6267392 FORWARDnsLTP2 no original description	4.06
26.21	misc.protease inhibitor/seed storage/lipid transfer protein (LTP) family protein	orange1.1g029668m|pacid:18122840	Transcript	very weakly similar to (92.8) AT3G43720 | Symbols: | protease inhibitor/seed storage/lipid transfer protein (LTP) family protein | chr3:15615549-15617099 REVERSEweakly similar to ( 104) loc_os05g41030 12005.m08279 protein lipid binding protein, putative, expressed no original description	1.22
26.21	misc.protease inhibitor/seed storage/lipid transfer protein (LTP) family protein	orange1.1g033404m|pacid:18134399	Transcript	weakly similar to ( 113) AT2G37870 | Symbols: | protease inhibitor/seed storage/lipid transfer protein (LTP) family protein | chr2:15859280-15859723 FORWARDvery weakly similar to (83.2) loc_os04g33920 12004.m08486 protein lipid binding protein, putative, expressed no original description	3.49
26.21	misc.protease inhibitor/seed storage/lipid transfer protein (LTP) family protein	orange1.1g033458m|pacid:18103844	Transcript	weakly similar to ( 132) AT5G05960 | Symbols: | protease inhibitor/seed storage/lipid transfer protein (LTP) family protein | chr5:1790256-1790694 FORWARDweakly similar to ( 112) loc_os01g62980 12001.m43276 protein lipid binding protein, putative, expressed no original description	3.42
26.22	misc.short chain dehydrogenase/reductase (SDR)	orange1.1g031016m|pacid:18124683	Transcript	moderately similar to ( 258) AT3G50560 | Symbols: | short-chain dehydrogenase/reductase (SDR) family protein | chr3:18761247-18763835 REVERSEmoderately similar to ( 203) loc_os08g37130 12008.m07699 protein short-chain dehydrogenase/reductase SDR, putative, expressed no original description	1.85
26.22	misc.short chain dehydrogenase/reductase (SDR)	orange1.1g044923m|pacid:18107288	Transcript	weakly similar to ( 188) AT3G51680 | Symbols: | short-chain dehydrogenase/reductase (SDR) family protein | chr3:19173622-19174667 REVERSEweakly similar to ( 180) TS2_MAIZE Sex determination protein tasselseed-2 - Zea mays (Maize)weakly similar to ( 198) loc_os04g10000 12004.m06252 protein sex determination protein tasselseed-2, putative, expressedfabG PRK07479 PRK06172 PRK12429 PRK06057 PRK12826 …	-1.491
26.22	misc.short chain dehydrogenase/reductase (SDR)	orange1.1g025252m|pacid:18118156	Transcript	weakly similar to ( 125) AT2G47140 | Symbols: | short-chain dehydrogenase/reductase (SDR) family protein | chr2:19350970-19352059 REVERSEvery weakly similar to (95.9) TS2_MAIZE Sex determination protein tasselseed-2 - Zea mays (Maize)weakly similar to ( 126) loc_os03g59610 12003.m10858 protein sex determination protein tasselseed-2, putative, expressedfabG fabG PRK08324 fabG PRK06841 FabG PRK1242…	1.43
26.22	misc.short chain dehydrogenase/reductase (SDR)	orange1.1g020927m|pacid:18127055	Transcript	moderately similar to ( 421) AT4G23420 | Symbols: | short-chain dehydrogenase/reductase (SDR) family protein | chr4:12226288-12228562 FORWARDweakly similar to ( 110) POR_PEA Protochlorophyllide reductase, chloroplast precursor (EC 1.3.1.33) (PCR) (NADPH-protochlorophyllide oxidoreductase) (POR) - Pisum sativum (Garden pea)moderately similar to ( 390) loc_os09g39670 12009.m06905 protein retinol de…	-1.32
26.22	misc.short chain dehydrogenase/reductase (SDR)	orange1.1g010380m|pacid:18104966	Transcript	highly similar to ( 676) AT4G13250 | Symbols: | short-chain dehydrogenase/reductase (SDR) family protein | chr4:7684417-7686691 REVERSEhighly similar to ( 683) loc_os01g12710 12001.m07884 protein oxidoreductase, putative, expressedDltE FabG fabG COG4221 PRK12429 fabG fabG PRK07326 PRK12829 PRK12826 PRK07109 PRK07856 fabG PRK08263 PRK06484 fabG fabG fabG PRK12939 PRK08936 PRK09242 PRK08324 PRK0586…	-1.663
26.22	misc.short chain dehydrogenase/reductase (SDR)	orange1.1g022684m|pacid:18132146	Transcript	moderately similar to ( 419) AT5G50130 | Symbols: | short-chain dehydrogenase/reductase (SDR) family protein | chr5:20390066-20393053 FORWARDvery weakly similar to (80.9) PORB_HORVU Protochlorophyllide reductase B, chloroplast precursor (EC 1.3.1.33) (PCR B) (NADPH-protochlorophyllide oxidoreductase B) (POR B) - Hordeum vulgare (Barley)moderately similar to ( 278) loc_os06g03830 12006.m31964 prot…	1.66
26.22	misc.short chain dehydrogenase/reductase (SDR)	orange1.1g021246m|pacid:18136074	Transcript	moderately similar to ( 362) AT3G61220 | Symbols: | short-chain dehydrogenase/reductase (SDR) family protein | chr3:22663025-22664316 FORWARDmoderately similar to ( 288) loc_os04g44980 12004.m09452 protein carbonyl reductase 3, putative, expressedFabG fabG PRK12939 fabG fabG DltE PRK07201 COG4221 PRK12429 PRK12826 no original description	-1.017
26.23	misc.rhodanese	orange1.1g026302m|pacid:18105143	Transcript	moderately similar to ( 259) AT4G27700 | Symbols: | rhodanese-like domain-containing protein | chr4:13826541-13827673 REVERSEmoderately similar to ( 273) loc_os09g36040 12009.m21934 protein rhodanese-like domain containing protein, expressedRHOD no original description	-1.869
26.23	misc.rhodanese	orange1.1g026624m|pacid:18135713	Transcript	moderately similar to ( 315) AT2G42220 | Symbols: | rhodanese-like domain-containing protein | chr2:17592105-17593305 FORWARDmoderately similar to ( 293) loc_os09g10750 12009.m04339 protein rhodanese family protein, putative, expressed no original description	-1.366
26.23	misc.rhodanese	orange1.1g026264m|pacid:18105142	Transcript	moderately similar to ( 253) AT4G27700 | Symbols: | rhodanese-like domain-containing protein | chr4:13826541-13827673 REVERSEmoderately similar to ( 268) loc_os09g36040 12009.m21934 protein rhodanese-like domain containing protein, expressedRHOD no original description	-1.87
26.24	misc.GCN5-related N-acetyltransferase	orange1.1g023633m|pacid:18104179	Transcript	moderately similar to ( 338) AT4G28030 | Symbols: | GCN5-related N-acetyltransferase (GNAT) family protein | chr4:13937748-13939131 REVERSEmoderately similar to ( 234) loc_os08g16010 12008.m080116 protein N-acetyltransferase, putative, expressed no original description	-1.338
26.24	misc.GCN5-related N-acetyltransferase	orange1.1g016609m|pacid:18111494	Transcript	moderately similar to ( 416) AT2G30090 | Symbols: | GCN5-related N-acetyltransferase (GNAT) family protein | chr2:12843583-12845597 REVERSEmoderately similar to ( 321) loc_os03g55530 12003.m10466 protein HLS1, putative, expressed no original description	1.47
26.24	misc.GCN5-related N-acetyltransferase	orange1.1g025854m|pacid:18104180	Transcript	moderately similar to ( 271) AT4G28030 | Symbols: | GCN5-related N-acetyltransferase (GNAT) family protein | chr4:13937748-13939131 REVERSEweakly similar to ( 169) loc_os08g16010 12008.m080116 protein N-acetyltransferase, putative, expressed no original description	-1.173
26.24	misc.GCN5-related N-acetyltransferase	orange1.1g024161m|pacid:18126501	Transcript	moderately similar to ( 209) AT1G72030 | Symbols: | GCN5-related N-acetyltransferase (GNAT) family protein | chr1:27110887-27111825 FORWARDmoderately similar to ( 224) loc_os07g16130 12007.m06056 protein histone acetyltransferase HPA2 and related acetyltransferases, putative, expressed no original description	1.16
26.28	misc.GDSL-motif lipase	orange1.1g047500m|pacid:18112254	Transcript	moderately similar to ( 365) AT1G29670 | Symbols: | GDSL-motif lipase/hydrolase family protein | chr1:10375843-10377717 FORWARDvery weakly similar to (85.1) APG_BRANA Anter-specific proline-rich protein APG (Protein CEX) (Fragment) - Brassica napus (Rape)moderately similar to ( 324) loc_os05g44200 12005.m08546 protein anther-specific proline-rich protein APG, putative, expressedSGNH_plant_lipase_…	-1.328
26.3	misc. other Ferredoxins and Rieske domain	orange1.1g029951m|pacid:18100433	Transcript	moderately similar to ( 217) AT1G32550 | Symbols: | ferredoxin family protein | chr1:11771969-11774117 REVERSEmoderately similar to ( 216) loc_os03g48040 12003.m34755 protein ferredoxin-6, chloroplast precursor, putative, expressedpetF no original description	-1.327
27.1	RNA.processing	orange1.1g027059m|pacid:18105214	Transcript	moderately similar to ( 265) AT4G34730 | Symbols: | ribosome-binding factor A family protein | chr4:16570019-16571274 REVERSEmoderately similar to ( 214) loc_os06g04610 12006.m05191 protein ribosome-binding factor A, chloroplast precursor, putative, expressedrbfA RbfA RBFA no original description	-1.124
27.1	RNA.processing	orange1.1g042717m|pacid:18124174	Transcript	highly similar to ( 723) AT1G51310 | Symbols: | tRNA (5-methylaminomethyl-2-thiouridylate)-methyltransferase | chr1:19019185-19021735 REVERSEhighly similar to ( 668) loc_os03g07850 12003.m06297 protein tRNA methyltransferase, putative, expressedtRNA_Me_trans tRNA_Me_trans trmU TrmU no original description	-1.022
27.1	RNA.processing	orange1.1g018365m|pacid:18134980	Transcript	moderately similar to ( 416) AT5G15390 | Symbols: | tRNA/rRNA methyltransferase (SpoU) family protein | chr5:4995333-4997255 FORWARDmoderately similar to ( 360) loc_os07g40700 12007.m079737 protein rRNA methylase-like protein, putative, expressedSpoU_methylase SpoU PRK11081 no original description	-1.628
27.1	RNA.processing	orange1.1g006290m|pacid:18125352	Transcript	highly similar to ( 733) AT2G23350 | Symbols: PAB4, PABP4 | PAB4 (POLY(A) BINDING PROTEIN 4); RNA binding / translation initiation factor | chr2:9943209-9946041 FORWARDvery weakly similar to (83.6) ROC1_SPIOL 28 kDa ribonucleoprotein, chloroplast (28RNP) - Spinacia oleracea (Spinach)highly similar to ( 758) loc_os08g22354 12008.m080041 protein polyadenylate-binding protein 2, putative, expressedP…	-1.264
27.1	RNA.processing	orange1.1g027033m|pacid:18123212	Transcript	moderately similar to ( 213) AT3G60360 | Symbols: EDA14, UTP11 | EDA14 (EMBRYO SAC DEVELOPMENT ARREST 14) | chr3:22312477-22314002 REVERSEmoderately similar to ( 229) UTP11_ORYSA Probable U3 small nucleolar RNA-associated protein 11 (U3 snoRNA-associated protein 11) - Oryza sativa (Rice)moderately similar to ( 229) loc_os01g59500 12001.m43430 protein U3 small nucleolar RNA-associated protein 11, …	-1.229
27.1	RNA.processing	orange1.1g014947m|pacid:18107103	Transcript	moderately similar to ( 491) AT5G23690 | Symbols: | polynucleotide adenylyltransferase family protein | chr5:7987664-7990466 FORWARDmoderately similar to ( 419) loc_os04g32490 12004.m08347 protein poly, putative, expressedPcnB pcnB no original description	-1.128
27.1.2	RNA.processing.RNA helicase	orange1.1g047490m|pacid:18103953	Transcript	highly similar to ( 555) AT4G09730 | Symbols: | DEAD/DEAH box helicase, putative | chr4:6136333-6139510 FORWARDweakly similar to ( 147) DB10_NICSY ATP-dependent RNA helicase-like protein DB10 (EC 3.6.1.-) - Nicotiana sylvestris (Wood tobacco)highly similar to ( 584) loc_os01g08930 12001.m07518 protein ATP-dependent RNA helicase rhlE, putative, expressedSrmB PRK11776 PRK11192 PRK04837 PRK04537 PRK…	-1.603
27.1.2	RNA.processing.RNA helicase	orange1.1g010762m|pacid:18100583	Transcript	highly similar to ( 590) AT3G53110 | Symbols: LOS4 | LOS4 (LOW EXPRESSION OF OSMOTICALLY RESPONSIVE GENES 4); ATP-dependent helicase/ RNA helicase/ RNA-dependent ATPase | chr3:19687968-19690423 FORWARDmoderately similar to ( 209) IF4A3_NICPL Eukaryotic initiation factor 4A-3 (EC 3.6.1.-) (ATP-dependent RNA helicase eIF4A-3) (eIF-4A-3) - Nicotiana plumbaginifolia (Leadwort-leaved tobacco)highly si…	1.35
27.1.2	RNA.processing.RNA helicase	orange1.1g004518m|pacid:18136098	Transcript	highly similar to ( 816) AT5G63630 | Symbols: | DEAD box RNA helicase, putative | chr5:25472598-25475196 REVERSEweakly similar to ( 181) DB10_NICSY ATP-dependent RNA helicase-like protein DB10 (EC 3.6.1.-) - Nicotiana sylvestris (Wood tobacco)highly similar to ( 703) loc_os01g43120 12001.m10575 protein ATP-dependent RNA helicase has1, putative, expressedSrmB PRK11776 DEADc PRK11192 PRK01297 PRK10…	-1.88
27.1.19	RNA.processing.ribonucleases	orange1.1g018507m|pacid:18111878	Transcript	highly similar to ( 520) AT2G04530 | Symbols: CPZ, TRZ2 | CPZ; 3'-tRNA processing endoribonuclease | chr2:1576808-1578611 FORWARDmoderately similar to ( 237) RNZN_WHEAT Nuclear ribonuclease Z (EC 3.1.26.11) (RNase Z) (tRNase Z) (tRNA 3 endonuclease) (Zinc phosphodiesterase ELAC) (Fragment) - Triticum aestivum (Wheat)moderately similar to ( 459) loc_os09g30466 12009.m06204 protein nuclear ribonucl…	-1.236
27.1.19	RNA.processing.ribonucleases	orange1.1g009571m|pacid:18124996	Transcript	highly similar to ( 790) AT4G37510 | Symbols: | ribonuclease III family protein | chr4:17626259-17628854 REVERSEhighly similar to ( 724) loc_os01g59510 12001.m42523 protein RNA binding protein, putative, expressedRIBOc RIBOc no original description	-1.397
27.1.19	RNA.processing.ribonucleases	orange1.1g020181m|pacid:18111879	Transcript	moderately similar to ( 461) AT2G04530 | Symbols: CPZ, TRZ2 | CPZ; 3'-tRNA processing endoribonuclease | chr2:1576808-1578611 FORWARDmoderately similar to ( 236) RNZN_WHEAT Nuclear ribonuclease Z (EC 3.1.26.11) (RNase Z) (tRNase Z) (tRNA 3 endonuclease) (Zinc phosphodiesterase ELAC) (Fragment) - Triticum aestivum (Wheat)moderately similar to ( 409) loc_os09g30466 12009.m06204 protein nuclear ribo…	-1.3
27.1.19	RNA.processing.ribonucleases	orange1.1g031343m|pacid:18109345	Transcript	weakly similar to ( 128) PRS2_SOLTU Pathogenesis-related protein STH-2 - Solanum tuberosum (Potato)very weakly similar to (84.3) loc_os03g18850 12003.m07305 protein pathogenesis-related protein 1, putative, expressedBet_v_I no original description	-1.5
27.1.19	RNA.processing.ribonucleases	orange1.1g031364m|pacid:18109769	Transcript	weakly similar to ( 137) MAL12_MALDO Major allergen Mal d 1 (Mal d I) (AP15) - Malus domestica (Apple) (Malus sylvestris)Bet_v_I no original description	2.61		1.2
27.2	RNA.transcription	orange1.1g003789m|pacid:18110485	Transcript	nearly identical (1031) AT1G14790 | Symbols: RDR1, ATRDRP1 | RDR1 (RNA-DEPENDENT RNA POLYMERASE 1); RNA-directed RNA polymerase/ nucleic acid binding | chr1:5094317-5097817 REVERSEhighly similar to ( 904) loc_os02g50330 12002.m10067 protein RNA-directed RNA polymerase 2, putative, expressedRdRP no original description	2.48	1.7	1.5
27.2	RNA.transcription	orange1.1g015889m|pacid:18105869	Transcript	moderately similar to ( 471) AT3G22590 | Symbols: | RNA pol II accessory factor Cdc73 family protein | chr3:8003999-8005452 FORWARDmoderately similar to ( 344) loc_os03g46190 12003.m35341 protein parafibromin, putative, expressedCDC73 CDC73 no original description	1.52
27.2	RNA.transcription	orange1.1g018907m|pacid:18105873	Transcript	moderately similar to ( 370) AT3G22590 | Symbols: | RNA pol II accessory factor Cdc73 family protein | chr3:8003999-8005452 FORWARDmoderately similar to ( 248) loc_os03g46190 12003.m35341 protein parafibromin, putative, expressedCDC73 CDC73 no original description	1.31
27.2	RNA.transcription	orange1.1g046578m|pacid:18102878	Transcript	moderately similar to ( 303) AT5G13730 | Symbols: SIG4, SIGD | SIG4 (SIGMA FACTOR 4); DNA binding / DNA-directed RNA polymerase/ sigma factor/ transcription factor | chr5:4429132-4430744 REVERSEweakly similar to ( 149) loc_os03g16430 12003.m35153 protein RNA polymerase sigma factor rpoD1, putative, expressedRpoD PRK07406 PRK05901 PRK07921 PRK09210 PRK07598 PRK07405 PRK05949 PRK05658 PRK05657 PRK0…	-1.389	1.8
27.2	RNA.transcription	orange1.1g002586m|pacid:18095034	Transcript	nearly identical (1263) AT1G14790 | Symbols: RDR1, ATRDRP1 | RDR1 (RNA-DEPENDENT RNA POLYMERASE 1); RNA-directed RNA polymerase/ nucleic acid binding | chr1:5094317-5097817 REVERSEhighly similar to ( 993) loc_os02g50330 12002.m10067 protein RNA-directed RNA polymerase 2, putative, expressedRdRP no original description	1.13
27.2	RNA.transcription	orange1.1g001798m|pacid:18104153	Transcript	nearly identical (1412) AT2G24120 | Symbols: PDE319, SCA3 | SCA3 (SCABRA 3); DNA binding / DNA-directed RNA polymerase | chr2:10249358-10254530 REVERSEnearly identical (1368) RPOT3_NICSY DNA-directed RNA polymerase 3, chloroplast precursor (EC 2.7.7.6) (T7 bacteriophage-type single subunit RNA polymerase 3) (NsRpoT-C) - Nicotiana sylvestris (Wood tobacco)nearly identical (1201) loc_os09g07120 120…	-1.841
27.2	RNA.transcription	orange1.1g010338m|pacid:18126915	Transcript	highly similar to ( 582) AT5G24120 | Symbols: SIGE, SIG5, ATSIG5 | SIGE (SIGMA FACTOR E); DNA binding / DNA-directed RNA polymerase/ sigma factor/ transcription factor | chr5:8157794-8159746 REVERSEmoderately similar to ( 396) loc_os05g50930 12005.m083829 protein RNA polymerase sigma factor rpoD, putative, expressedPRK07406 PRK07405 PRK05901 PRK05949 RpoD PRK05658 PRK07598 PRK09210 PRK07921 PRK05…	1.02
27.2	RNA.transcription	orange1.1g033696m|pacid:18114942	Transcript	very weakly similar to (89.0) AT1G80480 | Symbols: PTAC17 | PTAC17 (PLASTID TRANSCRIPTIONALLY ACTIVE17) | chr1:30258272-30260570 REVERSE no original description	-1.613
27.3	RNA.regulation of transcription	orange1.1g009624m|pacid:18114823	Transcript	highly similar to ( 541) AT2G34640 | Symbols: PTAC12 | PTAC12 (PLASTID TRANSCRIPTIONALLY ACTIVE12) | chr2:14582061-14584345 REVERSEmoderately similar to ( 473) loc_os01g56350 12001.m43211 protein expressed protein no original description	-1.196
27.3	RNA.regulation of transcription	orange1.1g025637m|pacid:18107851	Transcript	moderately similar to ( 379) AT1G21600 | Symbols: PTAC6 | PTAC6 (PLASTID TRANSCRIPTIONALLY ACTIVE6) | chr1:7571514-7573782 REVERSEmoderately similar to ( 298) loc_os11g01890 12011.m079927 protein expressed protein no original description	-1.356
27.3.3	RNA.regulation of transcription.AP2/EREBP, APETALA2/Ethylene-responsive element binding protein family	orange1.1g032263m|pacid:18137253	Transcript	weakly similar to ( 120) AT2G44840 | Symbols: ATERF13, EREBP, ERF13 | ERF13 (ETHYLENE-RESPONSIVE ELEMENT BINDING FACTOR 13); DNA binding / transcription factor | chr2:18495440-18496120 FORWARDweakly similar to ( 107) ERF1_TOBAC Ethylene-responsive transcription factor 1 (Ethylene-responsive element-binding factor 1) (EREBP-1) (NtERF1) - Nicotiana tabacum (Common tobacco)weakly similar to ( 101) l…	-1.255
27.3.3	RNA.regulation of transcription.AP2/EREBP, APETALA2/Ethylene-responsive element binding protein family	orange1.1g023148m|pacid:18094344	Transcript	weakly similar to ( 148) AT2G35700 | Symbols: ATERF38, ERF38 | ERF38 (ERF FAMILY PROTEIN 38); DNA binding / transcription factor | chr2:15005205-15005789 FORWARDweakly similar to ( 147) loc_os02g43970 12002.m09432 protein dehydration-responsive element-binding protein 1A, putative, expressedAP2 AP2 no original description	-2.438
27.3.3	RNA.regulation of transcription.AP2/EREBP, APETALA2/Ethylene-responsive element binding protein family	orange1.1g028004m|pacid:18101099	Transcript	weakly similar to ( 115) AT5G52020 | Symbols: | AP2 domain-containing protein | chr5:21124192-21124890 REVERSEvery weakly similar to (82.8) loc_os02g45420 12002.m09579 protein ap2/EREBP transcription factor, putative, expressedAP2 AP2 no original description	-5.499
27.3.3	RNA.regulation of transcription.AP2/EREBP, APETALA2/Ethylene-responsive element binding protein family	orange1.1g041119m|pacid:18116535	Transcript	weakly similar to ( 176) AT5G11590 | Symbols: TINY2 | TINY2 (TINY2); DNA binding / transcription factor | chr5:3727789-3728499 REVERSEweakly similar to ( 139) loc_os04g46440 12004.m09593 protein dehydration-responsive element-binding protein 1C, putative, expressedAP2 AP2 no original description	-2.98
16.2	secondary metabolism.phenylpropanoids	orange1.1g023625m|pacid:18137826	Transcript	weakly similar to ( 148) AT4G35160 | Symbols: | O-methyltransferase family 2 protein | chr4:16730989-16732808 REVERSEmoderately similar to ( 268) 7OMT8_MEDSA Isoflavone-7-O-methyltransferase 8 (EC 2.1.1.150) (Isoflavone-O-methyltransferase 8) (7-IOMT-8) - Medicago sativa (Alfalfa)moderately similar to ( 266) loc_os12g25450 12012.m06370 protein O-methyltransferase ZRP4, putative, expressedMethyltr…	-1.599
27.3.3	RNA.regulation of transcription.AP2/EREBP, APETALA2/Ethylene-responsive element binding protein family	orange1.1g045014m|pacid:18100212	Transcript	no original description	-5.611
27.3.3	RNA.regulation of transcription.AP2/EREBP, APETALA2/Ethylene-responsive element binding protein family	orange1.1g029068m|pacid:18125873	Transcript	weakly similar to ( 165) AT1G19210 | Symbols: | AP2 domain-containing transcription factor, putative | chr1:6626973-6627530 REVERSEweakly similar to ( 107) loc_os02g54050 12002.m10434 protein transcriptional factor TINY, putative, expressedAP2 AP2 no original description	-2.522
27.3.3	RNA.regulation of transcription.AP2/EREBP, APETALA2/Ethylene-responsive element binding protein family	orange1.1g029817m|pacid:18122476	Transcript	weakly similar to ( 101) AT3G60490 | Symbols: | AP2 domain-containing transcription factor TINY, putative | chr3:22349527-22350297 FORWARDvery weakly similar to (90.5) loc_os04g46400 12004.m09589 protein dehydration-responsive element-binding protein 1B, putative, expressedAP2 AP2 no original description	-3.56
27.3.3	RNA.regulation of transcription.AP2/EREBP, APETALA2/Ethylene-responsive element binding protein family	orange1.1g030591m|pacid:18120273	Transcript	weakly similar to ( 134) AT5G52020 | Symbols: | AP2 domain-containing protein | chr5:21124192-21124890 REVERSEweakly similar to ( 112) loc_os02g45420 12002.m09579 protein ap2/EREBP transcription factor, putative, expressedAP2 AP2 no original description	-3.035
27.3.3	RNA.regulation of transcription.AP2/EREBP, APETALA2/Ethylene-responsive element binding protein family	orange1.1g018103m|pacid:18128319	Transcript	weakly similar to ( 194) AT4G39780 | Symbols: | AP2 domain-containing transcription factor, putative | chr4:18458216-18459034 REVERSEweakly similar to ( 148) loc_os03g09170 12003.m06423 protein DRE binding factor, putative, expressedAP2 AP2 no original description	1.16
27.3.3	RNA.regulation of transcription.AP2/EREBP, APETALA2/Ethylene-responsive element binding protein family	orange1.1g038285m|pacid:18101084	Transcript	weakly similar to ( 114) AT5G51990 | Symbols: CBF4, DREB1D | CBF4 (C- REPEAT-BINDING FACTOR 4); DNA binding / transcription activator/ transcription factor | chr5:21117113-21117787 REVERSEweakly similar to ( 109) loc_os01g73770 12001.m13404 protein dehydration-responsive element-binding protein 1C, putative, expressedAP2 AP2 no original description	-9.149
27.3.3	RNA.regulation of transcription.AP2/EREBP, APETALA2/Ethylene-responsive element binding protein family	orange1.1g029015m|pacid:18133657	Transcript	weakly similar to ( 148) AT4G25470 | Symbols: CBF2, DREB1C, FTQ4, ATCBF2 | CBF2 (C-REPEAT/DRE BINDING FACTOR 2); DNA binding / transcription activator/ transcription factor | chr4:13015436-13016086 REVERSEweakly similar to ( 103) loc_os04g48350 12004.m09771 protein dehydration-responsive element-binding protein 1D, putative, expressedAP2 AP2 no original description	-4.112
27.3.3	RNA.regulation of transcription.AP2/EREBP, APETALA2/Ethylene-responsive element binding protein family	orange1.1g028094m|pacid:18101227	Transcript	moderately similar to ( 210) AT4G25470 | Symbols: CBF2, DREB1C, FTQ4, ATCBF2 | CBF2 (C-REPEAT/DRE BINDING FACTOR 2); DNA binding / transcription activator/ transcription factor | chr4:13015436-13016086 REVERSEweakly similar to ( 145) loc_os04g48350 12004.m09771 protein dehydration-responsive element-binding protein 1D, putative, expressedAP2 AP2 no original description	-3.763
27.3.3	RNA.regulation of transcription.AP2/EREBP, APETALA2/Ethylene-responsive element binding protein family	orange1.1g026103m|pacid:18120330	Transcript	weakly similar to ( 166) AT4G25490 | Symbols: CBF1, DREB1B, ATCBF1 | CBF1 (C-REPEAT/DRE BINDING FACTOR 1); DNA binding / transcription activator/ transcription factor | chr4:13021921-13022562 REVERSEweakly similar to ( 108) loc_os02g45450 12002.m09582 protein dehydration-responsive element-binding protein 1A, putative, expressedAP2 AP2 no original description	-7.085
27.3.3	RNA.regulation of transcription.AP2/EREBP, APETALA2/Ethylene-responsive element binding protein family	orange1.1g019546m|pacid:18138312	Transcript	weakly similar to ( 138) AT2G40350 | Symbols: | DNA binding / transcription factor | chr2:16851595-16852068 REVERSEweakly similar to ( 131) loc_os01g07120 12001.m07339 protein dehydration-responsive element-binding protein 2A, putative, expressedAP2 AP2 no original description	-1.221	1.6
27.3.4	RNA.regulation of transcription.ARF, Auxin Response Factor family	orange1.1g005482m|pacid:18120171	Transcript	highly similar to ( 790) AT4G30080 | Symbols: ARF16 | ARF16 (AUXIN RESPONSE FACTOR 16); miRNA binding / transcription factor | chr4:14703369-14705564 REVERSEhighly similar to ( 818) loc_os06g47150 12006.m091768 protein auxin response factor 16, putative, expressedAuxin_resp B3 no original description	1.21
27.3.4	RNA.regulation of transcription.ARF, Auxin Response Factor family	orange1.1g004489m|pacid:18112711	Transcript	highly similar to ( 592) AT2G33860 | Symbols: ETT, ARF3 | ETT (ETTIN); DNA binding / transcription factor | chr2:14325444-14328613 REVERSEhighly similar to ( 528) loc_os01g48060 12001.m43135 protein auxin response factor 3, putative, expressedAuxin_resp B3 no original description	1.08
27.3.5	RNA.regulation of transcription.ARR	orange1.1g048660m|pacid:18132569	Transcript	weakly similar to ( 193) AT3G48100 | Symbols: ARR5, ATRR2, IBC6 | ARR5 (ARABIDOPSIS RESPONSE REGULATOR 5); transcription regulator/ two-component response regulator | chr3:17759112-17760740 REVERSEweakly similar to ( 148) loc_os11g04720 12011.m04670 protein OsRR9 - Rice type-A response regulator, expressedREC Response_reg CheY REC no original description	2.5
27.3.5	RNA.regulation of transcription.ARR	orange1.1g005719m|pacid:18122019	Transcript	moderately similar to ( 335) AT2G25180 | Symbols: ARR12 | ARR12 (ARABIDOPSIS RESPONSE REGULATOR 12); transcription factor/ two-component response regulator | chr2:10724490-10726961 REVERSEvery weakly similar to (88.6) PRR95_ORYSA Two-component response regulator-like PRR95 (Pseudo-response regulator 95) (OsPRR95) - Oryza sativa (Rice)moderately similar to ( 362) loc_os06g08440 12006.m05563 protei…	1.55
27.3.6	RNA.regulation of transcription.bHLH,Basic Helix-Loop-Helix family	orange1.1g036531m|pacid:18111860	Transcript	moderately similar to ( 233) AT1G72210 | Symbols: | basic helix-loop-helix (bHLH) family protein (bHLH096) | chr1:27180066-27182268 FORWARDmoderately similar to ( 232) loc_os03g08930 12003.m35054 protein helix-loop-helix-like protein, putative, expressed no original description	2.18
27.3.6	RNA.regulation of transcription.bHLH,Basic Helix-Loop-Helix family	orange1.1g023215m|pacid:18091866	Transcript	weakly similar to ( 172) AT1G35460 | Symbols: | basic helix-loop-helix (bHLH) family protein | chr1:13040092-13041907 FORWARDvery weakly similar to (98.2) loc_os09g31300 12009.m22140 protein helix-loop-helix DNA-binding domain containing protein, expressed no original description	1.28
27.3.6	RNA.regulation of transcription.bHLH,Basic Helix-Loop-Helix family	orange1.1g048817m|pacid:18137638	Transcript	highly similar to ( 552) AT1G01260 | Symbols: | basic helix-loop-helix (bHLH) family protein | chr1:109595-111367 FORWARDvery weakly similar to (96.7) ARRS_MAIZE Anthocyanin regulatory R-S protein - Zea mays (Maize)moderately similar to ( 446) loc_os01g13460 12001.m42935 protein helix-loop-helix DNA-binding domain containing protein, expressed no original description	-2.544
27.3.6	RNA.regulation of transcription.bHLH,Basic Helix-Loop-Helix family	orange1.1g014550m|pacid:18131954	Transcript	weakly similar to ( 196) AT2G20180 | Symbols: PIL5, PIF1 | PIL5 (PHYTOCHROME INTERACTING FACTOR 3-LIKE 5); DNA binding / phytochrome binding / transcription factor | chr2:8704525-8706237 REVERSEweakly similar to ( 144) loc_os03g43810 12003.m35328 protein PIL5, putative, expressed no original description	1.53
27.3.6	RNA.regulation of transcription.bHLH,Basic Helix-Loop-Helix family	orange1.1g012156m|pacid:18122029	Transcript	weakly similar to ( 191) AT2G24260 | Symbols: | basic helix-loop-helix (bHLH) family protein | chr2:10319646-10322177 REVERSEweakly similar to ( 180) loc_os09g25040 12009.m05657 protein BHLH transcription factor, putative, expressed no original description	1.15
27.3.6	RNA.regulation of transcription.bHLH,Basic Helix-Loop-Helix family	orange1.1g035883m|pacid:18108247	Transcript	very weakly similar to (99.8) AT1G09250 | Symbols: | transcription factor | chr1:2989509-2990132 FORWARDvery weakly similar to (85.9) loc_os03g19780 12003.m07393 protein expressed protein no original description	1.72
27.3.6	RNA.regulation of transcription.bHLH,Basic Helix-Loop-Helix family	orange1.1g026746m|pacid:18108843	Transcript	weakly similar to ( 125) AT5G43650 | Symbols: | basic helix-loop-helix (bHLH) family protein | chr5:17533310-17534758 REVERSEvery weakly similar to (94.0) loc_os03g53020 12003.m10276 protein helix-loop-helix DNA-binding domain containing protein, expressed no original description	-7.064
27.3.3	RNA.regulation of transcription.AP2/EREBP, APETALA2/Ethylene-responsive element binding protein family	orange1.1g025382m|pacid:18109755	Transcript	weakly similar to ( 161) AT3G16770 | Symbols: RAP2.3, ATEBP, ERF72 | ATEBP (ETHYLENE-RESPONSIVE ELEMENT BINDING PROTEIN); DNA binding / protein binding / transcription activator/ transcription factor | chr3:5705784-5706768 FORWARDvery weakly similar to (90.9) ERF1_ORYSA Ethylene-responsive transcription factor 1 (Ethylene-responsive element-binding factor 1) (EREBP-1) (OsEREBP1) - Oryza sativa (R…	1.37
27.3.6	RNA.regulation of transcription.bHLH,Basic Helix-Loop-Helix family	orange1.1g027547m|pacid:18105493	Transcript	weakly similar to ( 122) AT4G20970 | Symbols: | basic helix-loop-helix (bHLH) family protein | chr4:11215259-11216212 FORWARDvery weakly similar to (84.0) loc_os01g01870 12001.m06830 protein helix-loop-helix DNA-binding domain containing protein, expressed no original description	1.07		1.3
27.3.6	RNA.regulation of transcription.bHLH,Basic Helix-Loop-Helix family	orange1.1g026943m|pacid:18134923	Transcript	weakly similar to ( 101) AT4G00050 | Symbols: UNE10 | UNE10 (unfertilized embryo sac 10); DNA binding / transcription factor | chr4:17863-19848 FORWARDvery weakly similar to (82.8) loc_os12g41650 12012.m073881 protein phytochrome-interacting factor 4, putative, expressed no original description	1.76		1.6
27.3.7	RNA.regulation of transcription.C2C2(Zn) CO-like, Constans-like zinc finger family	orange1.1g014687m|pacid:18127670	Transcript	moderately similar to ( 348) AT3G07650 | Symbols: COL9 | COL9 (CONSTANS-LIKE 9); transcription factor/ zinc ion binding | chr3:2442494-2443901 FORWARDmoderately similar to ( 344) loc_os06g19444 12006.m32050 protein CCT motif family protein, expressed no original description	1.02	1
27.3.7	RNA.regulation of transcription.C2C2(Zn) CO-like, Constans-like zinc finger family	orange1.1g041881m|pacid:18138505	Transcript	weakly similar to ( 151) AT1G68190 | Symbols: | zinc finger (B-box type) family protein | chr1:25559384-25561004 FORWARDweakly similar to ( 107) loc_os02g49230 12002.m33847 protein zinc finger protein CONSTANS-LIKE 11, putative, expressed no original description	1.64
27.3.7	RNA.regulation of transcription.C2C2(Zn) CO-like, Constans-like zinc finger family	orange1.1g046141m|pacid:18112683	Transcript	no original description	-5.147
27.3.7	RNA.regulation of transcription.C2C2(Zn) CO-like, Constans-like zinc finger family	orange1.1g016775m|pacid:18104798	Transcript	moderately similar to ( 206) AT2G33500 | Symbols: | zinc finger (B-box type) family protein | chr2:14188159-14190046 REVERSEweakly similar to ( 116) loc_os06g19444 12006.m32050 protein CCT motif family protein, expressed no original description	-4.815
27.3.6	RNA.regulation of transcription.bHLH,Basic Helix-Loop-Helix family	orange1.1g025727m|pacid:18105379	Transcript	moderately similar to ( 216) AT5G57150 | Symbols: | basic helix-loop-helix (bHLH) family protein | chr5:23152361-23153293 FORWARDweakly similar to ( 145) loc_os04g23550 12004.m101486 protein DNA binding like, putative, expressed no original description	-3.21		1.7
27.3.7	RNA.regulation of transcription.C2C2(Zn) CO-like, Constans-like zinc finger family	orange1.1g015643m|pacid:18124239	Transcript	moderately similar to ( 271) AT1G25440 | Symbols: | zinc finger (B-box type) family protein | chr1:8933939-8935284 REVERSEmoderately similar to ( 218) loc_os06g15330 12006.m06246 protein zinc finger protein CONSTANS-LIKE 16, putative, expressedCCT no original description	1.92
27.3.8	RNA.regulation of transcription.C2C2(Zn) DOF zinc finger family	orange1.1g038013m|pacid:18101600	Transcript	moderately similar to ( 257) AT3G47500 | Symbols: CDF3 | CDF3 (CYCLING DOF FACTOR 3); DNA binding / protein binding / transcription factor | chr3:17504276-17505964 REVERSEvery weakly similar to ( 100) MNB1A_MAIZE Dof zinc finger protein MNB1A - Zea mays (Maize)moderately similar to ( 224) loc_os03g07360 12003.m06250 protein expressed proteinzf-Dof no original description	3.1
27.3.8	RNA.regulation of transcription.C2C2(Zn) DOF zinc finger family	orange1.1g036178m|pacid:18133753	Transcript	weakly similar to ( 132) AT5G60850 | Symbols: OBP4 | OBP4; DNA binding / transcription factor | chr5:24480578-24481501 FORWARDweakly similar to ( 110) PBF_MAIZE Dof zinc finger protein PBF (Prolamin box-binding factor) - Zea mays (Maize)weakly similar to ( 125) loc_os02g49440 12002.m09978 protein expressed proteinzf-Dof no original description	1.27
27.3.8	RNA.regulation of transcription.C2C2(Zn) DOF zinc finger family	orange1.1g046549m|pacid:18103642	Transcript	weakly similar to ( 126) AT1G51700 | Symbols: ADOF1 | ADOF1; DNA binding / transcription factor | chr1:19174266-19174850 FORWARDvery weakly similar to ( 100) MNB1A_MAIZE Dof zinc finger protein MNB1A - Zea mays (Maize)weakly similar to ( 115) loc_os01g09720 12001.m07596 protein dof zinc finger protein PBF, putativezf-Dof no original description	-1.515
27.3.8	RNA.regulation of transcription.C2C2(Zn) DOF zinc finger family	orange1.1g040161m|pacid:18125061	Transcript	weakly similar to ( 116) AT5G60850 | Symbols: OBP4 | OBP4; DNA binding / transcription factor | chr5:24480578-24481501 FORWARDweakly similar to ( 108) PBF_MAIZE Dof zinc finger protein PBF (Prolamin box-binding factor) - Zea mays (Maize)weakly similar to ( 120) loc_os03g38870 12003.m08982 protein dof domain, zinc finger family protein, expressedzf-Dof no original description	1.31
27.3.8	RNA.regulation of transcription.C2C2(Zn) DOF zinc finger family	orange1.1g021633m|pacid:18132437	Transcript	weakly similar to ( 196) AT5G62940 | Symbols: | Dof-type zinc finger domain-containing protein | chr5:25257183-25258504 REVERSEweakly similar to ( 113) PBF_MAIZE Dof zinc finger protein PBF (Prolamin box-binding factor) - Zea mays (Maize)weakly similar to ( 171) loc_os02g47810 12002.m09815 protein dof domain, zinc finger family protein, expressedzf-Dof no original description	1.04
27.3.8	RNA.regulation of transcription.C2C2(Zn) DOF zinc finger family	orange1.1g024786m|pacid:18125216	Transcript	weakly similar to ( 135) AT5G66940 | Symbols: | Dof-type zinc finger domain-containing protein | chr5:26727989-26728666 REVERSEweakly similar to ( 101) PBF_MAIZE Dof zinc finger protein PBF (Prolamin box-binding factor) - Zea mays (Maize)weakly similar to ( 105) loc_os01g09720 12001.m07596 protein dof zinc finger protein PBF, putativezf-Dof no original description	1.96
27.3.8	RNA.regulation of transcription.C2C2(Zn) DOF zinc finger family	orange1.1g024229m|pacid:18105112	Transcript	weakly similar to ( 104) AT1G64620 | Symbols: | Dof-type zinc finger domain-containing protein | chr1:24007288-24008460 FORWARDvery weakly similar to (98.2) PBF_MAIZE Dof zinc finger protein PBF (Prolamin box-binding factor) - Zea mays (Maize)weakly similar to ( 112) loc_os04g47990 12004.m35186 protein dof zinc finger protein, putative, expressedzf-Dof no original description	1.24
27.3.9	RNA.regulation of transcription.C2C2(Zn) GATA transcription factor family	orange1.1g024771m|pacid:18132716	Transcript	weakly similar to ( 158) AT3G24050 | Symbols: | GATA transcription factor 1 (GATA-1) | chr3:8686060-8687462 FORWARDweakly similar to ( 129) loc_os05g44400 12005.m08566 protein GATA transcription factor 13, putative, expressed no original description	1.12
27.3.9	RNA.regulation of transcription.C2C2(Zn) GATA transcription factor family	orange1.1g019919m|pacid:18116830	Transcript	moderately similar to ( 214) AT5G25830 | Symbols: | zinc finger (GATA type) family protein | chr5:9004398-9005502 REVERSEweakly similar to ( 193) loc_os01g54210 12001.m11585 protein GATA transcription factor 13, putative, expressed no original description	-1.326
27.3.11	RNA.regulation of transcription.C2H2 zinc finger family	orange1.1g048287m|pacid:18134525	Transcript	moderately similar to ( 370) AT1G03840 | Symbols: MGP | MGP (Magpie); nucleic acid binding / protein binding / transcription factor/ zinc ion binding | chr1:967596-970058 REVERSEmoderately similar to ( 336) loc_os01g14010 12001.m08007 protein zinc finger, C2H2 type family protein, expressed no original description	1.5
27.3.11	RNA.regulation of transcription.C2H2 zinc finger family	orange1.1g031472m|pacid:18097396	Transcript	weakly similar to ( 105) AT2G28710 | Symbols: | zinc finger (C2H2 type) family protein | chr2:12322974-12323444 FORWARDvery weakly similar to (89.4) loc_os03g17150 12003.m07146 protein ZFP16-1, putative, expressed no original description	-2.777
27.3.11	RNA.regulation of transcription.C2H2 zinc finger family	orange1.1g004239m|pacid:18122802	Transcript	highly similar to ( 682) AT2G27100 | Symbols: SE | SE (SERRATE); DNA binding / transcription factor | chr2:11572587-11576357 FORWARDhighly similar to ( 579) loc_os06g48530 12006.m09379 protein expressed protein no original description	1.09
27.3.11	RNA.regulation of transcription.C2H2 zinc finger family	orange1.1g037234m|pacid:18115837	Transcript	weakly similar to ( 126) AT3G57670 | Symbols: NTT | NTT (NO TRANSMITTING TRACT); nucleic acid binding / transcription factor/ zinc ion binding | chr3:21370936-21373121 FORWARDweakly similar to ( 108) loc_os06g40960 12006.m08631 protein zinc finger protein, putative, expressed no original description	2.07
27.3.11	RNA.regulation of transcription.C2H2 zinc finger family	orange1.1g037502m|pacid:18129888	Transcript	moderately similar to ( 367) AT2G01940 | Symbols: SGR5, ATIDD15 | nucleic acid binding / transcription factor/ zinc ion binding | chr2:432652-434917 FORWARDmoderately similar to ( 384) loc_os09g27650 12009.m05916 protein zinc finger, C2H2 type family protein, expressed no original description	1.17
27.3.11	RNA.regulation of transcription.C2H2 zinc finger family	orange1.1g000878m|pacid:18139739	Transcript	nearly identical (1583) AT3G18290 | Symbols: EMB2454 | EMB2454 (embryo defective 2454); protein binding / zinc ion binding | chr3:6274308-6280174 FORWARDnearly identical (1321) loc_os01g49470 12001.m11133 protein CHY zinc finger family protein, expressedzf-CHY no original description	1.69
27.3.11	RNA.regulation of transcription.C2H2 zinc finger family	orange1.1g033829m|pacid:18113115	Transcript	weakly similar to ( 133) AT3G02790 | Symbols: | zinc finger (C2H2 type) family protein | chr3:604926-605243 FORWARDweakly similar to ( 125) loc_os06g49490 12006.m09473 protein expressed protein no original description	1.29
27.3.11	RNA.regulation of transcription.C2H2 zinc finger family	orange1.1g000881m|pacid:18138711	Transcript	nearly identical (1512) AT3G18290 | Symbols: EMB2454 | EMB2454 (embryo defective 2454); protein binding / zinc ion binding | chr3:6274308-6280174 FORWARDnearly identical (1384) loc_os01g49470 12001.m11133 protein CHY zinc finger family protein, expressedzf-CHY no original description	1.51
27.3.11	RNA.regulation of transcription.C2H2 zinc finger family	orange1.1g038669m|pacid:18107417	Transcript	weakly similar to ( 162) AT1G27730 | Symbols: STZ, ZAT10 | STZ (salt tolerance zinc finger); nucleic acid binding / transcription factor/ transcription repressor/ zinc ion binding | chr1:9648302-9648985 REVERSEweakly similar to ( 104) ZFP1_WHEAT Zinc-finger protein 1 (WZF1) - Triticum aestivum (Wheat)weakly similar to ( 120) loc_os12g39400 12012.m07725 protein zinc-finger protein 1, putative, exp…	-2.107
27.3.11	RNA.regulation of transcription.C2H2 zinc finger family	orange1.1g022595m|pacid:18117992	Transcript	weakly similar to ( 117) AT2G41940 | Symbols: ZFP8 | ZFP8 (ZINC FINGER PROTEIN 8); nucleic acid binding / transcription factor/ zinc ion binding | chr2:17507556-17508329 FORWARDweakly similar to ( 117) loc_os02g53530 12002.m10382 protein zinc finger protein, putative, expressed no original description	1.87
27.3.11	RNA.regulation of transcription.C2H2 zinc finger family	orange1.1g039549m|pacid:18111136	Transcript	moderately similar to ( 344) AT1G08290 | Symbols: | zinc finger (C2H2 type) protein (WIP3) | chr1:2610680-2613180 REVERSEmoderately similar to ( 308) loc_os06g40960 12006.m08631 protein zinc finger protein, putative, expressed no original description	1.09
27.3.11	RNA.regulation of transcription.C2H2 zinc finger family	orange1.1g021474m|pacid:18100055	Transcript	weakly similar to ( 122) AT5G54630 | Symbols: | zinc finger protein-related | chr5:22192607-22194260 REVERSEweakly similar to ( 123) loc_os11g06840 12011.m04881 protein nucleic acid binding protein, putative, expressed no original description	1.15
27.3.12	RNA.regulation of transcription.C3H zinc finger family	orange1.1g006236m|pacid:18138191	Transcript	highly similar to ( 557) AT2G40140 | Symbols: CZF1, ZFAR1, SZF2, ATSZF2 | CZF1; transcription factor | chr2:16772537-16774330 FORWARDmoderately similar to ( 387) loc_os05g03760 12005.m27532 protein zinc finger transcription factor-like protein, putative, expressed no original description	-3.074
27.3.12	RNA.regulation of transcription.C3H zinc finger family	orange1.1g006947m|pacid:18121122	Transcript	highly similar to ( 665) AT2G41900 | Symbols: | zinc finger (CCCH-type) family protein | chr2:17491352-17493502 FORWARDmoderately similar to ( 493) loc_os03g49170 12003.m101454 protein nucleic acid binding protein, putative, expressed no original description	1.11
27.3.12	RNA.regulation of transcription.C3H zinc finger family	orange1.1g020338m|pacid:18138922	Transcript	moderately similar to ( 202) AT1G68200 | Symbols: | zinc finger (CCCH-type) family protein | chr1:25562118-25563948 FORWARDweakly similar to ( 175) loc_os05g50080 12005.m09077 protein nucleic acid binding f, putative, expressed no original description	-1.179
27.3.15	RNA.regulation of transcription.CCAAT box binding factor family, HAP3	orange1.1g027605m|pacid:18091109	Transcript	weakly similar to ( 185) AT4G14540 | Symbols: NF-YB3 | NF-YB3 (NUCLEAR FACTOR Y, SUBUNIT B3); transcription factor | chr4:8344663-8345148 FORWARDweakly similar to ( 169) NFYB3_ORYSA Nuclear transcription factor Y subunit B-3 (OsNF-YB-3) (Transcriptional activator HAP3B) - Oryza sativa (Rice)weakly similar to ( 177) loc_os08g07740 12008.m04912 protein nuclear transcription factor Y subunit B-3, pu…	1.51
27.3.18	RNA.regulation of transcription.E2F/DP transcription factor family	orange1.1g015627m|pacid:18118032	Transcript	moderately similar to ( 381) AT2G36010 | Symbols: E2F3, ATE2FA | E2F3 (E2F TRANSCRIPTION FACTOR 3); DNA binding / transcription factor | chr2:15119688-15122893 FORWARDmoderately similar to ( 372) loc_os12g06200 12012.m26841 protein transcription factor E2F2, putative, expressedE2F_TDP no original description	-1.278
27.3.18	RNA.regulation of transcription.E2F/DP transcription factor family	orange1.1g016090m|pacid:18118033	Transcript	moderately similar to ( 386) AT2G36010 | Symbols: E2F3, ATE2FA | E2F3 (E2F TRANSCRIPTION FACTOR 3); DNA binding / transcription factor | chr2:15119688-15122893 FORWARDmoderately similar to ( 376) loc_os12g06200 12012.m26841 protein transcription factor E2F2, putative, expressedE2F_TDP no original description	-1.317
27.3.20	RNA.regulation of transcription.G2-like transcription factor family, GARP	orange1.1g021872m|pacid:18135493	Transcript	moderately similar to ( 346) AT3G24120 | Symbols: | myb family transcription factor | chr3:8705925-8708148 REVERSEweakly similar to ( 200) loc_os02g07770 12002.m06123 protein APL, putative no original description	1.63
27.3.20	RNA.regulation of transcription.G2-like transcription factor family, GARP	orange1.1g014824m|pacid:18124397	Transcript	moderately similar to ( 228) AT1G32240 | Symbols: KAN2 | KAN2 (KANADI 2); DNA binding / transcription factor | chr1:11625882-11630355 REVERSEweakly similar to ( 162) loc_os08g06370 12008.m04776 protein KANADI-like transcription factor FEATHERED, putative, expressed no original description	1.1
27.3.20	RNA.regulation of transcription.G2-like transcription factor family, GARP	orange1.1g008626m|pacid:18104592	Transcript	moderately similar to ( 428) AT4G18020 | Symbols: | APRR2; transcription factor/ two-component response regulator | chr4:10003991-10006682 REVERSEweakly similar to ( 120) loc_os06g24070 12006.m31875 protein transcription factor ZmGLK1, putative, expressed no original description	2.09
27.3.20	RNA.regulation of transcription.G2-like transcription factor family, GARP	orange1.1g011048m|pacid:18096814	Transcript	moderately similar to ( 285) AT2G03500 | Symbols: | myb family transcription factor | chr2:1059926-1062259 FORWARDweakly similar to ( 140) loc_os01g08160 12001.m07441 protein myb-like DNA-binding domain, SHAQKYF class family protein, expressed no original description	1.07
27.3.21	RNA.regulation of transcription.GRAS transcription factor family	orange1.1g043131m|pacid:18095774	Transcript	highly similar to ( 713) AT2G01570 | Symbols: RGA1, RGA | RGA1 (REPRESSOR OF GA1-3 1); protein binding / transcription factor | chr2:255581-257344 REVERSEhighly similar to ( 768) GAI1_VITVI DELLA protein GAI1 (Gibberellic acid-insensitive mutant protein 1) (VvGAI1) - Vitis vinifera (Grape)highly similar to ( 516) loc_os03g49990 12003.m09996 protein DELLA protein SLR1, putative, expressedGRAS no o…	1.21
27.3.21	RNA.regulation of transcription.GRAS transcription factor family	orange1.1g042380m|pacid:18109758	Transcript	weakly similar to ( 153) AT1G66350 | Symbols: RGL1, RGL | RGL1 (RGA-LIKE 1); transcription factor | chr1:24748327-24749862 FORWARDweakly similar to ( 159) GAI1_VITVI DELLA protein GAI1 (Gibberellic acid-insensitive mutant protein 1) (VvGAI1) - Vitis vinifera (Grape)weakly similar to ( 137) loc_os03g49990 12003.m09996 protein DELLA protein SLR1, putative, expressedGRAS no original description	1.01
27.3.21	RNA.regulation of transcription.GRAS transcription factor family	orange1.1g008988m|pacid:18112045	Transcript	highly similar to ( 675) AT4G17230 | Symbols: SCL13 | SCL13 (Scarecrow-like 13); transcription factor | chr4:9661218-9662807 REVERSEhighly similar to ( 539) CIGR2_ORYSA Chitin-inducible gibberellin-responsive protein 2 - Oryza sativa (Rice)highly similar to ( 558) loc_os10g22430 12010.m05252 protein chitin-inducible gibberellin-responsive protein 2, putative, expressedGRAS no original description	-1.632
27.3.21	RNA.regulation of transcription.GRAS transcription factor family	orange1.1g047247m|pacid:18128204	Transcript	moderately similar to ( 348) AT4G37650 | Symbols: SHR, SGR7 | SHR (SHORT ROOT); protein binding / sequence-specific DNA binding / transcription factor | chr4:17691871-17693466 FORWARDweakly similar to ( 139) CIGR2_ORYSA Chitin-inducible gibberellin-responsive protein 2 - Oryza sativa (Rice)moderately similar to ( 304) loc_os03g31880 12003.m08434 protein SHR, putative, expressedGRAS no original de…	1.21
27.3.21	RNA.regulation of transcription.GRAS transcription factor family	orange1.1g009607m|pacid:18096531	Transcript	moderately similar to ( 426) AT1G14920 | Symbols: GAI, RGA2 | GAI (GIBBERELLIC ACID INSENSITIVE); transcription factor | chr1:5149414-5151015 FORWARDmoderately similar to ( 404) GAI_GOSHI DELLA protein GAI (Gibberellic acid-insensitive mutant protein) (GhGAI) - Gossypium hirsutum (Upland cotton)moderately similar to ( 427) loc_os01g45860 12001.m10786 protein DELLA protein RGA, putative, expressed…	2.1
27.3.21	RNA.regulation of transcription.GRAS transcription factor family	orange1.1g035867m|pacid:18125148	Transcript	highly similar to ( 530) AT4G37650 | Symbols: SHR, SGR7 | SHR (SHORT ROOT); protein binding / sequence-specific DNA binding / transcription factor | chr4:17691871-17693466 FORWARDweakly similar to ( 180) CIGR2_ORYSA Chitin-inducible gibberellin-responsive protein 2 - Oryza sativa (Rice)moderately similar to ( 416) loc_os07g39820 12007.m08224 protein SHR, putative, expressedGRAS no original descri…	1.66
27.3.22	RNA.regulation of transcription.HB,Homeobox transcription factor family	orange1.1g023291m|pacid:18123000	Transcript	moderately similar to ( 207) AT3G01470 | Symbols: ATHB-1, ATHB1, HD-ZIP-1, HAT5 | ATHB-1 (ARABIDOPSIS THALIANA HOMEOBOX 1); DNA binding / protein homodimerization/ sequence-specific DNA binding / transcription activator/ transcription factor | chr3:182648-184034 REVERSEweakly similar to ( 146) loc_os02g49700 12002.m33448 protein homeodomain leucine zipper protein CPHB-5, putative, expressed no or…	1.17
27.3.22	RNA.regulation of transcription.HB,Homeobox transcription factor family	orange1.1g029573m|pacid:18094405	Transcript	weakly similar to ( 124) AT4G16780 | Symbols: ATHB-2, HAT4, ATHB2 | ATHB-2 (ARABIDOPSIS THALIANA HOMEOBOX PROTEIN 2); DNA binding / protein homodimerization/ sequence-specific DNA binding / transcription factor | chr4:9449291-9450604 FORWARDHD-ZIP_N no original description	1.59
27.3.22	RNA.regulation of transcription.HB,Homeobox transcription factor family	orange1.1g024915m|pacid:18108209	Transcript	weakly similar to ( 176) AT2G22800 | Symbols: HAT9 | HAT9; DNA binding / transcription factor | chr2:9704949-9706048 REVERSEweakly similar to ( 167) loc_os08g36220 12008.m07611 protein homeobox-leucine zipper protein HAT14, putative, expressed no original description	-1.825
27.3.22	RNA.regulation of transcription.HB,Homeobox transcription factor family	orange1.1g003071m|pacid:18096282	Transcript	nearly identical (1352) AT4G32880 | Symbols: ATHB-8, ATHB8 | ATHB-8 (HOMEOBOX GENE 8); DNA binding / transcription factor | chr4:15863587-15867822 REVERSEnearly identical (1180) loc_os03g43930 12003.m09434 protein class III HD-Zip protein 4, putative, expressedMEKHLA START START START no original description	1.08
27.3.22	RNA.regulation of transcription.HB,Homeobox transcription factor family	orange1.1g003954m|pacid:18101197	Transcript	highly similar to ( 917) AT4G00730 | Symbols: ANL2, AHDP | ANL2 (ANTHOCYANINLESS 2); transcription factor/ transcription regulator | chr4:301071-304103 REVERSEhighly similar to ( 832) loc_os02g45250 12002.m09564 protein homeobox protein FWA, putative, expressedSTART START START Homeobox HOX homeodomain no original description	-1.42
27.3.23	RNA.regulation of transcription.HSF,Heat-shock transcription factor family	orange1.1g018495m|pacid:18105005	Transcript	moderately similar to ( 274) AT3G24520 | Symbols: AT-HSFC1, HSFC1 | AT-HSFC1; DNA binding / transcription factor | chr3:8941455-8942531 FORWARDmoderately similar to ( 206) loc_os02g13800 12002.m06626 protein heat shock factor protein 1, putative, expressedHSF_DNA-bind HSF HSF1 no original description	1.06	2
27.3.23	RNA.regulation of transcription.HSF,Heat-shock transcription factor family	orange1.1g025671m|pacid:18103367	Transcript	moderately similar to ( 273) AT4G17600 | Symbols: LIL3:1 | LIL3:1; transcription factor | chr4:9803759-9804714 FORWARDmoderately similar to ( 276) loc_os02g03330 12002.m05683 protein lil3 protein, putative, expressed no original description	-1.066
27.3.24	RNA.regulation of transcription.MADS box transcription factor family	orange1.1g043067m|pacid:18107652	Transcript	weakly similar to ( 126) AT3G57230 | Symbols: AGL16 | AGL16 (AGAMOUS-LIKE 16); transcription factor | chr3:21177710-21180671 FORWARDweakly similar to ( 121) MAD27_ORYSA MADS-box transcription factor 27 (OsMADS27) (RMADS218) - Oryza sativa (Rice)weakly similar to ( 123) loc_os04g38780 12004.m08867 protein MADS-box transcription factor 27, putative, expressed no original description	-1.012
27.3.24	RNA.regulation of transcription.MADS box transcription factor family	orange1.1g025240m|pacid:18101753	Transcript	weakly similar to ( 187) AT5G13790 | Symbols: AGL15 | AGL15 (AGAMOUS-LIKE 15); DNA binding / transcription factor | chr5:4449128-4450802 REVERSEweakly similar to ( 181) AGL15_BRANA Agamous-like MADS-box protein AGL15 - Brassica napus (Rape)weakly similar to ( 110) loc_os06g06750 12006.m05400 protein MADS-box transcription factor 5, putative, expressedMADS_MEF2_like MADS MADS MADS_SRF_like no orig…	-2.066
27.3.24	RNA.regulation of transcription.MADS box transcription factor family	orange1.1g018135m|pacid:18130413	Transcript	moderately similar to ( 306) AT1G18750 | Symbols: AGL65 | AGL65 (AGAMOUS-LIKE 65); DNA binding / transcription factor | chr1:6467404-6469698 FORWARDvery weakly similar to (84.7) MAD16_ORYSA MADS-box transcription factor 16 (OsMADS16) (Protein SUPERWOMAN1) (Protein APETALA3-like) - Oryza sativa (Rice)moderately similar to ( 286) loc_os11g43740 12011.m08209 protein DNA binding protein, putative, ex…	1.04
27.3.24	RNA.regulation of transcription.MADS box transcription factor family	orange1.1g017948m|pacid:18130411	Transcript	moderately similar to ( 308) AT1G18750 | Symbols: AGL65 | AGL65 (AGAMOUS-LIKE 65); DNA binding / transcription factor | chr1:6467404-6469698 FORWARDvery weakly similar to (85.1) MAD16_ORYSA MADS-box transcription factor 16 (OsMADS16) (Protein SUPERWOMAN1) (Protein APETALA3-like) - Oryza sativa (Rice)moderately similar to ( 286) loc_os11g43740 12011.m08209 protein DNA binding protein, putative, ex…	1.19
27.3.25	RNA.regulation of transcription.MYB domain transcription factor family	orange1.1g040502m|pacid:18100113	Transcript	weakly similar to ( 195) AT4G37260 | Symbols: MYB73, ATMYB73 | MYB73 (MYB DOMAIN PROTEIN 73); DNA binding / transcription factor | chr4:17540602-17541564 FORWARDweakly similar to ( 114) MYB1_MAIZE Myb-related protein Zm1 - Zea mays (Maize)weakly similar to ( 194) loc_os09g01960 12009.m03570 protein sucrose responsive element binding protein, putative, expressedREB1 no original description	-1.567
27.3.25	RNA.regulation of transcription.MYB domain transcription factor family	orange1.1g021071m|pacid:18125323	Transcript	moderately similar to ( 261) AT4G37260 | Symbols: MYB73, ATMYB73 | MYB73 (MYB DOMAIN PROTEIN 73); DNA binding / transcription factor | chr4:17540602-17541564 FORWARDweakly similar to ( 112) GAM1_ORYSA Transcription factor GAMYB (OsGAMyb) - Oryza sativa (Rice)moderately similar to ( 203) loc_os09g01960 12009.m03570 protein sucrose responsive element binding protein, putative, expressedREB1 no orig…	-2.049	1
27.3.25	RNA.regulation of transcription.MYB domain transcription factor family	orange1.1g025351m|pacid:18091644	Transcript	weakly similar to ( 179) AT3G50060 | Symbols: MYB77 | MYB77; DNA binding / transcription factor | chr3:18558146-18559051 REVERSEweakly similar to ( 109) MYBA1_ORYSA Myb-related protein MYBAS1 - Oryza sativa (Rice)weakly similar to ( 172) loc_os09g01960 12009.m03570 protein sucrose responsive element binding protein, putative, expressedREB1 no original description	-5.216
27.3.25	RNA.regulation of transcription.MYB domain transcription factor family	orange1.1g024492m|pacid:18113794	Transcript	moderately similar to ( 219) AT2G31180 | Symbols: ATMYB14, MYB14AT, MYB14 | MYB14 (MYB DOMAIN PROTEIN 14); DNA binding / transcription factor | chr2:13286806-13288175 REVERSEmoderately similar to ( 222) MYB4_ORYSA Myb-related protein Myb4 (OsMyb4) (Transcription factor RLTR1) - Oryza sativa (Rice)moderately similar to ( 222) loc_os04g43680 12004.m09327 protein myb-related protein Myb4, putative, …	-2.603
27.3.26	RNA.regulation of transcription.MYB-related transcription factor family	orange1.1g004250m|pacid:18136697	Transcript	moderately similar to ( 350) AT1G01060 | Symbols: LHY, LHY1 | LHY (LATE ELONGATED HYPOCOTYL); DNA binding / transcription factor | chr1:33992-37061 REVERSEmoderately similar to ( 278) loc_os08g06110 12008.m080033 protein LHY protein, putative, expressed no original description	1.02	-1.7
27.3.26	RNA.regulation of transcription.MYB-related transcription factor family	orange1.1g021588m|pacid:18102584	Transcript	moderately similar to ( 216) AT1G70000 | Symbols: | DNA-binding family protein | chr1:26363674-26364635 REVERSEweakly similar to ( 145) loc_os10g41200 12010.m21804 protein ZmMybst1, putative, expressed no original description	1.03
27.3.26	RNA.regulation of transcription.MYB-related transcription factor family	orange1.1g019948m|pacid:18094406	Transcript	moderately similar to ( 349) AT5G47390 | Symbols: | myb family transcription factor | chr5:19227001-19228546 FORWARDmoderately similar to ( 332) loc_os10g41200 12010.m21804 protein ZmMybst1, putative, expressed no original description	-2.797
27.3.26	RNA.regulation of transcription.MYB-related transcription factor family	orange1.1g034615m|pacid:18134470	Transcript	weakly similar to ( 111) AT2G21650 | Symbols: MEE3, ATRL2 | MEE3 (MATERNAL EFFECT EMBRYO ARREST 3); DNA binding / transcription factor | chr2:9259654-9260419 FORWARDweakly similar to ( 105) loc_os01g44390 12001.m10695 protein DNA binding protein, putative, expressed no original description	2.42
27.3.26	RNA.regulation of transcription.MYB-related transcription factor family	orange1.1g021816m|pacid:18111559	Transcript	moderately similar to ( 257) AT5G58900 | Symbols: | myb family transcription factor | chr5:23783275-23784667 REVERSEweakly similar to ( 192) loc_os05g37730 12005.m07952 protein MYB-like transcription factor DIVARICATA, putative, expressed no original description	-2.007
27.3.26	RNA.regulation of transcription.MYB-related transcription factor family	orange1.1g012625m|pacid:18123191	Transcript	weakly similar to ( 152) AT5G17300 | Symbols: | myb family transcription factor | chr5:5690435-5692435 REVERSEweakly similar to ( 131) loc_os02g46030 12002.m09640 protein expressed protein no original description	1.88	-1.5
27.3.26	RNA.regulation of transcription.MYB-related transcription factor family	orange1.1g021875m|pacid:18126551	Transcript	weakly similar to ( 143) AT1G18330 | Symbols: EPR1 | EPR1 (EARLY-PHYTOCHROME-RESPONSIVE1); DNA binding / transcription factor | chr1:6306196-6307718 REVERSEweakly similar to ( 137) loc_os06g51260 12006.m091802 protein expressed protein no original description	1.31	-1.4
27.3.26	RNA.regulation of transcription.MYB-related transcription factor family	orange1.1g021756m|pacid:18097925	Transcript	moderately similar to ( 334) AT2G38090 | Symbols: | myb family transcription factor | chr2:15945278-15946775 FORWARDmoderately similar to ( 224) loc_os05g37730 12005.m07952 protein MYB-like transcription factor DIVARICATA, putative, expressed no original description	1.1
27.3.26	RNA.regulation of transcription.MYB-related transcription factor family	orange1.1g040811m|pacid:18132029	Transcript	moderately similar to ( 246) AT3G09600 | Symbols: | myb family transcription factor | chr3:2946459-2948200 FORWARDweakly similar to ( 173) loc_os02g45670 12002.m100315 protein DNA binding protein, putative, expressed no original description	1.51
27.3.26	RNA.regulation of transcription.MYB-related transcription factor family	orange1.1g047042m|pacid:18126713	Transcript	weakly similar to ( 158) AT5G56840 | Symbols: | DNA-binding family protein | chr5:22980789-22982152 FORWARDweakly similar to ( 149) loc_os01g41900 12001.m43086 protein MCB2 protein, putative, expressed no original description	2.04
27.3.26	RNA.regulation of transcription.MYB-related transcription factor family	orange1.1g034427m|pacid:18095274	Transcript	weakly similar to ( 109) AT1G75250 | Symbols: ATRL6 | ATRL6 (ARABIDOPSIS RAD-LIKE 6); transcription factor | chr1:28244463-28245453 REVERSEvery weakly similar to (99.8) loc_os05g50340 12005.m09103 protein RADIALIS, putative, expressed no original description	1.6
27.3.26	RNA.regulation of transcription.MYB-related transcription factor family	orange1.1g034697m|pacid:18124598	Transcript	very weakly similar to (95.1) AT4G39250 | Symbols: ATRL1 | ATRL1 (ARABIDOPSIS RAD-LIKE 1); DNA binding / transcription factor | chr4:18271457-18271857 REVERSEvery weakly similar to (82.4) loc_os01g44390 12001.m10695 protein DNA binding protein, putative, expressed no original description	1.92		1.1
27.3.27	RNA.regulation of transcription.NAC domain transcription factor family	orange1.1g031935m|pacid:18117204	Transcript	very weakly similar to (85.5) AT4G35580 | Symbols: NTL9 | NTL9 (NAC transcription factor-like 9); transcription factor | chr4:16888534-16890744 REVERSENAM no original description	1.53
27.3.29	RNA.regulation of transcription.TCP transcription factor family	orange1.1g024547m|pacid:18129356	Transcript	weakly similar to ( 196) AT5G23280 | Symbols: | TCP family transcription factor, putative | chr5:7843017-7843769 FORWARDvery weakly similar to (99.0) loc_os12g07480 12012.m04737 protein TCP family transcription factor containing protein, expressedTCP no original description	1.99
27.3.29	RNA.regulation of transcription.TCP transcription factor family	orange1.1g015799m|pacid:18135004	Transcript	weakly similar to ( 130) AT3G02150 | Symbols: PTF1, TFPD | PTF1 (PLASTID TRANSCRIPTION FACTOR 1); transcription factor | chr3:391522-392589 FORWARDweakly similar to ( 117) loc_os01g55750 12001.m43206 protein TCP family transcription factor containing protein, expressedTCP no original description	1.68
27.3.29	RNA.regulation of transcription.TCP transcription factor family	orange1.1g008187m|pacid:18094309	Transcript	weakly similar to ( 160) AT1G58100 | Symbols: | TCP family transcription factor, putative | chr1:21512680-21513885 REVERSEweakly similar to ( 141) loc_os11g07460 12011.m04942 protein TCP family transcription factor containing protein, expressedTCP no original description	1.32
27.3.29	RNA.regulation of transcription.TCP transcription factor family	orange1.1g023883m|pacid:18102549	Transcript	weakly similar to ( 187) AT3G27010 | Symbols: AT-TCP20, PCF1, TCP20 | AT-TCP20; transcription factor | chr3:9957810-9958754 REVERSEweakly similar to ( 153) loc_os01g69980 12001.m43355 protein TCP-domain protein, putative, expressedTCP no original description	1.68
27.3.30	RNA.regulation of transcription.Trihelix, Triple-Helix transcription factor family	orange1.1g013250m|pacid:18124086	Transcript	weakly similar to ( 188) AT1G21200 | Symbols: | transcription factor | chr1:7421483-7422814 FORWARDweakly similar to ( 197) loc_os12g06640 12012.m073772 protein expressed protein no original description	1.43
27.3.30	RNA.regulation of transcription.Trihelix, Triple-Helix transcription factor family	orange1.1g025448m|pacid:18138088	Transcript	weakly similar to ( 191) AT5G05550 | Symbols: | transcription factor | chr5:1639529-1640550 REVERSEweakly similar to ( 101) loc_os01g48320 12001.m43140 protein 6b-interacting protein 1, putative, expressed no original description	1.2
27.3.30	RNA.regulation of transcription.Trihelix, Triple-Helix transcription factor family	orange1.1g025430m|pacid:18138087	Transcript	weakly similar to ( 194) AT5G05550 | Symbols: | transcription factor | chr5:1639529-1640550 REVERSEweakly similar to ( 101) loc_os01g48320 12001.m43140 protein 6b-interacting protein 1, putative, expressed no original description	1.15
27.3.32	RNA.regulation of transcription.WRKY domain transcription factor family	orange1.1g032690m|pacid:18110092	Transcript	very weakly similar to (88.2) loc_os03g45450 12003.m09573 protein OsWRKY60 - Superfamily of rice TFs having WRKY and zinc finger domains, expressed no original description	4.45	3.2	3.4
27.3.7	RNA.regulation of transcription.C2C2(Zn) CO-like, Constans-like zinc finger family	orange1.1g026022m|pacid:18111589	Transcript	weakly similar to ( 105) AT1G07050 | Symbols: | CONSTANS-like protein-related | chr1:2164327-2165133 REVERSEvery weakly similar to (85.5) loc_os02g05470 12002.m05895 protein CCT motif family protein, expressed no original description	-3.455	4.6
27.3.32	RNA.regulation of transcription.WRKY domain transcription factor family	orange1.1g029257m|pacid:18100854	Transcript	weakly similar to ( 117) AT5G26170 | Symbols: WRKY50, ATWRKY50 | WRKY50; transcription factor | chr5:9147176-9148128 REVERSEweakly similar to ( 137) loc_os05g46020 12005.m08727 protein OsWRKY7 - Superfamily of rice TFs having WRKY and zinc finger domains, expressedWRKY no original description	3.13		1.7
27.3.32	RNA.regulation of transcription.WRKY domain transcription factor family	orange1.1g031482m|pacid:18125842	Transcript	weakly similar to ( 144) AT5G26170 | Symbols: WRKY50, ATWRKY50 | WRKY50; transcription factor | chr5:9147176-9148128 REVERSEweakly similar to ( 127) loc_os05g46020 12005.m08727 protein OsWRKY7 - Superfamily of rice TFs having WRKY and zinc finger domains, expressedWRKY no original description	1.04	1.5	2.2
27.3.32	RNA.regulation of transcription.WRKY domain transcription factor family	orange1.1g020831m|pacid:18109021	Transcript	moderately similar to ( 233) AT1G80840 | Symbols: WRKY40, ATWRKY40 | WRKY40; transcription factor | chr1:30383834-30385356 FORWARDweakly similar to ( 172) loc_os09g25060 12009.m05659 protein OsWRKY76 - Superfamily of rice TFs having WRKY and zinc finger domains, expressedWRKY no original description	-2.34		1.6
27.3.32	RNA.regulation of transcription.WRKY domain transcription factor family	orange1.1g033112m|pacid:18110093	Transcript	very weakly similar to (87.0) loc_os03g45450 12003.m09573 protein OsWRKY60 - Superfamily of rice TFs having WRKY and zinc finger domains, expressed no original description	4.37	3.9	3.9
27.3.32	RNA.regulation of transcription.WRKY domain transcription factor family	orange1.1g013266m|pacid:18131181	Transcript	moderately similar to ( 300) AT2G38470 | Symbols: WRKY33, ATWRKY33 | WRKY33; transcription factor | chr2:16108476-16110539 FORWARDmoderately similar to ( 293) loc_os01g61080 12001.m12235 protein OsWRKY24 - Superfamily of rice TFs having WRKY and zinc finger domains, expressedWRKY no original description	-3.95
27.3.32	RNA.regulation of transcription.WRKY domain transcription factor family	orange1.1g019126m|pacid:18137223	Transcript	weakly similar to ( 177) AT4G01250 | Symbols: WRKY22, AtWRKY22 | WRKY22; transcription factor | chr4:522839-524129 REVERSEweakly similar to ( 158) loc_os02g16540 12002.m77729 protein OsWRKY39v2 - Superfamily of rice TFs having WRKY and zinc finger domains, expressedWRKY no original description	-2.163
27.3.32	RNA.regulation of transcription.WRKY domain transcription factor family	orange1.1g007546m|pacid:18119390	Transcript	moderately similar to ( 303) AT4G22070 | Symbols: WRKY31, ATWRKY31 | WRKY31; transcription factor | chr4:11691381-11694234 REVERSEmoderately similar to ( 275) loc_os01g14440 12001.m08049 protein OsWRKY1v2 - Superfamily of rice TFs having WRKY and zinc finger domains, expressedWRKY no original description	-1.366
27.3.32	RNA.regulation of transcription.WRKY domain transcription factor family	orange1.1g019737m|pacid:18118871	Transcript	weakly similar to ( 197) AT4G11070 | Symbols: WRKY41, AtWRKY41 | WRKY41; transcription factor | chr4:6759303-6760763 FORWARDweakly similar to ( 139) loc_os08g29660 12008.m06969 protein OsWRKY69 - Superfamily of rice TFs having WRKY and zinc finger domains, expressedWRKY no original description	-3.141
27.3.32	RNA.regulation of transcription.WRKY domain transcription factor family	orange1.1g013222m|pacid:18131180	Transcript	moderately similar to ( 299) AT2G38470 | Symbols: WRKY33, ATWRKY33 | WRKY33; transcription factor | chr2:16108476-16110539 FORWARDmoderately similar to ( 293) loc_os01g61080 12001.m12235 protein OsWRKY24 - Superfamily of rice TFs having WRKY and zinc finger domains, expressedWRKY no original description	-4.156
27.3.32	RNA.regulation of transcription.WRKY domain transcription factor family	orange1.1g019404m|pacid:18109206	Transcript	moderately similar to ( 351) AT4G31550 | Symbols: WRKY11, ATWRKY11 | WRKY11; calmodulin binding / transcription factor | chr4:15290065-15291458 REVERSEmoderately similar to ( 248) loc_os04g21950 12004.m07345 protein OsWRKY51 - Superfamily of rice TFs having WRKY and zinc finger domains, expressedWRKY no original description	-1.942
27.3.32	RNA.regulation of transcription.WRKY domain transcription factor family	orange1.1g017895m|pacid:18136153	Transcript	weakly similar to ( 156) AT4G23810 | Symbols: WRKY53, ATWRKY53 | WRKY53; DNA binding / protein binding / transcription activator/ transcription factor | chr4:12392666-12393739 REVERSEweakly similar to ( 148) loc_os08g29660 12008.m06969 protein OsWRKY69 - Superfamily of rice TFs having WRKY and zinc finger domains, expressedWRKY no original description	-3.149
27.3.32	RNA.regulation of transcription.WRKY domain transcription factor family	orange1.1g011483m|pacid:18104678	Transcript	moderately similar to ( 298) AT2G38470 | Symbols: WRKY33, ATWRKY33 | WRKY33; transcription factor | chr2:16108476-16110539 FORWARDmoderately similar to ( 321) loc_os01g61080 12001.m12235 protein OsWRKY24 - Superfamily of rice TFs having WRKY and zinc finger domains, expressedWRKY no original description	-2.246
27.3.34	RNA.regulation of transcription.Orphan family	orange1.1g036820m|pacid:18129455	Transcript	moderately similar to ( 322) AT3G16000 | Symbols: MFP1 | MFP1 (MAR BINDING FILAMENT-LIKE PROTEIN 1); DNA binding | chr3:5431041-5433613 REVERSEmoderately similar to ( 369) MFP1_TOBAC MAR-binding filament-like protein 1-1 - Nicotiana tabacum (Common tobacco)moderately similar to ( 258) loc_os01g08510 12001.m07476 protein MAR binding filament-like protein 1, putative, expressed no original descript…	-1.104
27.3.35	RNA.regulation of transcription.bZIP transcription factor family	orange1.1g019163m|pacid:18092314	Transcript	weakly similar to ( 186) AT1G43700 | Symbols: VIP1 | VIP1 (VIRE2-INTERACTING PROTEIN 1); protein binding / transcription factor | chr1:16484352-16486017 FORWARDweakly similar to ( 164) RF2A_ORYSA Transcription factor RF2a - Oryza sativa (Rice)weakly similar to ( 199) loc_os12g06520 12012.m04642 protein transcription factor PosF21, putative, expressed no original description	2.17
27.3.35	RNA.regulation of transcription.bZIP transcription factor family	orange1.1g030957m|pacid:18113182	Transcript	weakly similar to ( 117) AT5G11260 | Symbols: HY5, TED 5 | HY5 (ELONGATED HYPOCOTYL 5); DNA binding / double-stranded DNA binding / transcription factor | chr5:3593583-3594800 REVERSEweakly similar to ( 117) loc_os02g10860 12002.m06384 protein transcription factor HY5, putative, expressed no original description	1.32
27.3.35	RNA.regulation of transcription.bZIP transcription factor family	orange1.1g043159m|pacid:18121517	Transcript	weakly similar to ( 123) AT1G13600 | Symbols: AtbZIP58 | AtbZIP58 (Arabidopsis thaliana basic leucine-zipper 58); DNA binding / protein heterodimerization/ protein homodimerization/ transcription factor | chr1:4650787-4651377 REVERSEvery weakly similar to (82.4) loc_os02g49560 12002.m09990 protein G-box-binding factor 1, putative, expressed no original description	1.21
27.3.35	RNA.regulation of transcription.bZIP transcription factor family	orange1.1g035544m|pacid:18100787	Transcript	moderately similar to ( 466) AT2G40950 | Symbols: BZIP17 | BZIP17; DNA binding / transcription activator/ transcription factor | chr2:17087823-17090326 REVERSEweakly similar to ( 101) TGA1B_TOBAC TGACG-sequence-specific DNA-binding protein TGA-1B (TGA1b) (HSBF) (Fragment) - Nicotiana tabacum (Common tobacco)moderately similar to ( 239) loc_os05g34050 12005.m07637 protein DNA binding protein, puta…	-1.475
27.3.35	RNA.regulation of transcription.bZIP transcription factor family	orange1.1g015739m|pacid:18108980	Transcript	weakly similar to ( 164) AT5G24800 | Symbols: ATBZIP9, BZO2H2, BZIP9 | BZIP9 (BASIC LEUCINE ZIPPER 9); DNA binding / protein heterodimerization/ transcription factor | chr5:8515259-8516541 FORWARDvery weakly similar to (88.2) OP2_MAIZE Regulatory protein opaque-2 - Zea mays (Maize)weakly similar to ( 172) loc_os02g07840 12002.m33342 protein regulatory protein opaque-2, putative, expressed no orig…	1.78
27.3.37	RNA.regulation of transcription.AS2,Lateral Organ Boundaries Gene Family	orange1.1g038007m|pacid:18124254	Transcript	moderately similar to ( 220) AT3G02550 | Symbols: LBD41 | LBD41 (LOB DOMAIN-CONTAINING PROTEIN 41) | chr3:536747-537650 REVERSEmoderately similar to ( 210) loc_os01g32770 12001.m09596 protein seed specific protein Bn15D17A, putative, expressedDUF260 no original description	-1.352
27.3.40	RNA.regulation of transcription.Aux/IAA family	orange1.1g019236m|pacid:18120831	Transcript	moderately similar to ( 284) AT2G22670 | Symbols: IAA8 | IAA8; transcription factor | chr2:9637136-9638459 FORWARDmoderately similar to ( 224) IAA30_ORYSA Auxin-responsive protein IAA30 (Indoleacetic acid-induced protein 30) - Oryza sativa (Rice)moderately similar to ( 224) loc_os12g40890 12012.m07872 protein OsIAA30 - Auxin-responsive Aux/IAA gene family member, expressedAUX_IAA no original desc…	1
27.3.40	RNA.regulation of transcription.Aux/IAA family	orange1.1g026823m|pacid:18093178	Transcript	moderately similar to ( 269) AT3G04730 | Symbols: IAA16 | IAA16; transcription factor | chr3:1288993-1290415 REVERSEmoderately similar to ( 285) AUX28_SOYBN Auxin-induced protein AUX28 - Glycine max (Soybean)moderately similar to ( 232) loc_os12g40890 12012.m07872 protein OsIAA30 - Auxin-responsive Aux/IAA gene family member, expressedAUX_IAA no original description	-1.188
27.3.40	RNA.regulation of transcription.Aux/IAA family	orange1.1g024991m|pacid:18096344	Transcript	very weakly similar to ( 100) AT4G32280 | Symbols: IAA29 | IAA29 (INDOLE-3-ACETIC ACID INDUCIBLE 29); transcription factor | chr4:15583479-15584628 FORWARDvery weakly similar to (84.7) IAA10_ORYSA Auxin-responsive protein IAA10 (Indoleacetic acid-induced protein 10) - Oryza sativa (Rice)very weakly similar to (85.1) loc_os02g57250 12002.m33477 protein OsIAA10 - Auxin-responsive Aux/IAA gene famil…	-1.075
27.3.44	RNA.regulation of transcription.Chromatin Remodeling Factors	orange1.1g027973m|pacid:18100274	Transcript	moderately similar to ( 309) AT4G39100 | Symbols: SHL1 | SHL1 (short life); transcription factor/ zinc-mediated transcriptional activator | chr4:18218298-18220134 REVERSEmoderately similar to ( 312) loc_os07g08880 12007.m079807 protein SHL1, putative, expressedBAH_BAHCC1 BAH BAH BAH no original description	2.1
27.3.44	RNA.regulation of transcription.Chromatin Remodeling Factors	orange1.1g001644m|pacid:18134460	Transcript	highly similar to ( 619) AT4G34430 | Symbols: CHB3, ATSWI3D | CHB3; DNA binding / transcription factor/ zinc ion binding | chr4:16461069-16464993 FORWARDmoderately similar to ( 391) loc_os04g01970 12004.m05513 protein SWI/SNF-related matrix-associated actin-dependent regulator of chromatin subfamily C member, putative, expressedRSC8 ZZ_RSC8 no original description	-2.27
27.3.46	RNA.regulation of transcription.DNA methyltransferases	orange1.1g047980m|pacid:18128447	Transcript	highly similar to ( 608) AT1G69770 | Symbols: CMT3 | CMT3 (chromomethylase 3); DNA (cytosine-5-)-methyltransferase | chr1:26248496-26253519 REVERSEhighly similar to ( 552) CMT1_MAIZE DNA (cytosine-5)-methyltransferase 1 (EC 2.1.1.37) (Chromomethylase 1) (Zea methyltransferase2) (Zmet2) (DNA cytosine methyltransferase MET2a) - Zea mays (Maize)highly similar to ( 566) loc_os03g12570 12003.m06707 pr…	-1.495
27.3.46	RNA.regulation of transcription.DNA methyltransferases	orange1.1g000407m|pacid:18103707	Transcript	nearly identical (1806) AT5G49160 | Symbols: MET1, MET2, METI, DDM2, DMT01, DMT1 | MET1 (METHYLTRANSFERASE 1); methyltransferase | chr5:19932501-19938186 FORWARDweakly similar to ( 199) CMT1_MAIZE DNA (cytosine-5)-methyltransferase 1 (EC 2.1.1.37) (Chromomethylase 1) (Zea methyltransferase2) (Zmet2) (DNA cytosine methyltransferase MET2a) - Zea mays (Maize)highly similar to ( 686) loc_os07g08500 1…	-1.236
27.3.47	RNA.regulation of transcription.ELF3	orange1.1g004483m|pacid:18103761	Transcript	weakly similar to ( 163) AT3G21320 | Symbols: | FUNCTIONS IN: molecular_function unknown; INVOLVED IN: biological_process unknown; LOCATED IN: cellular_component unknown; BEST Arabidopsis thaliana protein match is: ELF3 (EARLY FLOWERING 3); protein C-terminus binding / transcription factor (TAIR:AT2G25930.1); Has 39 Blast hits to 37 proteins in 14 species: Archae - 0; Bacteria - 0; Metazoa - 3; F…	-1.35
27.3.50	RNA.regulation of transcription.General Transcription	orange1.1g013236m|pacid:18133242	Transcript	moderately similar to ( 331) AT3G13940 | Symbols: | DNA binding / DNA-directed RNA polymerase | chr3:4600647-4602412 REVERSEmoderately similar to ( 207) loc_os11g40090 12011.m07856 protein A49-like RNA polymerase I associated factor family protein, expressedRNA_pol_I_A49 no original description	-1.024
27.3.50	RNA.regulation of transcription.General Transcription	orange1.1g020051m|pacid:18139638	Transcript	weakly similar to ( 142) AT3G13960 | Symbols: AtGRF5 | AtGRF5 (GROWTH-REGULATING FACTOR 5); transcription activator | chr3:4608526-4610160 FORWARDmoderately similar to ( 241) loc_os04g51190 12004.m10015 protein growth-regulating factor, putative, expressedWRC no original description	2.63
27.3.50	RNA.regulation of transcription.General Transcription	orange1.1g009918m|pacid:18127224	Transcript	weakly similar to ( 125) AT5G53660 | Symbols: AtGRF7 | AtGRF7 (GROWTH-REGULATING FACTOR 7); transcription activator | chr5:21794636-21795929 FORWARDweakly similar to ( 127) loc_os04g51190 12004.m10015 protein growth-regulating factor, putative, expressedWRC no original description	1.82
27.3.57	RNA.regulation of transcription.JUMONJI family	orange1.1g042108m|pacid:18137820	Transcript	highly similar to ( 622) AT5G06550 | Symbols: | FUNCTIONS IN: molecular_function unknown; INVOLVED IN: cell surface receptor linked signal transduction; EXPRESSED IN: 19 plant structures; EXPRESSED DURING: 12 growth stages; CONTAINS InterPro DOMAIN/s: Cyclin-like F-box (InterPro:IPR001810), Transcription factor jumonji/aspartyl beta-hydroxylase (InterPro:IPR003347), Transcription factor jumonji (…	-1.063
27.3.62	RNA.regulation of transcription.Nucleosome/chromatin assembly factor group	orange1.1g026860m|pacid:18138722	Transcript	weakly similar to ( 144) AT5G23420 | Symbols: HMGB6 | HMGB6; transcription factor | chr5:7888712-7890111 REVERSEweakly similar to ( 139) loc_os08g01100 12008.m04259 protein HMG1/2-like protein, putative, expressed no original description	-1.227
27.3.64	RNA.regulation of transcription.PHOR1	orange1.1g046820m|pacid:18095031	Transcript	weakly similar to ( 190) AT3G02840 | Symbols: | immediate-early fungal elicitor family protein | chr3:618480-619619 FORWARDweakly similar to ( 163) loc_os03g13740 12003.m06818 protein immediate-early fungal elicitor protein CMPG1, putative, expressed no original description	-6.722
27.3.64	RNA.regulation of transcription.PHOR1	orange1.1g015728m|pacid:18134384	Transcript	weakly similar to ( 146) AT1G49780 | Symbols: PUB26 | PUB26 (PLANT U-BOX 26); binding / ubiquitin-protein ligase | chr1:18429024-18430289 REVERSEvery weakly similar to (97.8) SPL11_ORYSA Spotted leaf protein 11 (Spotted leaf11) (Cell death-related protein SPL11) - Oryza sativa (Rice)weakly similar to ( 191) loc_os04g35680 12004.m08657 protein U-box domain containing protein, expressedUbox no orig…	1.09
27.3.64	RNA.regulation of transcription.PHOR1	orange1.1g014913m|pacid:18118132	Transcript	moderately similar to ( 492) AT3G52450 | Symbols: PUB22 | PUB22 (PLANT U-BOX 22); ubiquitin-protein ligase | chr3:19440943-19442250 REVERSEweakly similar to ( 115) SPL11_ORYSA Spotted leaf protein 11 (Spotted leaf11) (Cell death-related protein SPL11) - Oryza sativa (Rice)moderately similar to ( 360) loc_os04g58920 12004.m10772 protein ubiquitin-protein ligase, putative, expressedUbox U-box no or…	-5.019
27.3.64	RNA.regulation of transcription.PHOR1	orange1.1g015513m|pacid:18101291	Transcript	moderately similar to ( 294) AT3G11840 | Symbols: PUB24 | PUB24 (PLANT U-BOX 24); binding / ubiquitin-protein ligase | chr3:3736578-3738250 REVERSEvery weakly similar to (84.3) SPL11_ORYSA Spotted leaf protein 11 (Spotted leaf11) (Cell death-related protein SPL11) - Oryza sativa (Rice)moderately similar to ( 265) loc_os04g58920 12004.m10772 protein ubiquitin-protein ligase, putative, expressedUbo…	-7.406
27.3.66	RNA.regulation of transcription.Psudo ARR transcription factor family	orange1.1g008626m|pacid:18104592	Transcript	moderately similar to ( 428) AT4G18020 | Symbols: | APRR2; transcription factor/ two-component response regulator | chr4:10003991-10006682 REVERSEweakly similar to ( 120) loc_os06g24070 12006.m31875 protein transcription factor ZmGLK1, putative, expressed no original description	2.09
16.2.1.6	secondary metabolism.phenylpropanoids.lignin biosynthesis.CCoAOMT	orange1.1g029836m|pacid:18109990	Transcript	moderately similar to ( 309) AT4G34050 | Symbols: | caffeoyl-CoA 3-O-methyltransferase, putative | chr4:16310844-16311973 FORWARDmoderately similar to ( 317) CAMT_VITVI Caffeoyl-CoA O-methyltransferase (EC 2.1.1.104) (Trans-caffeoyl-CoA 3-O-methyltransferase) (CCOAMT) (CCOAOMT) - Vitis vinifera (Grape)moderately similar to ( 293) loc_os06g06980 12006.m31989 protein caffeoyl-CoA O-methyltransferas…	-1.601
20.2.1	stress.abiotic.heat	orange1.1g030216m|pacid:18095808	Transcript	weakly similar to ( 139) AT1G71000 | Symbols: | heat shock protein binding | chr1:26769336-26770111 REVERSEweakly similar to ( 118) loc_os01g42190 12001.m10485 protein dnaJ-like protein, putative, expressedDnaJ DnaJ DnaJ no original description	-1.62	3.5	1.9
35.2	not assigned.unknown	orange1.1g030629m|pacid:18111435	Transcript	weakly similar to ( 137) loc_os03g15920 12003.m35599 protein expressed protein no original description	-3.4	3.8
35.2	not assigned.unknown	orange1.1g030754m|pacid:18111437	Transcript	weakly similar to ( 140) loc_os03g15920 12003.m35599 protein expressed protein no original description	-3.482	3.2
27.3.67	RNA.regulation of transcription.putative transcription regulator	orange1.1g007359m|pacid:18097439	Transcript	highly similar to ( 858) AT5G60410 | Symbols: ATSIZ1, SIZ1 | SIZ1; DNA binding / SUMO ligase | chr5:24295226-24300792 FORWARDhighly similar to ( 671) loc_os05g03430 12005.m083605 protein sumoylation ligase E3, putative, expressed no original description	1.09
27.3.67	RNA.regulation of transcription.putative transcription regulator	orange1.1g001086m|pacid:18134207	Transcript	highly similar to ( 979) AT4G12750 | Symbols: | sequence-specific DNA binding / transcription factor | chr4:7498009-7503643 REVERSEmoderately similar to ( 209) loc_os07g42750 12007.m08505 protein DNA binding protein, putative, expressed no original description	-1.017
27.3.67	RNA.regulation of transcription.putative transcription regulator	orange1.1g023739m|pacid:18103230	Transcript	weakly similar to ( 169) AT2G41870 | Symbols: | remorin family protein | chr2:17471119-17472519 REVERSEweakly similar to ( 161) loc_os07g38170 12007.m08065 protein DNA binding protein, putative, expressedRemorin_C no original description	2.34
27.3.68	RNA.regulation of transcription.PWWP domain protein	orange1.1g000614m|pacid:18093221	Transcript	highly similar to ( 629) AT2G48160 | Symbols: | EXPRESSED IN: 23 plant structures; EXPRESSED DURING: 13 growth stages; CONTAINS InterPro DOMAIN/s: Regulation of nuclear pre-mRNA protein (InterPro:IPR006569), PWWP (InterPro:IPR000313); BEST Arabidopsis thaliana protein match is: PWWP domain-containing protein (TAIR:AT3G63070.1); Has 1292 Blast hits to 1135 proteins in 175 species: Archae - 2; Bact…	1
27.3.68	RNA.regulation of transcription.PWWP domain protein	orange1.1g000622m|pacid:18093222	Transcript	highly similar to ( 619) AT2G48160 | Symbols: | EXPRESSED IN: 23 plant structures; EXPRESSED DURING: 13 growth stages; CONTAINS InterPro DOMAIN/s: Regulation of nuclear pre-mRNA protein (InterPro:IPR006569), PWWP (InterPro:IPR000313); BEST Arabidopsis thaliana protein match is: PWWP domain-containing protein (TAIR:AT3G63070.1); Has 1292 Blast hits to 1135 proteins in 175 species: Archae - 2; Bact…	1.36
27.3.69	RNA.regulation of transcription.SET-domain transcriptional regulator family	orange1.1g038692m|pacid:18104194	Transcript	highly similar to ( 504) AT4G30860 | Symbols: ASHR3, SDG4 | SDG4 (SET DOMAIN GROUP 4); histone methyltransferase | chr4:15024546-15027427 FORWARDvery weakly similar to (81.6) EZ3_MAIZE Polycomb protein EZ3 (Enhancer of zeste protein 3) - Zea mays (Maize)moderately similar to ( 237) loc_os02g39800 12002.m09066 protein histone methyltransferase Mes-4, putativeSET SET COG2940 no original description	-1.443
27.3.80	RNA.regulation of transcription.zf-HD	orange1.1g048741m|pacid:18129055	Transcript	moderately similar to ( 207) AT1G14440 | Symbols: AtHB31 | AtHB31 (ARABIDOPSIS THALIANA HOMEOBOX PROTEIN 31); DNA binding / transcription factor | chr1:4939076-4940014 REVERSEweakly similar to ( 168) loc_os09g29130 12009.m06064 protein ZF-HD protein dimerisation region containing protein, expressedZF-HD_dimer no original description	1.18
27.3.80	RNA.regulation of transcription.zf-HD	orange1.1g043261m|pacid:18107865	Transcript	weakly similar to ( 197) AT4G24660 | Symbols: ATHB22, MEE68 | ATHB22 (HOMEOBOX PROTEIN 22); DNA binding / transcription factor | chr4:12724851-12725513 REVERSEweakly similar to ( 192) loc_os09g29130 12009.m06064 protein ZF-HD protein dimerisation region containing protein, expressedZF-HD_dimer no original description	1.53
27.3.80	RNA.regulation of transcription.zf-HD	orange1.1g026161m|pacid:18139372	Transcript	moderately similar to ( 202) AT4G24660 | Symbols: ATHB22, MEE68 | ATHB22 (HOMEOBOX PROTEIN 22); DNA binding / transcription factor | chr4:12724851-12725513 REVERSEmoderately similar to ( 220) loc_os09g29130 12009.m06064 protein ZF-HD protein dimerisation region containing protein, expressedZF-HD_dimer no original description	2.22
27.3.99	RNA.regulation of transcription.unclassified	orange1.1g032221m|pacid:18100445	Transcript	weakly similar to ( 176) AT1G32540 | Symbols: LOL1 | LOL1 (LSD ONE LIKE 1); DNA binding | chr1:11768043-11769591 FORWARDweakly similar to ( 159) loc_os08g06280 12008.m26469 protein LOL1, putative, expressed no original description	-1.068
27.3.99	RNA.regulation of transcription.unclassified	orange1.1g027973m|pacid:18100274	Transcript	moderately similar to ( 309) AT4G39100 | Symbols: SHL1 | SHL1 (short life); transcription factor/ zinc-mediated transcriptional activator | chr4:18218298-18220134 REVERSEmoderately similar to ( 312) loc_os07g08880 12007.m079807 protein SHL1, putative, expressedBAH_BAHCC1 BAH BAH BAH no original description	2.1
27.3.99	RNA.regulation of transcription.unclassified	orange1.1g028045m|pacid:18108517	Transcript	moderately similar to ( 261) AT4G11060 | Symbols: MTSSB | MTSSB (mitochondrially targeted single-stranded DNA binding protein); single-stranded DNA binding | chr4:6754820-6756230 REVERSEmoderately similar to ( 246) loc_os05g43440 12005.m08472 protein single-stranded DNA-binding protein, putative, expressed no original description	-1.09
27.3.99	RNA.regulation of transcription.unclassified	orange1.1g046757m|pacid:18133500	Transcript	moderately similar to ( 398) AT3G12700 | Symbols: | aspartyl protease family protein | chr3:4037136-4038387 FORWARDmoderately similar to ( 294) loc_os05g48330 12005.m08904 protein pepsin A, putative, expressedAsp no original description	1.01
27.3.99	RNA.regulation of transcription.unclassified	orange1.1g015393m|pacid:18102466	Transcript	highly similar to ( 514) AT1G67340 | Symbols: | zinc finger (MYND type) family protein / F-box family protein | chr1:25230323-25231622 FORWARDmoderately similar to ( 339) loc_os01g69270 12001.m13027 protein MYND finger family protein, expressed no original description	2.69
27.3.99	RNA.regulation of transcription.unclassified	orange1.1g008728m|pacid:18134474	Transcript	highly similar to ( 749) AT2G21710 | Symbols: EMB2219 | EMB2219 (embryo defective 2219) | chr2:9270886-9273307 FORWARDhighly similar to ( 628) loc_os07g04230 12007.m04892 protein EMB2219, putative, expressedmTERF no original description	-1.085
27.3.99	RNA.regulation of transcription.unclassified	orange1.1g019408m|pacid:18119503	Transcript	moderately similar to ( 478) AT3G56330 | Symbols: | N2,N2-dimethylguanosine tRNA methyltransferase family protein | chr3:20890250-20891933 FORWARDweakly similar to ( 158) loc_os05g25870 12005.m06879 protein RNA binding protein, putative, expressedTRM1 PRK04338 TRM no original description	-1.015
27.3.99	RNA.regulation of transcription.unclassified	orange1.1g027730m|pacid:18098341	Transcript	moderately similar to ( 301) AT1G32700 | Symbols: | zinc-binding family protein | chr1:11827986-11829444 FORWARDmoderately similar to ( 307) loc_os04g50120 12004.m09944 protein expressed proteinPLATZ no original description	-2.031
27.3.99	RNA.regulation of transcription.unclassified	orange1.1g039412m|pacid:18116944	Transcript	highly similar to ( 513) AT5G07030 | Symbols: | aspartic-type endopeptidase | chr5:2183600-2185717 REVERSEmoderately similar to ( 442) loc_os07g46480 12007.m08865 protein aspartic proteinase nepenthesin-1 precursor, putative, expressed no original description	-1.129
27.3.99	RNA.regulation of transcription.unclassified	orange1.1g020213m|pacid:18099269	Transcript	moderately similar to ( 429) AT4G38160 | Symbols: pde191 | pde191 (pigment defective 191) | chr4:17902412-17903784 FORWARDmoderately similar to ( 378) loc_os08g40430 12008.m08022 protein PDE191, putative, expressedmTERF no original description	-1.627
27.3.99	RNA.regulation of transcription.unclassified	orange1.1g041228m|pacid:18104840	Transcript	highly similar to ( 621) AT3G59080 | Symbols: | aspartyl protease family protein | chr3:21836812-21838419 FORWARDmoderately similar to ( 473) loc_os02g21040 12002.m07344 protein aspartic proteinase nepenthesin-2 precursor, putative, expressed no original description	-1.054
27.3.99	RNA.regulation of transcription.unclassified	orange1.1g012921m|pacid:18131392	Transcript	highly similar to ( 664) AT5G26600 | Symbols: | catalytic/ pyridoxal phosphate binding | chr5:9377455-9378882 FORWARDhighly similar to ( 590) loc_os01g18640 12001.m42973 protein isopenicillin N epimerase, putative, expressedcsdA Aminotran_5 no original description	-1.29
27.3.99	RNA.regulation of transcription.unclassified	orange1.1g011534m|pacid:18095793	Transcript	moderately similar to ( 474) AT2G01650 | Symbols: PUX2 | PUX2 (PLANT UBX DOMAIN-CONTAINING PROTEIN 2); nucleic acid binding / zinc ion binding | chr2:284851-286394 REVERSEmoderately similar to ( 306) loc_os09g23690 12009.m05525 protein UBX domain containing protein, expressed no original description	-1.381
27.3.99	RNA.regulation of transcription.unclassified	orange1.1g025671m|pacid:18103367	Transcript	moderately similar to ( 273) AT4G17600 | Symbols: LIL3:1 | LIL3:1; transcription factor | chr4:9803759-9804714 FORWARDmoderately similar to ( 276) loc_os02g03330 12002.m05683 protein lil3 protein, putative, expressed no original description	-1.066
27.3.99	RNA.regulation of transcription.unclassified	orange1.1g040562m|pacid:18132904	Transcript	moderately similar to ( 335) AT1G64830 | Symbols: | aspartyl protease family protein | chr1:24091271-24092566 REVERSEweakly similar to ( 186) loc_os01g08330 12001.m07458 protein aspartic proteinase nepenthesin-1 precursor, putativeAsp no original description	8.74	3.1	3.5
27.3.99	RNA.regulation of transcription.unclassified	orange1.1g011556m|pacid:18108956	Transcript	moderately similar to ( 471) AT5G10770 | Symbols: | chloroplast nucleoid DNA-binding protein, putative | chr5:3403331-3405331 REVERSEmoderately similar to ( 342) loc_os06g40818 12006.m08616 protein aspartic proteinase nepenthesin-1 precursor, putative, expressedAsp no original description	2.82	2	2.2
27.3.99	RNA.regulation of transcription.unclassified	orange1.1g014537m|pacid:18115643	Transcript	moderately similar to ( 379) AT5G33340 | Symbols: CDR1 | CDR1 (CONSTITUTIVE DISEASE RESISTANCE 1); aspartic-type endopeptidase | chr5:12594474-12595787 FORWARDmoderately similar to ( 211) loc_os01g08330 12001.m07458 protein aspartic proteinase nepenthesin-1 precursor, putativeAsp no original description	5.14	3.9	5.1
27.4	RNA.RNA binding	orange1.1g030975m|pacid:18131280	Transcript	weakly similar to ( 138) AT2G37220 | Symbols: | 29 kDa ribonucleoprotein, chloroplast, putative / RNA-binding protein cp29, putative | chr2:15634980-15636331 REVERSEweakly similar to ( 130) ROC1_NICSY 29 kDa ribonucleoprotein A, chloroplast precursor (CP29A) - Nicotiana sylvestris (Wood tobacco)weakly similar to ( 119) loc_os03g25960 12003.m07940 protein ribonucleoprotein A, chloroplast precursor…	-2.565
27.4	RNA.RNA binding	orange1.1g025070m|pacid:18102026	Transcript	moderately similar to ( 251) AT3G52150 | Symbols: | RNA recognition motif (RRM)-containing protein | chr3:19342074-19343090 FORWARDmoderately similar to ( 255) RRP2_SPIOL Plastid-specific 30S ribosomal protein 2, chloroplast precursor (PSRP-2) - Spinacia oleracea (Spinach)moderately similar to ( 212) loc_os09g10760 12009.m04340 protein plastid-specific 30S ribosomal protein 2, chloroplast precurs…	-1.048
27.4	RNA.RNA binding	orange1.1g032702m|pacid:18130965	Transcript	weakly similar to ( 140) AT5G54580 | Symbols: | RNA recognition motif (RRM)-containing protein | chr5:22171332-22172656 FORWARDweakly similar to ( 143) loc_os08g04440 12008.m26808 protein nucleolin, putative, expressed no original description	-1.23
27.4	RNA.RNA binding	orange1.1g024012m|pacid:18111023	Transcript	moderately similar to ( 379) AT3G20930 | Symbols: | RNA recognition motif (RRM)-containing protein | chr3:7331739-7333749 FORWARDmoderately similar to ( 332) loc_os02g49820 12002.m10016 protein RNA recognition motif family protein, expressedRRM no original description	-1.214
27.4	RNA.RNA binding	orange1.1g023297m|pacid:18137684	Transcript	moderately similar to ( 277) AT1G01080 | Symbols: | 33 kDa ribonucleoprotein, chloroplast, putative / RNA-binding protein cp33, putative | chr1:45503-46789 REVERSEweakly similar to ( 117) ROC5_NICSY 33 kDa ribonucleoprotein, chloroplast precursor - Nicotiana sylvestris (Wood tobacco)moderately similar to ( 214) loc_os08g02390 12008.m04383 protein ribonucleoprotein, chloroplast precursor, putative…	-1.477
27.4	RNA.RNA binding	orange1.1g026078m|pacid:18129501	Transcript	weakly similar to ( 188) AT3G10400 | Symbols: | RNA recognition motif (RRM)-containing protein | chr3:3232636-3233421 FORWARDmoderately similar to ( 210) loc_os09g37720 12009.m06719 protein RNA binding protein, putative, expressed no original description	1.87
27.4	RNA.RNA binding	orange1.1g039503m|pacid:18108198	Transcript	weakly similar to ( 157) AT1G78260 | Symbols: | RNA recognition motif (RRM)-containing protein | chr1:29447317-29449246 FORWARDweakly similar to ( 137) loc_os01g65550 12001.m43309 protein RNA-binding region-containing protein 1, putative, expressedRRM no original description	-1.149
27.4	RNA.RNA binding	orange1.1g021890m|pacid:18107845	Transcript	moderately similar to ( 248) AT4G09040 | Symbols: | RNA recognition motif (RRM)-containing protein | chr4:5795075-5797193 REVERSEvery weakly similar to (91.3) ROC5_NICSY 33 kDa ribonucleoprotein, chloroplast precursor - Nicotiana sylvestris (Wood tobacco)weakly similar to ( 170) loc_os08g37700 12008.m080189 protein ribonucleoprotein, chloroplast precursor, putative, expressed no original descript…	-1.302
27.4	RNA.RNA binding	orange1.1g019542m|pacid:18132490	Transcript	moderately similar to ( 291) AT4G24770 | Symbols: RBP31, ATRBP31, CP31, ATRBP33 | RBP31 (31-KDA RNA BINDING PROTEIN); RNA binding / poly(U) binding | chr4:12766223-12767952 REVERSEmoderately similar to ( 297) ROC4_NICSY 31 kDa ribonucleoprotein, chloroplast precursor - Nicotiana sylvestris (Wood tobacco)moderately similar to ( 287) loc_os09g39180 12009.m06857 protein ribonucleoprotein, chloroplas…	-1.245
27.4	RNA.RNA binding	orange1.1g020607m|pacid:18118200	Transcript	moderately similar to ( 286) AT3G52380 | Symbols: CP33, PDE322 | CP33; RNA binding | chr3:19421619-19422855 FORWARDmoderately similar to ( 303) ROC5_NICSY 33 kDa ribonucleoprotein, chloroplast precursor - Nicotiana sylvestris (Wood tobacco)moderately similar to ( 216) loc_os07g06450 12007.m05106 protein ribonucleoprotein, chloroplast precursor, putative, expressedRRM COG0724 no original descripti…	-1.326
27.4	RNA.RNA binding	orange1.1g024253m|pacid:18122257	Transcript	moderately similar to ( 275) AT3G59980 | Symbols: | tRNA-binding region domain-containing protein | chr3:22154528-22155570 REVERSEweakly similar to ( 142) SYM_ORYSA Probable methionyl-tRNA synthetase (EC 6.1.1.10) (Methionine--tRNA ligase) (MetRS) - Oryza sativa (Rice)moderately similar to ( 249) loc_os04g23820 12004.m07518 protein multisynthetase complex auxiliary component p43, putative, expres…	-1.926
27.4	RNA.RNA binding	orange1.1g018078m|pacid:18132803	Transcript	very weakly similar to (95.1) AT4G28990 | Symbols: | RNA-binding protein-related | chr4:14291205-14293018 FORWARD no original description	1.83
28.1	DNA.synthesis/chromatin structure	orange1.1g002761m|pacid:18093677	Transcript	nearly identical (1199) AT3G04260 | Symbols: PTAC3 | PTAC3 (PLASTID TRANSCRIPTIONALLY ACTIVE3); DNA binding / nucleic acid binding | chr3:1123231-1127515 REVERSEnearly identical (1064) loc_os10g32540 12010.m06091 protein DNA binding protein, putative, expressed no original description	-1.189
28.1	DNA.synthesis/chromatin structure	orange1.1g002290m|pacid:18105283	Transcript	nearly identical (1314) AT3G10690 | Symbols: | DNA gyrase subunit A family protein | chr3:3339612-3346243 REVERSEnearly identical (1222) GYRA_ORYSA Probable DNA gyrase subunit A, chloroplast/mitochondrial precursor (EC 5.99.1.3) - Oryza sativa (Rice)moderately similar to ( 491) loc_os03g59750 12003.m10870 protein DNA gyrase subunit A, putative, expressedPRK05560 GyrA PRK05561 DNA_topoisoIV TOP4c …	-1.123
28.1	DNA.synthesis/chromatin structure	orange1.1g001100m|pacid:18109309	Transcript	nearly identical (1155) AT4G31210 | Symbols: | DNA topoisomerase family protein | chr4:15165280-15172534 FORWARDhighly similar to ( 988) loc_os06g16980 12006.m32047 protein DNA topoisomerase I family protein, expressedPRK09138 PRK06599 PRK09137 PRK08780 TopA PRK07561 PRK08938 PRK05582 PRK08413 PRK09001 PRK07941 PRK06319 PRK05823 TOP1Ac Topoisom_bac PRK07141 PRK09401 TOP1Ac COG1110 PRK08174 PRK057…	-1.178
28.1	DNA.synthesis/chromatin structure	orange1.1g001106m|pacid:18109310	Transcript	nearly identical (1151) AT4G31210 | Symbols: | DNA topoisomerase family protein | chr4:15165280-15172534 FORWARDhighly similar to ( 988) loc_os06g16980 12006.m32047 protein DNA topoisomerase I family protein, expressedPRK09138 PRK06599 PRK09137 PRK08780 TopA PRK07561 PRK08938 PRK05582 PRK08413 PRK09001 PRK07941 PRK06319 PRK05823 TOP1Ac Topoisom_bac PRK07141 PRK09401 TOP1Ac COG1110 PRK08174 PRK057…	-1.087
28.1	DNA.synthesis/chromatin structure	orange1.1g001123m|pacid:18138644	Transcript	nearly identical (1507) AT1G65580 | Symbols: FRA3 | FRA3 (FRAGILE FIBER3); inositol or phosphatidylinositol phosphatase | chr1:24377598-24383940 REVERSEnearly identical (1253) loc_os08g41270 12008.m080213 protein inositol 1,4,5-trisphosphate 5-phosphatase, putative, expressedIPPc COG5411 no original description	1.09
28.1	DNA.synthesis/chromatin structure	orange1.1g000228m|pacid:18139771	Transcript	highly similar to ( 582) AT1G65810 | Symbols: | tRNA-splicing endonuclease positive effector-related | chr1:24477043-24480728 REVERSEhighly similar to ( 575) loc_os04g51090 12004.m10006 protein expressed proteinCOG1112 no original description	1.37
28.1	DNA.synthesis/chromatin structure	orange1.1g047202m|pacid:18094323	Transcript	nearly identical (1089) AT1G58060 | Symbols: | helicase domain-containing protein | chr1:21489480-21501775 REVERSEhighly similar to ( 983) loc_os04g35260 12004.m35315 protein ATP binding protein, putative, expressedHrpA PRK11131 PRK11664 HA2 no original description	1.14
28.1	DNA.synthesis/chromatin structure	orange1.1g001047m|pacid:18101570	Transcript	nearly identical (1528) AT1G70070 | Symbols: EMB25, PDE317, ISE2 | EMB25 (EMBRYO DEFECTIVE 25); ATP-dependent helicase/ RNA helicase | chr1:26390016-26394148 REVERSEnearly identical (1394) loc_os02g50560 12002.m100353 protein PDE317, putative, expressedCOG4581 PRK02362 COG1204 DEAD PRK01172 DEXDc COG1202 DSHCT PRK00254 DEXDc Lhr no original description	-1.088
28.1	DNA.synthesis/chromatin structure	orange1.1g005024m|pacid:18137259	Transcript	nearly identical (1212) AT4G02060 | Symbols: PRL, MCM7 | PRL (PROLIFERA); ATP binding / DNA binding / DNA-dependent ATPase/ nucleoside-triphosphatase/ nucleotide binding | chr4:901484-905297 FORWARDmoderately similar to ( 275) MCM3_MAIZE DNA replication licensing factor MCM3 homolog (Replication origin activator) (ROA protein) (Fragment) - Zea mays (Maize)nearly identical (1191) loc_os12g37400 12…	-1.327
28.1	DNA.synthesis/chromatin structure	orange1.1g001245m|pacid:18138645	Transcript	nearly identical (1508) AT1G65580 | Symbols: FRA3 | FRA3 (FRAGILE FIBER3); inositol or phosphatidylinositol phosphatase | chr1:24377598-24383940 REVERSEnearly identical (1259) loc_os08g41270 12008.m080213 protein inositol 1,4,5-trisphosphate 5-phosphatase, putative, expressedIPPc COG5411 Exo_endo_phos no original description	1.27
28.1	DNA.synthesis/chromatin structure	orange1.1g009713m|pacid:18135451	Transcript	highly similar to ( 766) AT5G22110 | Symbols: ATDPB2, CYL2 | ATDPB2 (ARABIDOPSIS THALIANA DNA POLYMERASE EPSILON SUBUNIT B2); DNA binding / DNA-directed DNA polymerase/ nucleic acid binding | chr5:7331071-7334178 REVERSEhighly similar to ( 756) loc_os05g06840 12005.m05211 protein DNA polymerase epsilon subunit 2, putative, expressedDNA_pol_E_B no original description	-1.11
28.1.3	DNA.synthesis/chromatin structure.histone	orange1.1g022720m|pacid:18093464	Transcript	no original description	2.36
28.2	DNA.repair	orange1.1g021654m|pacid:18115494	Transcript	moderately similar to ( 415) AT3G04880 | Symbols: DRT102 | DRT102 (DNA-DAMAGE-REPAIR/TOLERATION 2) | chr3:1346431-1347363 REVERSEmoderately similar to ( 334) loc_os01g36090 12001.m09906 protein DNA-damage-repair/toleration protein DRT102, putative, expressedLacAB_rpiB RpiB PRK05571 no original description	1.7
28.2	DNA.repair	orange1.1g044814m|pacid:18109060	Transcript	highly similar to ( 775) AT5G24850 | Symbols: CRY3 | CRY3 (cryptochrome 3); DNA binding / DNA photolyase/ FMN binding | chr5:8535399-8538016 REVERSEhighly similar to ( 754) CRYD_ORYSA Cryptochrome DASH, chloroplast/mitochondrial precursor - Oryza sativa (Rice)highly similar to ( 754) loc_os06g45100 12006.m09037 protein cryptochrome 3, putative, expressedPhrB PRK10674 FAD_binding_7 DNA_photolyase …	1.17
28.2	DNA.repair	orange1.1g032822m|pacid:18125449	Transcript	very weakly similar to (83.2) AT1G01490 | Symbols: | heavy-metal-associated domain-containing protein | chr1:180401-182066 REVERSE no original description	-1.76		1.2
28.99	DNA.unspecified	orange1.1g003268m|pacid:18127501	Transcript	nearly identical (1196) AT3G02060 | Symbols: | DEAD/DEAH box helicase, putative | chr3:354412-358319 FORWARDhighly similar to ( 928) loc_os11g32880 12011.m07189 protein transcription-repair coupling factor, putative, expressedMfd PRK10689 RecG PRK10917 DEAD PriA PRK05580 HELICc DEXHc DEXDc no original description	-2.413
29.1	protein.aa activation	orange1.1g005508m|pacid:18113540	Transcript	highly similar to ( 895) AT4G38890 | Symbols: | dihydrouridine synthase family protein | chr4:18135909-18139100 REVERSEhighly similar to ( 866) loc_os04g02730 12004.m05586 protein FAD binding protein, putative, expressedDUS_like_FMN COG0042 Dus PRK10415 no original description	-1.88
29.1	protein.aa activation	orange1.1g014464m|pacid:18096594	Transcript	highly similar to ( 528) AT2G25840 | Symbols: OVA4 | OVA4 (ovule abortion 4); ATP binding / aminoacyl-tRNA ligase/ nucleotide binding / tryptophan-tRNA ligase | chr2:11021924-11025158 FORWARDhighly similar to ( 553) loc_os01g54020 12001.m42719 protein tryptophanyl-tRNA synthetase, putative, expressedPRK00927 TrpS TrpRS_core Tyr_Trp_RS_core tRNA-synt_1b PRK12283 PRK12284 PRK12556 PRK12282 no origi…	-1.165
29.1	protein.aa activation	orange1.1g014776m|pacid:18096595	Transcript	highly similar to ( 543) AT2G25840 | Symbols: OVA4 | OVA4 (ovule abortion 4); ATP binding / aminoacyl-tRNA ligase/ nucleotide binding / tryptophan-tRNA ligase | chr2:11021924-11025158 FORWARDhighly similar to ( 563) loc_os01g54020 12001.m42719 protein tryptophanyl-tRNA synthetase, putative, expressedPRK00927 TrpS TrpRS_core Tyr_Trp_RS_core tRNA-synt_1b PRK12283 PRK12284 PRK12556 PRK12282 no origi…	-1.187
29.1	protein.aa activation	orange1.1g014300m|pacid:18096593	Transcript	highly similar to ( 535) AT2G25840 | Symbols: OVA4 | OVA4 (ovule abortion 4); ATP binding / aminoacyl-tRNA ligase/ nucleotide binding / tryptophan-tRNA ligase | chr2:11021924-11025158 FORWARDhighly similar to ( 556) loc_os01g54020 12001.m42719 protein tryptophanyl-tRNA synthetase, putative, expressedPRK00927 TrpS TrpRS_core Tyr_Trp_RS_core tRNA-synt_1b PRK12283 PRK12284 PRK12556 PRK12282 no origi…	-1.309
29.1	protein.aa activation	orange1.1g024253m|pacid:18122257	Transcript	moderately similar to ( 275) AT3G59980 | Symbols: | tRNA-binding region domain-containing protein | chr3:22154528-22155570 REVERSEweakly similar to ( 142) SYM_ORYSA Probable methionyl-tRNA synthetase (EC 6.1.1.10) (Methionine--tRNA ligase) (MetRS) - Oryza sativa (Rice)moderately similar to ( 249) loc_os04g23820 12004.m07518 protein multisynthetase complex auxiliary component p43, putative, expres…	-1.926
29.1.6	protein.aa activation.lysine-tRNA ligase	orange1.1g008040m|pacid:18110118	Transcript	highly similar to ( 866) AT3G13490 | Symbols: OVA5, ATKRS-2 | OVA5 (OVULE ABORTION 5); ATP binding / aminoacyl-tRNA ligase/ lysine-tRNA ligase/ nucleic acid binding / nucleotide binding | chr3:4395984-4399302 REVERSEmoderately similar to ( 312) SYK_ORYSA Lysyl-tRNA synthetase (EC 6.1.1.6) (Lysine--tRNA ligase) (LysRS) - Oryza sativa (Rice)highly similar to ( 755) loc_os02g41470 12002.m33780 prote…	-1.015
29.1.17	protein.aa activation.glutamate-tRNA ligase	orange1.1g008289m|pacid:18099485	Transcript	highly similar to ( 934) AT5G64050 | Symbols: ATERS, OVA3, ERS | ERS (GLUTAMATE TRNA SYNTHETASE); glutamate-tRNA ligase | chr5:25630196-25633099 REVERSEhighly similar to ( 902) SYE_TOBAC Glutamyl-tRNA synthetase (EC 6.1.1.17) (Glutamate--tRNA ligase) (GluRS) - Nicotiana tabacum (Common tobacco)highly similar to ( 863) loc_os02g02860 12002.m05636 protein glutamyl-tRNA synthetase, putative, express…	-1.467
29.1.30	protein.aa activation.pseudouridylate synthase	orange1.1g009707m|pacid:18100889	Transcript	highly similar to ( 610) AT5G14460 | Symbols: | pseudouridine synthase/ transporter | chr5:4660239-4662543 REVERSEhighly similar to ( 503) loc_os05g01750 12005.m04712 protein pseudouridylate synthase/ transporter, putative, expressedPseudoU_synth_EcTruB truB PseudoU_synth_TruB_like truB truB TruB truB truB truB truB truB truB truB truB TruB_N truB PseudoU_synth_hDyskerin PseudoU_synth_TruB_4 PRK0…	-1.04
29.2.1.1.1.1.5	protein.synthesis.ribosomal protein.prokaryotic.chloroplast.30S subunit.S5	orange1.1g021869m|pacid:18112187	Transcript	moderately similar to ( 268) AT2G33800 | Symbols: | ribosomal protein S5 family protein | chr2:14300925-14302352 REVERSEmoderately similar to ( 267) RR5_SPIOL 30S ribosomal protein S5, chloroplast precursor - Spinacia oleracea (Spinach)weakly similar to ( 200) loc_os03g34040 12003.m101378 protein 30S ribosomal protein S5, putative, expressedrpsE RpsE rps5 rps5p Ribosomal_S5 Ribosomal_S5_C no orig…	-1.424
29.2.1.1.1.1.6	protein.synthesis.ribosomal protein.prokaryotic.chloroplast.30S subunit.S6	orange1.1g027743m|pacid:18118695	Transcript	moderately similar to ( 219) AT1G64510 | Symbols: | ribosomal protein S6 family protein | chr1:23954993-23956205 REVERSEmoderately similar to ( 203) RR6_SPIOL 30S ribosomal protein S6 alpha, chloroplast precursor [Contains: 30S ribosomal protein S6 beta; 30S ribosomal protein S6 gamma; 30S ribosomal protein S6 delta; 30S ribosomal protein S6 epsilon] (Fragment) - Spinacia oleracea (Spinach)weakly…	-1.713
29.2.1.1.1.1.9	protein.synthesis.ribosomal protein.prokaryotic.chloroplast.30S subunit.S9	orange1.1g042358m|pacid:18092513	Transcript	weakly similar to ( 193) AT1G74970 | Symbols: RPS9, TWN3 | RPS9 (RIBOSOMAL PROTEIN S9); structural constituent of ribosome | chr1:28157761-28159202 REVERSEweakly similar to ( 192) RR9_SPIOL 30S ribosomal protein S9, chloroplast precursor (Fragment) - Spinacia oleracea (Spinach)weakly similar to ( 174) loc_os03g55930 12003.m10503 protein 30S ribosomal protein S9, chloroplast precursor, putative, e…	-1.461
29.2.1.1.1.1.10	protein.synthesis.ribosomal protein.prokaryotic.chloroplast.30S subunit.S10	orange1.1g041275m|pacid:18114020	Transcript	moderately similar to ( 206) AT3G13120 | Symbols: | 30S ribosomal protein S10, chloroplast, putative | chr3:4220310-4221526 REVERSEmoderately similar to ( 214) RR10_MESCR 30S ribosomal protein S10, chloroplast precursor - Mesembryanthemum crystallinum (Common ice plant)weakly similar to ( 189) loc_os03g10060 12003.m06460 protein chloroplast 30S ribosomal protein S10, putative, expressedrpsJ rps10…	-1.703
29.2.1.1.1.1.13	protein.synthesis.ribosomal protein.prokaryotic.chloroplast.30S subunit.S13	orange1.1g030930m|pacid:18107910	Transcript	moderately similar to ( 238) AT5G14320 | Symbols: | 30S ribosomal protein S13, chloroplast (CS13) | chr5:4618189-4618772 REVERSEweakly similar to ( 112) RT13_SOYBN Small ribosomal subunit protein S13, mitochondrial precursor - Glycine max (Soybean)weakly similar to ( 197) loc_os03g49710 12003.m09970 protein 30S ribosomal protein S13, putative, expressedrpsM RpsM Ribosomal_S13 rps13 no original de…	-1.391
29.2.1.1.1.1.17	protein.synthesis.ribosomal protein.prokaryotic.chloroplast.30S subunit.S17	orange1.1g033970m|pacid:18120764	Transcript	weakly similar to ( 108) AT1G79850 | Symbols: RPS17, CS17, PRPS17 | RPS17 (RIBOSOMAL PROTEIN S17); structural constituent of ribosome | chr1:30041473-30041922 REVERSEvery weakly similar to (99.0) RR17_PEA 30S ribosomal protein S17, chloroplast precursor (CS17) (Fragment) - Pisum sativum (Garden pea)very weakly similar to ( 100) loc_os04g59494 12004.m35538 protein transportin-2, putative, expresse…	-1.483
29.2.1.1.1.1.20	protein.synthesis.ribosomal protein.prokaryotic.chloroplast.30S subunit.S20	orange1.1g029900m|pacid:18100947	Transcript	weakly similar to ( 122) AT3G15190 | Symbols: | chloroplast 30S ribosomal protein S20, putative | chr3:5116216-5117412 FORWARDvery weakly similar to (96.7) loc_os01g48690 12001.m150433 protein ribosomal protein rpS20, putative, expressed no original description	-1.694
29.2.1.1.1.1.83	protein.synthesis.ribosomal protein.prokaryotic.chloroplast.30S subunit.PSRP3	orange1.1g030605m|pacid:18121591	Transcript	weakly similar to ( 155) AT1G68590 | Symbols: | plastid-specific 30S ribosomal protein 3, putative / PSRP-3, putative | chr1:25757593-25758169 REVERSEweakly similar to ( 155) RRP3_SPIOL Plastid-specific 30S ribosomal protein 3, chloroplast precursor (PSRP-3) - Spinacia oleracea (Spinach)weakly similar to ( 146) loc_os04g38750 12004.m08864 protein plastid-specific 30S ribosomal protein 3, chloropl…	-1.328
29.2.1.1.1.1.83	protein.synthesis.ribosomal protein.prokaryotic.chloroplast.30S subunit.PSRP3	orange1.1g029878m|pacid:18094219	Transcript	weakly similar to ( 154) AT5G15760 | Symbols: | plastid-specific 30S ribosomal protein 3, putative / PSRP-3, putative | chr5:5143100-5143905 FORWARDweakly similar to ( 167) RRP3_SPIOL Plastid-specific 30S ribosomal protein 3, chloroplast precursor (PSRP-3) - Spinacia oleracea (Spinach)weakly similar to ( 127) loc_os04g38750 12004.m08864 protein plastid-specific 30S ribosomal protein 3, chloroplas…	-1.441
29.2.1.1.1.1.83	protein.synthesis.ribosomal protein.prokaryotic.chloroplast.30S subunit.PSRP3	orange1.1g030716m|pacid:18121592	Transcript	weakly similar to ( 153) AT1G68590 | Symbols: | plastid-specific 30S ribosomal protein 3, putative / PSRP-3, putative | chr1:25757593-25758169 REVERSEweakly similar to ( 154) RRP3_SPIOL Plastid-specific 30S ribosomal protein 3, chloroplast precursor (PSRP-3) - Spinacia oleracea (Spinach)weakly similar to ( 145) loc_os04g38750 12004.m08864 protein plastid-specific 30S ribosomal protein 3, chloropl…	-1.397
29.2.1.1.1.1.530	protein.synthesis.ribosomal protein.prokaryotic.chloroplast.30S subunit.S30A	orange1.1g020955m|pacid:18119458	Transcript	moderately similar to ( 353) AT5G24490 | Symbols: | 30S ribosomal protein, putative | chr5:8365690-8367178 FORWARDmoderately similar to ( 323) RR30_SPIOL Plastid-specific 30S ribosomal protein 1, chloroplast precursor (PSRP-1) (CS-S5) (CS5) (S22) (Ribosomal protein 1) - Spinacia oleracea (Spinach)moderately similar to ( 268) loc_os03g63950 12003.m35647 protein plastid-specific 30S ribosomal prote…	-1.388
29.2.1.1.1.2.3	protein.synthesis.ribosomal protein.prokaryotic.chloroplast.50S subunit.L3	orange1.1g023905m|pacid:18110898	Transcript	moderately similar to ( 343) AT2G43030 | Symbols: | ribosomal protein L3 family protein | chr2:17894898-17895713 FORWARDmoderately similar to ( 351) RK3_TOBAC 50S ribosomal protein L3, chloroplast precursor (Fragment) - Nicotiana tabacum (Common tobacco)moderately similar to ( 321) loc_os02g04460 12002.m05795 protein 50S ribosomal protein L3, chloroplast precursor, putative, expressedrplC rpl3 Rp…	-1.642
29.2.1.1.1.2.5	protein.synthesis.ribosomal protein.prokaryotic.chloroplast.50S subunit.L5	orange1.1g024440m|pacid:18137634	Transcript	moderately similar to ( 386) AT4G01310 | Symbols: | ribosomal protein L5 family protein | chr4:544166-545480 REVERSEmoderately similar to ( 342) RK5_SPIOL 50S ribosomal protein L5, chloroplast - Spinacia oleracea (Spinach)moderately similar to ( 296) loc_os03g03360 12003.m05871 protein 50S ribosomal protein L5, chloroplast precursor, putative, expressedrplE rpl5 RplE rpl5p Ribosomal_L5_C no origi…	-1.69
29.2.1.1.1.2.6	protein.synthesis.ribosomal protein.prokaryotic.chloroplast.50S subunit.L6	orange1.1g027306m|pacid:18134331	Transcript	moderately similar to ( 329) AT1G05190 | Symbols: emb2394 | emb2394 (embryo defective 2394); structural constituent of ribosome | chr1:1502515-1503738 REVERSEvery weakly similar to (94.4) RM06_PROWI Mitochondrial 60S ribosomal protein L6 - Prototheca wickerhamiimoderately similar to ( 316) loc_os03g54040 12003.m10370 protein 50S ribosomal protein L6, putative, expressedrplF rpl6 RplF rpl6p no ori…	-1.58
29.2.1.1.1.2.9	protein.synthesis.ribosomal protein.prokaryotic.chloroplast.50S subunit.L9	orange1.1g029153m|pacid:18104301	Transcript	weakly similar to ( 176) AT3G44890 | Symbols: RPL9 | RPL9 (RIBOSOMAL PROTEIN L9); structural constituent of ribosome | chr3:16386505-16387963 FORWARDweakly similar to ( 163) RK9_PEA 50S ribosomal protein L9, chloroplast precursor (CL9) - Pisum sativum (Garden pea)weakly similar to ( 164) loc_os02g57670 12002.m33484 protein 50S ribosomal protein L9, chloroplast precursor, putative, expressedrplI R…	-1.805
29.2.1.1.1.2.10	protein.synthesis.ribosomal protein.prokaryotic.chloroplast.50S subunit.L10	orange1.1g027713m|pacid:18095462	Transcript	moderately similar to ( 277) AT5G13510 | Symbols: | ribosomal protein L10 family protein | chr5:4341294-4341956 FORWARDmoderately similar to ( 264) RK10_TOBAC 50S ribosomal protein L10, chloroplast precursor (CL10) - Nicotiana tabacum (Common tobacco)moderately similar to ( 249) loc_os03g17580 12003.m07183 protein 50S ribosomal protein L10, putative, expressedrplJ RplJ no original description	-1.335
29.2.1.1.1.2.13	protein.synthesis.ribosomal protein.prokaryotic.chloroplast.50S subunit.L13	orange1.1g026067m|pacid:18130212	Transcript	moderately similar to ( 329) AT1G78630 | Symbols: emb1473 | emb1473 (embryo defective 1473); structural constituent of ribosome | chr1:29575997-29577406 FORWARDmoderately similar to ( 298) RK13_SPIOL 50S ribosomal protein L13, chloroplast precursor (CL13) - Spinacia oleracea (Spinach)moderately similar to ( 307) loc_os01g54540 12001.m150711 protein 50S ribosomal protein L13, chloroplast precursor…	-1.371
29.2.1.1.1.2.13	protein.synthesis.ribosomal protein.prokaryotic.chloroplast.50S subunit.L13	orange1.1g028533m|pacid:18130215	Transcript	moderately similar to ( 266) AT1G78630 | Symbols: emb1473 | emb1473 (embryo defective 1473); structural constituent of ribosome | chr1:29575997-29577406 FORWARDmoderately similar to ( 242) RK13_SPIOL 50S ribosomal protein L13, chloroplast precursor (CL13) - Spinacia oleracea (Spinach)moderately similar to ( 249) loc_os01g54540 12001.m150711 protein 50S ribosomal protein L13, chloroplast precursor…	-1.346
29.2.1.1.1.2.15	protein.synthesis.ribosomal protein.prokaryotic.chloroplast.50S subunit.L15	orange1.1g024515m|pacid:18138875	Transcript	moderately similar to ( 271) AT3G25920 | Symbols: RPL15 | RPL15; structural constituent of ribosome | chr3:9491268-9492558 REVERSEmoderately similar to ( 273) RK15_PEA 50S ribosomal protein L15, chloroplast precursor (CL15) (Fragment) - Pisum sativum (Garden pea)moderately similar to ( 240) loc_os03g12020 12003.m06654 protein 50S ribosomal protein L15, chloroplast precursor, putative, expressedrp…	-1.393
29.2.1.1.1.2.17	protein.synthesis.ribosomal protein.prokaryotic.chloroplast.50S subunit.L17	orange1.1g041707m|pacid:18106960	Transcript	moderately similar to ( 261) AT3G54210 | Symbols: | ribosomal protein L17 family protein | chr3:20067672-20068385 REVERSEmoderately similar to ( 253) RK17_TOBAC 50S ribosomal protein L17, chloroplast precursor (CL17) - Nicotiana tabacum (Common tobacco)moderately similar to ( 227) loc_os03g60100 12003.m10904 protein 50S ribosomal protein L17, putative, expressedrplQ RplQ Ribosomal_L17 no original…	-1.788
29.2.1.1.1.2.18	protein.synthesis.ribosomal protein.prokaryotic.chloroplast.50S subunit.L18	orange1.1g030804m|pacid:18122212	Transcript	moderately similar to ( 219) AT1G48350 | Symbols: | ribosomal protein L18 family protein | chr1:17867269-17868215 FORWARDweakly similar to ( 176) RK18_ORYSA 50S ribosomal protein L18, chloroplast precursor (CL18) - Oryza sativa (Rice)weakly similar to ( 176) loc_os03g61260 12003.m35497 protein 50S ribosomal protein L18, chloroplast precursor, putative, expressedrplR RplR rpl18 Ribosomal_L18p no o…	-1.942
29.2.1.1.1.2.19	protein.synthesis.ribosomal protein.prokaryotic.chloroplast.50S subunit.L19	orange1.1g026573m|pacid:18103360	Transcript	weakly similar to ( 198) AT4G17560 | Symbols: | ribosomal protein L19 family protein | chr4:9780343-9781752 FORWARDweakly similar to ( 165) RK19_SPIOL 50S ribosomal protein L19, chloroplast precursor (CL19) - Spinacia oleracea (Spinach)weakly similar to ( 112) loc_os02g43600 12002.m09395 protein 50S ribosomal protein L19, putative, expressedrplS rpl19 RplS Ribosomal_L19 no original description	-1.531
29.2.1.1.1.2.21	protein.synthesis.ribosomal protein.prokaryotic.chloroplast.50S subunit.L21	orange1.1g027519m|pacid:18092311	Transcript	weakly similar to ( 166) AT1G35680 | Symbols: | 50S ribosomal protein L21, chloroplast / CL21 (RPL21) | chr1:13208777-13210246 FORWARDweakly similar to ( 157) RK21_SPIOL 50S ribosomal protein L21, chloroplast precursor (CL21) (CS-L7) - Spinacia oleracea (Spinach)weakly similar to ( 153) loc_os02g15900 12002.m06833 protein 50S ribosomal protein L21, chloroplast precursor, putative, expressedRiboso…	-1.717
29.2.1.1.1.2.24	protein.synthesis.ribosomal protein.prokaryotic.chloroplast.50S subunit.L24	orange1.1g029417m|pacid:18126228	Transcript	moderately similar to ( 211) AT5G54600 | Symbols: | 50S ribosomal protein L24, chloroplast (CL24) | chr5:22183046-22184403 FORWARDmoderately similar to ( 218) RK24_TOBAC 50S ribosomal protein L24, chloroplast precursor (CL24) - Nicotiana tabacum (Common tobacco)weakly similar to ( 197) loc_os06g46930 12006.m09219 protein 50S ribosomal protein L24, chloroplast precursor, putative, expressedrplX Rp…	-1.981
[truncated: 987 more rows]
