# Supplementary material for: Transcriptional analysis of sweet orange trees co-infected with ‘Candidatus Liberibacter asiaticus’ and mild or severe strains of Citrus tristeza virus
Source: BMC Genomics. 2017 Oct 31;18:837. doi: 10.1186/s12864-017-4174-8 (PMC5664567; doi:10.1186/s12864-017-4174-8)
Supplement: Supplementary file 5 — Primers used for qRT-PCR validation of differentially expressed transcripts (XLSX 17 kb) [file 12864_2017_4174_MOESM5_ESM.xlsx]

## Sheet: Sheet1
Supplemental Table S3. Primers used for qRT-PCR validation of differentially expressed transcripts
Gene _symbol	Description	Citrus seninsis_ID	Arabidopsis thaliana_ID	E-value	Primer sequence Forward/Reverse	Tm (ºC)	Amplicon size (bp)
TPS21	terpenesynthase21	XM_006475221	AT5G23960	4e-132	F: TCGGGAGAAAGTTGGGAATG	62	103
					R: ACGAGCAAGATTAAGAACCCG
LTP	lipid-transfer protein	XM_006492216	AT2G37870	1e-40	F: GTGTCTTTGTGCCGTCTTATTG	62	181
					R: CTACGCACTCTCCCATTCATAG
ZIP5	zinc transporter 5 precursor	XM_006481315	AT1G05300	9e-117	F: CATTGGGAGCTTCTGAGAGTC	62	122
					R: TCGAGACTTGAATCTTGCCTG
ZIP11	zinc transporter 11 precursor	XM_006474847	AT1G55910	2e-128	F: AACGATACTGAAACTGAGCCC	62	190
					R: TCAAAGCAGTCCCCAGAAAC
SERAT2	serineacetyl transferase2;2	XM_006474855	AT3G13110	2e-133	F: ACCAGGAACAAGCCATACAC	62	163
					R: TCAAGGGACTTATGCGACAAG
LHCA4	light-harvesting chlorophyll-protein complexI subunitA4	XM_006477403	AT3G47470	1e-160	F: CAAGACCCCATTTTCAAGCAG	62	108
					R: CTTCTCCTTTGCCTCGTCAG
PPL1	PsbP-likeprotein1	XM_006485985	AT3G55330	1e-105	F: ACTACATCCGTCATGCTCTTG	62	187
					R: TTGATGTCCCTGGTTTGGTAG
Pyruvate kinase	pyruvate kinase family protein	XM_006490458	AT3G49160	0	F: AAGAGTGGGTTTGAGAGGTTG	62	187
					R: CCTGAGTAGCCCAAATGACTG
CYP71B37	cytochromeP450, family71,subfamilyB,polypeptide37	XM_006493309	AT3G26330	6e-101	F: GGAACTTCTCAGTGCAAAACG	62	170
					R: ACCTTTTCCCCAACACCATC
F-box	F-box family protein	XM_006491484	AT5G04010	5e-25	F: CTCTCCAACCTCAAACTCACC	62	167
					R: AGGGCATCAACTTCTATGGTG
CCTmotif	CCTmotif family protein	XM_006488519	AT1G07050	2e-33	F: AGGGAGAAACGACAATCAAGG	62	107
					R; ACCCTCTTCACAAATCGTCC
PR3	basicchitinase	XR_371509	AT3G12500	7e-116	F: AATCCAGACCTACTTGCCAC	62	200
					R: CCACATTCAATTCCACCGTTG
COPT1	copper transporter1	XM_006488357	AT5G59030	3e-47	F: ACGCCCTAGTTCTCTTCAAAG	62	187
					R: AGTCCAACCCTGATTGTATGC
CoA-like lectin	ConcanavalinA-like lectin protein kinase family protein	XM_006495169	AT5G06740	2e-14	F: TCTCATTTCCCTCATTCGCC	62	137
					R: AACCCGTCCAACCTTTCTG
THI1	thiazole biosynthetic enzyme,chloroplast(ARA6)(THI1)(THI4)	XM_006467926	AT5G54770	0	F: CTACAACCCTCACTTCCTCAC	62	175
					R: GAGTTGAAGTCGTACTGTGGAG
WCRKC1	WCRKC thioredoxin1	XM_006492779	AT5G06690	7e-65	F: TTGGGTTGATACTGCTTCTCG	62	148
					R: TTGAGCACGAAGGAGAATCTG
GI	gigantea protein	XM_006473044	AT1G22770	0	F: GGGATGGAGAACTGAGCAATATG	62	185
					R: TGCTATTGTAGGTGGCTTGAG
NCED4	nine-cis-epoxycarotenoiddioxygenase4	XM_006487759	AT4G19170	0	F: AGTGATGCCGAGATGAAGTG	62	174
					R: GATTCTCACCTTCTCCAACGAG
MAPKKK19	mitogen-activated protein kinase kinase kinase19	XM_006466532	AT5G67080	8e-115	F: CACGCCTCTGTATATGTCACC	62	173
					R: CATCACCAACCCCAATTCTAATC
VTC2	mannose-1-phosphate guanylyl transferase(GDP)s	XM_006482073	AT4G26850	0	F: TGTCGATCTCATCCATTACGC	62	183
					R: CAGCAAATAACTCAAACGGCG
WRKY46	WRKYDNA-binding protein46	XM_006491181	AT2G46400	1e-45	F: TCCAATAAGCTCGACATCACC	62	186
					R: AAGAGTCCCTTCCAATGCTG
WRKY33	WRKYDNA-binding protein33	XM_006481063	AT2G38470	6e-118	F: CACCAACGAGTAATCCCATAGG	62	125
					R: AATTCTTGGCTCCCTCACAG
XTH6	xyloglucanendotransglucosylase	XM_006466342	AT5G65730	3e-161	F: ATTAAGCAGTTGGACGGTACTC	62	183
					R: AACCCACATATTTCCCACTCC
BHLH92	basichelix-loop-helix(bHLH)DNA-binding super family protein	XM_006489456	AT5G43650	6e-37	F: CAGGCGAACACAAAGACAATAG	62	177
					R: TTAGACCCGTTACCAGCATTC
PUB23	plantU-box23	XM_006494827	AT2G35930	4e-94	F: GAATCCCTACCCCGAAATCTG	62	178
					R: AACAAAACCAAAGCCCGAAC
2OG-Fe(II)	2-oxoglutarate(2OG)andFe(II)-dependent oxygenasesuperfamilyprotein	XM_006486247	AT5G05600	0	F: CCAAGACTTACGAGGGTTACG	62	196
					R: ATTAACCTCCCACTTAGACGC
Terpenoid	Terpenoid synthase ssuper family protein	XM_006474997	AT2G18620	4e-22	F: TTATCCCCAAATCCAAGCCC	62	150
					R: TCACACGTAAAATCCGACCC
CBF4	C-repeat-binding factor4	XM_006481770	AT5G51990	2e-32	F: AGAAGTTCCAAGAAACCCGC	62	115
					R: AAAGTCCCCAGCCATATTCG
CYP94B1	cytochromeP450,family94,subfamilyB,polypeptide1	XM_006476962	AT5G63450	0	F: TTCATTATGGCGGGAAGAGAC	62	102
					R: CACTTCATCCACAATCTCCCTC
LHCB6	light harvesting complex photosystemII subunit6	XM_006493956	AT1G15820	3e-138	F: CATAGCACCCTTCTCCTTCG	62	170
					R: CTTGTTCACCAGTCGCATTG
Plant neutral invertase	Plant neutral invertase family protein	XM_006488730	AT3G06500	0	F: CGTGATTTTGTACCTTCTGCAC	62	200
					R: ACCTCTTCAAGTGTTCCATCG
COL9	CONSTANS-like9	XM_006469353	AT3G07650	2e-124	F: GACCCAAACAGAGACGAGAAG	62	198
					R: GGAGATGCTACCCACAGTTTG
TPPA	Haloaciddehalogenase-likehydrolase(HAD) super family protein	XM_006490047	AT5G51460	0	F: TCTAAAACAGTACCCCACACG	62	140
					R: GCACGTCCTCACAATTACTCAG
LP1	lipid transfer protein1	XM_006481120	AT2G38540	8e-26	F: AAACCTCAACCTCAACCTCG	62	195
					R: ACCTAGGAGAGTCCATATCACC
MYB77	myb domain protein77	XM_006473312	AT3G50060	4e-53	F: GTTTTGCTGTTTCGGGATCTC	62	184
					R: GCTATCACACCCCTCATCG
CER4	JojobaacylCoA reductase-related malesterility protein	XM_006487913	AT4G33790	2e-23	F: GGATTACAAGTGGCAAATACCG	62	196
					R: ACAAATCAGTCTCAGTCCGAC
PHT1;7-1	phosphate transporter1;7	XM_006489676	AT3G54700	0	F: GTTTGGGATTTTGTCTGGCG	62	200
					R: CAGTCTCGGGCATCTTCATAC
ELIP1	ChlorophyllA-B binding family protein	XM_006489401	AT3G22840	7e-61	F: TTTGCCCAGTTATCAGACGG
					R: AACCTCCCATTCCACAACTC
PCL1	Homeo domain-like super family protein	XM_006488308	AT3G46640	3e-78	F: GTGAGGATGACGGAGTATGAAG
					R: AGGTACGGGTAAGATGCTAAAAG
GA2OX8	gibberellin2-oxidase8	XM_006467914	AT4G21200	9e-153	F: CCTTAGAATGAACAGATACCCACC
					R: AAGCCTCCAACCTCATCTTG
Glycosy	Glycosylhydrolase family protein with chitinase insertion domain	XM_006483389	AT4G19800	1e-76	F: CGTTTCAGAGGAATCAAAGCAG
					R: TGAGTTTTGGACACGAAGGG
OPT7	oligo peptide transporter7	XM_006476246	AT4G10770	0	F: TCACTGTCTTGGATATGCTGG
					R: CAGGTAAGACGAGATTGTGGAC
CYP83B1	cytochromeP450,family83,subfamilyB,polypeptide1	XM_006479253	AT4G31500	4e-178	F: TGGAACAGACACAAGTGCAG
					R: CTCATTGTCTCCTTCACTACGG
AP2	Integrase-type DNA-binding super family protein	XM_006490259	AT5G52020	2e-34	F: CCCCGAAACTCCATTGAACT	62	198
					R: ACGAACTCTTGCCCCATG
ZIP1	zinc transporter1 precursor	XM_006468494	AT3G12750	1e-87	F: TCTGATCTTTTCCGACACCG	61	198
					R: TGACTTGAACTTTGCCTGAGAG
WRKY70	WRKYDNA-binding protein70	XM_006481140	AT3G56400	4e-39	F: GGAGAGGATGCTACAAGAGAAG	61	191
					R: CCTTTGAACCTGCTTACTTGC
PHT1;7-2	phosphate transporter1;7	XM_006489677	AT3G54700	0	F: CGCTTATCATGCTTGGTGTTG	62	149
					R: AGTTCTACCTGTGGCATTCG
LOX1	lipoxygenase1	XM_006471965	AT1G55020	0	ACAAAGAGACACCCCAGAATG	62	199
					TCCTTTTCCTGTAAGCCCAC
EXLB3	plant natriuretic peptideA	XM_006474047	AT2G18660	1e-38	F: CGCTGTTTACTATGACCCTCC	62	194
					R: CAACTTCAACACTTGCTCCATC
SWEET13	NodulinMtN3 family protein	XM_006493189	AT5G50800	1e-88	F: GCAACATCGTCTCCTTCATTG	61	182
					R: AGCGTTGATGGTAATGAGAAGG
SDI1	Tetratrico peptiderepeat(TPR)-like super family protein	XM_006480147	AT5G48850	8e-141	F: TGGCGATGGTCCTTATGTTC	62	184
					R: AGACTTGATGGCTTCGATGG
PP2-B15	phloem protein2-B15	XM_006472910	AT1G09155	2e-78	F: GGAGGTGATGGTAAGGAAGTG	62	163
					R: CCCGCTCTATAGGATGTGTAAAC
ATPaseE1-E2	ATPaseE1-E2 type family protein	XM_006471600	AT3G63380	0	F: GCTTGTCACTTCTGTTGGAATG	62	200
					R: TCCCATCTCTTGTGTTTCCTG
Kunit	Kunitz family trypsinand protease inhibitor protein	XM_006477794	AT1G17860	2e-30	F: ACTCTGCCCACTTGATGTTG	62	185
					R: CTCTCGATGGATCATAGCTGTC
CIPK5	CBL-interacting protein kinase5	XR_372421	AT5G10930	0	F: CATCAAAGTGTTCGGCTTCAG	61	134
					R: CGCCAATTTCCCTTTCCTTC
ZIP4	zinc transporter4 precursor	XM_006475861	AT1G10970	2e-158	F: CCCCATCACCATCTTCCATAC	62	177
					R: CATCGAATCAGAAACCGCATG
ZIP2	zinc transporter2 precursor	XM_006488302	AT5G59520	4e-125	F: TCATTCTCGCCCTCTGTTTC	62	189
					R: ATGAGTAAGCCGCAGTTAGC
WRKY41	WRKY family transcription factor	XM_006476337	AT4G11070	2e-62	F: GGACCCTTTGAAGATGGCTATAG	62	181
					R: GTGTTCCTCTGTATGTGACCTC
LOX3	lipoxygenase3	XM_006465842	AT1G17420	0	F: TCAAAGACATCAGAGGCACAG	62	182
					R: TGTATCAGTTGGAAGGCGAC
CBF1	C-repeat/DRE binding factor1	XM_006477325	AT4G25490	2e-55	F: TCAACACAGTCAGATGCCAG	62	195
					F: GGGTTCACGTAGCTCACATAC
PHT1;7-3	phosphate transporter1;7	XM_006479486	AT3G54700	0	F: TGGCTTGGTGATAAGTTGGG	62	188
					R: ATGATAGTGGCGGAAAGTGG
NDI1	alternative NAD(P) Hdehydrogenase1	XM_006467811	AT1G07180.1	0	F: CTAAATCTCCCCAAGTCACCC	62	169
					R: AGTATTTCCCCTGCCTTTCTG
